# Supplementary material for: An In Vivo Model of Separate M. tuberculosis Phagocytosis by Neutrophils and Macrophages: Gene Expression Profiles in the Parasite and Disease Development in the Mouse Host
Source: Int J Mol Sci. 2022 Mar 9;23(6):2961. doi: 10.3390/ijms23062961 (PMC8954342; doi:10.3390/ijms23062961)
Supplement: Supplementary file 1 [file ijms-23-02961-s001.zip]

Archive with 5 entries (5 files):
- Supplementary Table 1.xlsx
- Supplementary Table 2.xlsx
- Supplementary Table 3.xlsx
- Supplementary Table 4.xlsx
- Supplementary Table 5.pdf
