# Supplementary material for: An In Vivo Model of Separate M. tuberculosis Phagocytosis by Neutrophils and Macrophages: Gene Expression Profiles in the Parasite and Disease Development in the Mouse Host
Source: Int J Mol Sci. 2022 Mar 9;23(6):2961. doi: 10.3390/ijms23062961 (PMC8954342; doi:10.3390/ijms23062961)
Supplement: Supplementary file 1 [file ijms-23-02961-s001.zip › Supplementary Table 1.xlsx]

## Sheet: DE_MP_vs_CP
Locus	Name	Product	Functional_Category	baseMean	log2FoldChange	lfcSE	stat	pvalue	padj
Rv0001	dnaA	Chromosomal replication initiator protein DnaA	information pathways	5233.24	0.074345	0.293876	0.252981	0.800283	0.85253
Rv0002	dnaN	DNA polymerase III (beta chain) DnaN (DNA nucleotidyltransferase)	information pathways	2249.23	-1.18431	0.189157	-6.26099	3.82546e-10	2.56351e-09
Rv0003	recF	DNA replication and repair protein RecF (single-strand DNA binding protein)	information pathways	1470.19	-2.00302	0.180169	-11.1174	1.03218e-28	3.76654e-27
Rv0004	Rv0004	Conserved hypothetical protein	conserved hypotheticals	692.467	-1.29414	0.206133	-6.27819	3.42539e-10	2.31864e-09
Rv0005	gyrB	DNA gyrase (subunit B) GyrB (DNA topoisomerase (ATP-hydrolysing)) (DNA topoisomerase II) (type II DNA topoisomerase)	information pathways	17128.9	-0.163814	0.380876	-0.430097	0.667125	0.737697
Rv0006	gyrA	DNA gyrase (subunit A) GyrA (DNA topoisomerase (ATP-hydrolysing)) (DNA topoisomerase II) (type II DNA topoisomerase)	information pathways	10089.4	-0.895534	0.245752	-3.64405	0.000268383	0.000756524
Rv0007	Rv0007	Possible conserved membrane protein	cell wall and cell processes	3205.03	-1.59771	0.20681	-7.72548	1.11434e-14	1.28533e-13
Rv0008c	Rv0008c	Possible membrane protein	cell wall and cell processes	590.347	1.08347	0.294968	3.67316	0.000239566	0.000681031
Rv0009	ppiA	Probable iron-regulated peptidyl-prolyl cis-trans isomerase A PpiA (PPIase A) (rotamase A)	information pathways	3456.67	-0.16467	0.259024	-0.635735	0.524949	0.612186
Rv0010c	Rv0010c	Probable conserved membrane protein	cell wall and cell processes	926.203	-0.284457	0.26167	-1.08708	0.277	0.361469
Rv0011c	Rv0011c	Probable conserved transmembrane protein	cell wall and cell processes	1461.23	0.658767	0.27435	2.4012	0.0163416	0.0308974
Rv0012	Rv0012	Probable conserved membrane protein	cell wall and cell processes	1203.47	-0.00144203	0.208027	-0.00693193	0.994469	0.996455
Rv0013	trpG	Possible anthranilate synthase component II TrpG (glutamine amidotransferase)	intermediary metabolism and respiration	1315.64	0.615706	0.218513	2.81771	0.00483669	0.0104491
Rv0014c	pknB	Transmembrane serine/threonine-protein kinase B PknB (protein kinase B) (STPK B)	regulatory proteins	1531.41	-0.0214638	0.251592	-0.0853118	0.932013	0.950595
Rv0015c	pknA	Transmembrane serine/threonine-protein kinase A PknA (protein kinase A) (STPK A)	regulatory proteins	1778.63	-1.38931	0.246273	-5.64134	1.68735e-08	8.90015e-08
Rv0016c	pbpA	Probable penicillin-binding protein PbpA	cell wall and cell processes	2392.3	-0.351997	0.196058	-1.79537	0.0725947	0.114138
Rv0017c	rodA	Probable cell division protein RodA	cell wall and cell processes	1333.61	0.325756	0.235623	1.38253	0.166809	0.234362
Rv0018c	pstP	Phosphoserine/threonine phosphatase PstP	regulatory proteins	2208.88	-0.637393	0.215221	-2.96157	0.00306072	0.00692934
Rv0019c	fhaB	Conserved protein with FHA domain, FhaB	regulatory proteins	1415.59	-0.680169	0.361511	-1.88146	0.059909	0.0967316
Rv0020c	fhaA	Conserved protein with FHA domain, FhaA	regulatory proteins	6954.92	-0.301484	0.187203	-1.61046	0.107297	0.161246
Rv0021c	Rv0021c	Conserved hypothetical protein	conserved hypotheticals	477.835	-0.399272	0.329434	-1.21199	0.225515	0.303764
Rv0022c	whiB5	Probable transcriptional regulatory protein WhiB-like WhiB5	regulatory proteins	51.3209	0.716655	0.43171	1.66004	0.0969068	0.147442
Rv0023	Rv0023	Possible transcriptional regulatory protein	regulatory proteins	434.314	0.440701	0.327422	1.34598	0.17831	0.248434
Rv0024	Rv0024	Putative secreted protein P60-related protein	virulence, detoxification, adaptation	301.952	-0.146704	0.340064	-0.431401	0.666177	0.736851
Rv0025	Rv0025	Conserved hypothetical protein	conserved hypotheticals	300.338	-0.698429	0.299631	-2.33096	0.0197552	0.0367288
Rv0026	Rv0026	Conserved hypothetical protein	conserved hypotheticals	1163.85	-0.0665375	0.202857	-0.328002	0.74291	0.804001
Rv0027	Rv0027	Conserved hypothetical protein	conserved hypotheticals	355.004	0.304161	0.312679	0.972756	0.330675	0.418363
Rv0028	Rv0028	Conserved hypothetical protein	conserved hypotheticals	253.834	0.11226	0.334726	0.335379	0.737339	0.798618
Rv0029	Rv0029	Conserved hypothetical protein	conserved hypotheticals	2256.67	1.02111	0.275662	3.7042	0.000212058	0.000611056
Rv0030	Rv0030	Conserved hypothetical protein	conserved hypotheticals	796.309	-0.333988	0.215866	-1.5472	0.121814	0.179699
Rv0031	Rv0031	Possible remnant of a transposase	insertion seqs and phages	290.675	-0.585084	0.28639	-2.04296	0.041056	0.0697118
Rv0032	bioF2	Possible 8-amino-7-oxononanoate synthase BioF2 (AONS) (8-amino-7-ketopelargonate synthase) (7-keto-8-amino-pelargonic acid synthetase) (7-KAP synthetase) (L-alanine--pimelyl CoA ligase)	intermediary metabolism and respiration	988.478	-1.73782	0.5159	-3.36853	0.000755708	0.00197103
Rv0033	acpA	Probable acyl carrier protein AcpA (ACP)	lipid metabolism	99.475	-0.839737	0.418806	-2.00507	0.0449552	0.0750474
Rv0034	Rv0034	Conserved hypothetical protein	conserved hypotheticals	102.86	0.0492976	0.440289	0.111967	0.91085	0.937234
Rv0035	fadD34	Probable fatty-acid-CoA ligase FadD34 (fatty-acid-CoA synthetase) (fatty-acid-CoA synthase)	lipid metabolism	377.916	-0.67699	0.467586	-1.44784	0.147662	0.211608
Rv0036c	Rv0036c	Conserved protein	conserved hypotheticals	1202.54	-1.1583	0.204875	-5.65368	1.57052e-08	8.38309e-08
Rv0037c	Rv0037c	Probable conserved integral membrane protein	cell wall and cell processes	788.984	-0.894239	0.213564	-4.18722	2.82392e-05	9.4303e-05
Rv0038	Rv0038	Conserved protein	conserved hypotheticals	1074.27	-0.574274	0.185442	-3.09678	0.00195635	0.00465764
Rv0039c	Rv0039c	Possible conserved transmembrane protein	cell wall and cell processes	796.993	-0.91469	0.353426	-2.58807	0.00965162	0.0194486
Rv0040c	mtc28	Secreted proline rich protein Mtc28 (proline rich 28 kDa antigen)	cell wall and cell processes	2982.11	1.79056	0.324313	5.52107	3.36939e-08	1.70337e-07
Rv0041	leuS	Probable leucyl-tRNA synthetase LeuS (leucine--tRNA ligase) (LEURS)	information pathways	3094.23	0.811719	0.276386	2.9369	0.00331507	0.00743805
Rv0042c	Rv0042c	Possible transcriptional regulatory protein (probably MarR-family)	regulatory proteins	783.811	0.499232	0.247319	2.01857	0.0435315	0.0730194
Rv0043c	Rv0043c	Probable transcriptional regulatory protein (probably GntR-family)	regulatory proteins	511.885	0.33748	0.22892	1.47423	0.14042	0.202678
Rv0044c	Rv0044c	Possible oxidoreductase	intermediary metabolism and respiration	510.182	0.0924897	0.231228	0.399993	0.689162	0.756645
Rv0045c	Rv0045c	Possible hydrolase	lipid metabolism	2316.66	0.520284	0.202987	2.56314	0.0103731	0.0207463
Rv0046c	ino1	myo-inositol-1-phosphate synthase Ino1 (inositol 1-phosphate synthetase) (D-glucose 6-phosphate cycloaldolase) (glucose 6-phosphate cyclase) (glucocycloaldolase)	intermediary metabolism and respiration	5284.87	0.845012	0.393166	2.14925	0.0316147	0.0554154
Rv0047c	Rv0047c	Conserved protein	conserved hypotheticals	9341.56	3.18297	0.28767	11.0647	1.86184e-28	6.61365e-27
Rv0048c	Rv0048c	Possible membrane protein	cell wall and cell processes	480.927	-0.0119733	0.245862	-0.0486992	0.961159	0.973037
Rv0049	Rv0049	Conserved hypothetical protein	conserved hypotheticals	2177.85	-0.00339067	0.220107	-0.0154046	0.987709	0.991756
Rv0050	ponA1	Probable bifunctional penicillin-binding protein 1A/1B PonA1 (murein polymerase) (PBP1): penicillin-insensitive transglycosylase (peptidoglycan TGASE) + penicillin-sensitive transpeptidase (DD-transpeptidase)	cell wall and cell processes	2956.4	-0.870842	0.218922	-3.97787	6.95357e-05	0.00021738
Rv0051	Rv0051	Probable conserved transmembrane protein	cell wall and cell processes	1194.07	-0.103895	0.207492	-0.500716	0.616571	0.693254
Rv0052	Rv0052	Conserved protein	conserved hypotheticals	493.446	0.329221	0.240267	1.37023	0.170616	0.239041
Rv0053	rpsF	30S ribosomal protein S6 RpsF	information pathways	3333.95	-0.0675902	0.21416	-0.315607	0.752301	0.811757
Rv0054	ssb	Single-strand binding protein Ssb (helix-destabilizing protein)	information pathways	2580.6	-1.35352	0.232298	-5.82665	5.65506e-09	3.18812e-08
Rv0055	rpsR1	30S ribosomal protein S18-1 RpsR1	information pathways	1583.53	-2.05433	0.286441	-7.17191	7.39592e-13	6.85617e-12
Rv0056	rplI	50S ribosomal protein L9 RplI	information pathways	2310.36	-1.69797	0.285979	-5.93738	2.89609e-09	1.70954e-08
Rv0057	Rv0057	Hypothetical protein	conserved hypotheticals	1223.74	-0.403032	0.237562	-1.69653	0.0897853	0.138404
Rv0058	dnaB	Probable replicative DNA helicase DnaB	information pathways	2526.23	-0.729049	0.196503	-3.71012	0.000207163	0.00059824
Rv0059	Rv0059	Hypothetical protein	conserved hypotheticals	358.251	-0.943462	0.282473	-3.34	0.000837771	0.0021598
Rv0060	Rv0060	Conserved hypothetical protein	conserved hypotheticals	1171.44	0.22357	0.205522	1.08782	0.276675	0.361163
Rv0061c	Rv0061c	Hypothetical protein	conserved hypotheticals	2401.78	-0.671152	0.418055	-1.60542	0.108402	0.162664
Rv0062	celA1	Possible cellulase CelA1 (endoglucanase) (endo-1,4-beta-glucanase) (FI-cmcase) (carboxymethyl cellulase)	intermediary metabolism and respiration	1505.22	0.202243	0.413075	0.489603	0.624415	0.700065
Rv0063	Rv0063	Possible oxidoreductase	intermediary metabolism and respiration	899.233	0.135137	0.341614	0.395584	0.692412	0.759591
Rv0064	Rv0064	Probable conserved transmembrane protein	cell wall and cell processes	3001.93	0.201978	0.227125	0.889282	0.373851	0.46316
Rv0064A	vapB1	Possible antitoxin VapB1	virulence, detoxification, adaptation	280.243	-0.921664	0.278132	-3.31377	0.000920474	0.00235637
Rv0065	vapC1	Possible toxin VapC1	virulence, detoxification, adaptation	313.323	-0.310736	0.24545	-1.26598	0.205519	0.281074
Rv0066c	icd2	Probable isocitrate dehydrogenase [NADP] Icd2 (oxalosuccinate decarboxylase) (IDH) (NADP+-specific ICDH) (IDP)	intermediary metabolism and respiration	1801.7	-0.430301	0.22962	-1.87397	0.0609342	0.0980714
Rv0067c	Rv0067c	Possible transcriptional regulatory protein (possibly TetR-family)	regulatory proteins	301.916	0.941652	0.326059	2.88798	0.00387728	0.00856543
Rv0068	Rv0068	Probable oxidoreductase	intermediary metabolism and respiration	416.619	0.433407	0.304573	1.423	0.154737	0.220176
Rv0069c	sdaA	Probable L-serine dehydratase SdaA (L-serine deaminase) (SDH) (L-SD)	intermediary metabolism and respiration	1545.01	0.146908	0.273586	0.536974	0.591286	0.671406
Rv0070c	glyA2	Serine hydroxymethyltransferase GlyA2 (serine methylase 2) (SHMT 2)	intermediary metabolism and respiration	2414.98	-0.92344	0.233699	-3.95141	7.76914e-05	0.000241
Rv0071	Rv0071	Possible maturase	information pathways	101.648	-0.992363	0.522738	-1.89839	0.0576443	0.0936399
Rv0072	Rv0072	Probable glutamine-transport transmembrane protein ABC transporter	cell wall and cell processes	1539.46	-0.901099	0.213922	-4.21228	2.52808e-05	8.51319e-05
Rv0073	Rv0073	Probable glutamine-transport ATP-binding protein ABC transporter	cell wall and cell processes	1767.87	-2.07946	0.205894	-10.0997	5.54229e-24	1.41699e-22
Rv0074	Rv0074	Conserved protein	conserved hypotheticals	1642.79	-1.97212	0.238444	-8.27077	1.33095e-16	1.76318e-15
Rv0075	Rv0075	Probable aminotransferase	intermediary metabolism and respiration	1161.05	-0.698523	0.234593	-2.97759	0.0029052	0.00662208
Rv0076c	Rv0076c	Probable membrane protein	cell wall and cell processes	551.242	1.10137	0.332184	3.31555	0.000914638	0.00234292
Rv0077c	Rv0077c	Probable oxidoreductase	intermediary metabolism and respiration	354.522	0.971908	0.335914	2.89333	0.00381184	0.00843015
Rv0078	Rv0078	Probable transcriptional regulatory protein	regulatory proteins	143.673	-1.6891	0.390038	-4.33061	1.48694e-05	5.20817e-05
Rv0078A	Rv0078A	Hypothetical protein	conserved hypotheticals	2158.81	0.561683	0.250248	2.2445	0.0247999	0.044841
Rv0078B	Rv0078B	Conserved protein	conserved hypotheticals	1346.56	0.629841	0.251825	2.5011	0.0123807	0.0241596
Rv0079	Rv0079	Unknown protein	conserved hypotheticals	14120.1	2.38265	0.504834	4.71966	2.36236e-06	9.34237e-06
Rv0080	Rv0080	Conserved hypothetical protein	conserved hypotheticals	2290.93	1.27528	0.402494	3.16844	0.00153261	0.00372167
Rv0081	Rv0081	Probable transcriptional regulatory protein	regulatory proteins	1032.47	1.51196	0.341355	4.4293	9.4539e-06	3.41874e-05
Rv0082	Rv0082	Probable oxidoreductase	intermediary metabolism and respiration	1247.24	2.16407	0.350414	6.17575	6.58515e-10	4.27715e-09
Rv0083	Rv0083	Probable oxidoreductase	intermediary metabolism and respiration	1606.08	1.41991	0.28086	5.05557	4.29118e-07	1.85014e-06
Rv0084	hycD	Possible formate hydrogenlyase HycD (FHL)	intermediary metabolism and respiration	2068.19	1.58056	0.18484	8.55095	1.2208e-17	1.7501e-16
Rv0085	hycP	Possible hydrogenase HycP	intermediary metabolism and respiration	693.037	1.93149	0.311452	6.20156	5.59061e-10	3.68485e-09
Rv0086	hycQ	Possible hydrogenase HycQ	intermediary metabolism and respiration	1632.71	1.42521	0.247932	5.74839	9.00988e-09	4.94067e-08
Rv0087	hycE	Possible formate hydrogenase HycE (FHL)	intermediary metabolism and respiration	1186.91	2.3353	0.276842	8.43549	3.29805e-17	4.58075e-16
Rv0088	Rv0088	Possible polyketide cyclase/dehydrase	lipid metabolism	1056.96	-0.170204	0.261325	-0.651312	0.514845	0.602504
Rv0089	Rv0089	Possible methyltransferase/methylase	intermediary metabolism and respiration	463.002	0.0308545	0.237167	0.130096	0.896491	0.926735
Rv0090	Rv0090	Possible membrane protein	cell wall and cell processes	125.167	-0.353512	0.407528	-0.867455	0.385693	0.47519
Rv0091	mtn	Probable bifunctional MTA/SAH nucleosidase Mtn: 5'-methylthioadenosine nucleosidase (methylthioadenosine methylthioribohydrolase) + S-adenosylhomocysteine nucleosidase (S-adenosyl-L-homocysteine homocysteinylribohydrolase)	intermediary metabolism and respiration	454.094	0.697185	0.242804	2.87139	0.00408675	0.00897877
Rv0092	ctpA	Cation transporter P-type ATPase a CtpA	cell wall and cell processes	1718	-0.435888	0.209322	-2.08238	0.0373082	0.0642174
Rv0093c	Rv0093c	Probable conserved membrane protein	cell wall and cell processes	481.113	0.689859	0.285509	2.41624	0.0156816	0.0297757
Rv0094c	Rv0094c	Conserved hypothetical protein	insertion seqs and phages	90.9116	0.55381	0.65831	0.84126	0.400202	0.49104
Rv0095c	Rv0095c	Conserved hypothetical protein	insertion seqs and phages	162.385	0.898527	0.316935	2.83505	0.0045818	0.00993054
Rv0096	PPE1	PPE family protein PPE1	PE/PPE	107.111	0.737787	0.341924	2.15775	0.0309471	0.0543639
Rv0097	Rv0097	Possible oxidoreductase	intermediary metabolism and respiration	354.323	0.596088	0.285339	2.08905	0.036703	0.0632844
Rv0098	fcoT	Probable fatty acyl CoA thioesterase type III FcoT	lipid metabolism	150.032	0.298065	0.390745	0.762813	0.445575	0.53517
Rv0099	fadD10	Possible fatty-acid-CoA ligase FadD10 (fatty-acid-CoA synthetase) (fatty-acid-CoA synthase)	lipid metabolism	663.702	0.842718	0.33418	2.52175	0.0116772	0.0230188
Rv0100	Rv0100	Conserved hypothetical protein	conserved hypotheticals	105.459	-0.270756	0.322816	-0.838732	0.40162	0.492094
Rv0101	nrp	Probable peptide synthetase Nrp (peptide synthase)	lipid metabolism	1333.89	0.272498	0.248225	1.09779	0.272298	0.35648
Rv0102	Rv0102	Probable conserved integral membrane protein	cell wall and cell processes	2080.13	1.06834	0.228743	4.67049	3.00477e-06	1.16985e-05
Rv0103c	ctpB	Probable cation-transporter P-type ATPase B CtpB	cell wall and cell processes	1798.93	-0.836254	0.165261	-5.0602	4.18822e-07	1.81354e-06
Rv0104	Rv0104	Conserved hypothetical protein	conserved hypotheticals	367.721	-0.934418	0.249908	-3.73905	0.000184715	0.000539234
Rv0105c	rpmB1	50S ribosomal protein L28-1 RpmB1	information pathways	12.0548	0.631495	0.824683	0.765743	0.443829	0.533576
Rv0106	Rv0106	Conserved hypothetical protein	conserved hypotheticals	416.71	-0.103261	0.300262	-0.343903	0.730919	0.79252
Rv0107c	ctpI	Probable cation-transporter ATPase I CtpI	cell wall and cell processes	7520.21	-1.86968	0.203246	-9.19909	3.60993e-20	6.58649e-19
Rv0108c	Rv0108c	Hypothetical protein	conserved hypotheticals	6111.94	-0.298614	0.214725	-1.39068	0.164323	0.231599
Rv0109	PE_PGRS1	PE-PGRS family protein PE_PGRS1	PE/PPE	368.804	-0.533686	0.430648	-1.23926	0.215248	0.291402
Rv0110	Rv0110	Probable conserved integral membrane protein	cell wall and cell processes	424.045	-0.508864	0.270062	-1.88425	0.0595313	0.0961604
Rv0111	Rv0111	Possible transmembrane acyltransferase	intermediary metabolism and respiration	490.238	-1.21394	0.243801	-4.97921	6.38434e-07	2.69472e-06
Rv0112	gca	Possible GDP-mannose 4,6-dehydratase Gca (GDP-D-mannose dehydratase)	cell wall and cell processes	1081.52	0.908993	0.337795	2.69097	0.00712456	0.0148484
Rv0113	gmhA	Probable sedoheptulose-7-phosphate isomerase GmhA (phosphoheptose isomerase)	cell wall and cell processes	360.215	-1.5245	0.291203	-5.23516	1.64843e-07	7.57939e-07
Rv0114	gmhB	Possible D-alpha,beta-D-heptose-1,7-biphosphate phosphatase GmhB (D-glycero-D-manno-heptose 7-phosphate kinase)	cell wall and cell processes	212.999	-1.36568	0.257436	-5.30493	1.12719e-07	5.29807e-07
Rv0115	hddA	Possible D-alpha-D-heptose-7-phosphate kinase HddA	cell wall and cell processes	313.046	-0.863735	0.229216	-3.76822	0.000164419	0.000485278
Rv0116c	ldtA	Probable L,D-transpeptidase LdtA	cell wall and cell processes	2458.21	1.95254	0.234006	8.34395	7.1848e-17	9.70507e-16
Rv0117	oxyS	Oxidative stress response regulatory protein OxyS	regulatory proteins	843.573	1.31416	0.280154	4.69083	2.72098e-06	1.06556e-05
Rv0118c	oxcA	Probable oxalyl-CoA decarboxylase OxcA	intermediary metabolism and respiration	888.541	-1.50044	0.218846	-6.85615	7.07417e-12	5.90348e-11
Rv0119	fadD7	Probable fatty-acid-CoA ligase FadD7 (fatty-acid-CoA synthetase) (fatty-acid-CoA synthase)	lipid metabolism	896.703	-1.08055	0.320913	-3.3671	0.000759628	0.0019775
Rv0120c	fusA2	Probable elongation factor G FusA2 (EF-G)	information pathways	2209.32	-0.831275	0.242311	-3.43061	0.000602225	0.00159035
Rv0121c	Rv0121c	Conserved protein	conserved hypotheticals	393.996	2.16182	0.337071	6.41355	1.42172e-10	1.01364e-09
Rv0122	Rv0122	Hypothetical protein	conserved hypotheticals	1124.11	3.65185	0.408384	8.94219	3.81526e-19	6.35455e-18
Rv0123	Rv0123	Unknown protein	conserved hypotheticals	550.754	1.94869	0.356232	5.47027	4.49357e-08	2.24064e-07
Rv0124	PE_PGRS2	PE-PGRS family protein PE_PGRS2	PE/PPE	119.72	-0.56144	0.364637	-1.53972	0.123628	0.181908
Rv0125	pepA	Probable serine protease PepA (serine proteinase) (MTB32A)	intermediary metabolism and respiration	3957.74	0.0462004	0.21499	0.214895	0.829849	0.877275
Rv0126	treS	Trehalose synthase TreS	virulence, detoxification, adaptation	2595.77	0.0415529	0.2308	0.180038	0.857122	0.896716
Rv0127	mak	Maltokinase Mak	virulence, detoxification, adaptation	1896.22	-0.451948	0.243025	-1.85968	0.0629311	0.100921
Rv0128	Rv0128	Probable conserved transmembrane protein	cell wall and cell processes	1040.55	0.0408414	0.287333	0.142139	0.88697	0.919424
Rv0129c	fbpC	Secreted antigen 85-C FbpC (85C) (antigen 85 complex C) (AG58C) (mycolyl transferase 85C) (fibronectin-binding protein C)	lipid metabolism	2083.9	-1.39175	0.232459	-5.98709	2.13624e-09	1.2953e-08
Rv0130	htdZ	Probable 3-hydroxyl-thioester dehydratase	intermediary metabolism and respiration	310.211	0.622095	0.320688	1.93988	0.0523946	0.0860172
Rv0131c	fadE1	Probable acyl-CoA dehydrogenase FadE1	lipid metabolism	665.792	-0.244032	0.216119	-1.12915	0.258833	0.341425
Rv0132c	fgd2	Putative F420-dependent glucose-6-phosphate dehydrogenase Fgd2	intermediary metabolism and respiration	443.796	1.48034	0.260628	5.67991	1.34767e-08	7.23201e-08
Rv0133	Rv0133	GCN5-related N-acetyltransferase	intermediary metabolism and respiration	927.654	0.654615	0.214451	3.05252	0.00226931	0.0053052
Rv0134	ephF	Possible epoxide hydrolase EphF (epoxide hydratase) (arene-oxide hydratase)	virulence, detoxification, adaptation	1552.6	0.252315	0.260401	0.96895	0.33257	0.419923
Rv0135c	Rv0135c	Possible transcriptional regulatory protein	regulatory proteins	3875.32	2.46237	0.193966	12.6948	6.31552e-37	3.90008e-35
Rv0136	cyp138	Probable cytochrome P450 138 Cyp138	intermediary metabolism and respiration	1781.51	0.812835	0.230184	3.53124	0.000413618	0.00112332
Rv0137c	msrA	Probable peptide methionine sulfoxide reductase MsrA (protein-methionine-S-oxide reductase) (peptide met(O) reductase)	intermediary metabolism and respiration	1542.5	0.98766	0.225382	4.38215	1.17511e-05	4.18165e-05
Rv0138	Rv0138	Conserved hypothetical protein	conserved hypotheticals	976.76	0.533695	0.248295	2.14944	0.0315995	0.055413
Rv0139	Rv0139	Possible oxidoreductase	intermediary metabolism and respiration	1339.84	-0.0291986	0.21379	-0.136576	0.891366	0.922626
Rv0140	Rv0140	Conserved protein	conserved hypotheticals	1006.01	0.475423	0.233441	2.03659	0.0416913	0.070522
Rv0141c	Rv0141c	Unknown protein	conserved hypotheticals	1360.46	0.836791	0.234	3.57602	0.000348859	0.000961097
Rv0142	Rv0142	Conserved hypothetical protein	conserved hypotheticals	1016.85	-1.68866	0.302411	-5.58398	2.35072e-08	1.20817e-07
Rv0143c	Rv0143c	Probable conserved transmembrane protein	cell wall and cell processes	2014.28	0.185912	0.163392	1.13783	0.255193	0.337844
Rv0144	Rv0144	Probable transcriptional regulatory protein (possibly TetR-family)	regulatory proteins	7061.28	-0.679156	0.386298	-1.75811	0.0787282	0.12282
Rv0145	Rv0145	Possible S-adenosylmethionine-dependent methyltransferase	lipid metabolism	24733.3	0.979646	0.223845	4.37645	1.20629e-05	4.2888e-05
Rv0146	Rv0146	Possible S-adenosylmethionine-dependent methyltransferase	lipid metabolism	6208.1	1.4746	0.230146	6.40722	1.48196e-10	1.05471e-09
Rv0147	Rv0147	Probable aldehyde dehydrogenase (NAD+) dependent	intermediary metabolism and respiration	5916.91	0.705927	0.275599	2.56143	0.0104242	0.0208277
Rv0148	Rv0148	Probable short-chain type dehydrogenase/reductase	intermediary metabolism and respiration	2819.54	-0.815795	0.287338	-2.83915	0.00452345	0.00981998
Rv0149	Rv0149	Possible quinone oxidoreductase (NADPH:quinone oxidoreductase) (zeta-crystallin)	intermediary metabolism and respiration	2154.05	-0.800266	0.318658	-2.51136	0.0120266	0.0235947
Rv0150c	Rv0150c	Conserved hypothetical protein	conserved hypotheticals	68.1756	0.633286	0.505687	1.25233	0.21045	0.286744
Rv0151c	PE1	PE family protein PE1	PE/PPE	301.058	-0.00361305	0.34088	-0.0105992	0.991543	0.994268
Rv0152c	PE2	PE family protein PE2	PE/PPE	783.464	0.988305	0.25432	3.88606	0.000101883	0.000311298
Rv0153c	ptbB	Phosphotyrosine protein phosphatase PTPB (protein-tyrosine-phosphatase) (PTPase)	regulatory proteins	798.25	-0.495304	0.247037	-2.00498	0.0449649	0.0750474
Rv0154c	fadE2	Probable acyl-CoA dehydrogenase FadE2	lipid metabolism	1338.57	0.669563	0.188516	3.55176	0.000382668	0.00104279
Rv0155	pntAa	Probable NAD(P) transhydrogenase (subunit alpha) PntAa [first part; catalytic part] (pyridine nucleotide transhydrogenase subunit alpha) (nicotinamide nucleotide transhydrogenase subunit alpha)	intermediary metabolism and respiration	470.465	0.191845	0.234151	0.819319	0.412604	0.502944
Rv0156	pntAb	Probable NAD(P) transhydrogenase (subunit alpha) PntAb [second part; integral membrane protein] (pyridine nucleotide transhydrogenase subunit alpha) (nicotinamide nucleotide transhydrogenase subunit alpha)	intermediary metabolism and respiration	275.566	-0.626568	0.259569	-2.41388	0.0157837	0.0299554
Rv0157	pntB	Probable NAD(P) transhydrogenase (subunit beta) PntB [integral membrane protein] (pyridine nucleotide transhydrogenase subunit beta) (nicotinamide nucleotide transhydrogenase subunit beta)	intermediary metabolism and respiration	1427.47	-0.613273	0.253806	-2.4163	0.015679	0.0297757
Rv0157A	Rv0157A	Conserved protein	conserved hypotheticals	1182.82	-0.0926791	0.364626	-0.254176	0.79936	0.852226
Rv0158	Rv0158	Probable transcriptional regulatory protein (possibly TetR-family)	regulatory proteins	1004.4	0.873892	0.354988	2.46175	0.013826	0.0265919
Rv0159c	PE3	PE family protein PE3	PE/PPE	381.082	1.03712	0.467696	2.2175	0.0265886	0.0476034
Rv0160c	PE4	PE family protein PE4	PE/PPE	215.724	0.385451	0.305067	1.2635	0.20641	0.282197
Rv0161	Rv0161	Possible oxidoreductase	intermediary metabolism and respiration	402.939	-0.199303	0.246579	-0.808271	0.418934	0.509474
Rv0162c	adhE1	Probable zinc-type alcohol dehydrogenase (E subunit) AdhE1	intermediary metabolism and respiration	526.649	-0.19953	0.251057	-0.79476	0.426753	0.517206
Rv0163	Rv0163	Conserved protein	conserved hypotheticals	167.015	0.0850375	0.373854	0.227462	0.820065	0.869221
Rv0164	TB18.5	Conserved protein TB18.5	conserved hypotheticals	3134.73	0.689015	0.225154	3.0602	0.00221191	0.00518611
Rv0165c	mce1R	Probable transcriptional regulatory protein Mce1R (probably GntR-family)	regulatory proteins	2305.23	-2.34964	0.174355	-13.4762	2.15931e-41	1.88423e-39
Rv0166	fadD5	Probable fatty-acid-CoA ligase FadD5 (fatty-acid-CoA synthetase) (fatty-acid-CoA synthase)	lipid metabolism	9287.65	-3.39617	0.217767	-15.5954	7.81959e-55	1.16251e-52
Rv0167	yrbE1A	Conserved integral membrane protein YrbE1A	virulence, detoxification, adaptation	8827.49	-3.18612	0.152843	-20.8458	1.66555e-96	2.31654e-93
Rv0168	yrbE1B	Conserved integral membrane protein YrbE1B	virulence, detoxification, adaptation	3685.28	-3.06503	0.243875	-12.5681	3.1643e-36	1.86787e-34
Rv0169	mce1A	Mce-family protein Mce1A	virulence, detoxification, adaptation	7533.87	-3.524	0.21964	-16.0445	6.25037e-58	1.14041e-55
Rv0170	mce1B	Mce-family protein Mce1B	virulence, detoxification, adaptation	6992.83	-3.47159	0.258014	-13.455	2.87629e-41	2.4053e-39
Rv0171	mce1C	Mce-family protein Mce1C	virulence, detoxification, adaptation	6889.78	-2.49697	0.159868	-15.619	5.40333e-55	8.34191e-53
Rv0172	mce1D	Mce-family protein Mce1D	virulence, detoxification, adaptation	5475.7	-2.31558	0.169094	-13.6941	1.10174e-42	1.02846e-40
Rv0173	lprK	Possible Mce-family lipoprotein LprK (Mce-family lipoprotein Mce1E)	cell wall and cell processes	4077.44	-2.50453	0.192376	-13.0189	9.55278e-39	6.61118e-37
Rv0174	mce1F	Mce-family protein Mce1F	virulence, detoxification, adaptation	15573.8	-1.11934	0.198651	-5.6347	1.75361e-08	9.21336e-08
Rv0175	Rv0175	Probable conserved Mce associated membrane protein	cell wall and cell processes	11191.9	-0.652569	0.201478	-3.23891	0.00119986	0.00299517
Rv0176	Rv0176	Probable conserved Mce associated transmembrane protein	cell wall and cell processes	3679.39	-1.48075	0.183783	-8.05703	7.81735e-16	9.86756e-15
Rv0177	Rv0177	Probable conserved Mce associated protein	conserved hypotheticals	3670.86	-1.35575	0.256202	-5.29174	1.21159e-07	5.68145e-07
Rv0178	Rv0178	Probable conserved Mce associated membrane protein	cell wall and cell processes	3426.38	-1.37645	0.246063	-5.5939	2.22028e-08	1.14848e-07
Rv0179c	lprO	Possible lipoprotein LprO	cell wall and cell processes	4081.46	2.75587	0.311919	8.83521	9.99104e-19	1.60416e-17
Rv0180c	Rv0180c	Probable conserved transmembrane protein	cell wall and cell processes	792.361	-0.82366	0.209674	-3.92828	8.55545e-05	0.000263558
Rv0181c	Rv0181c	Conserved hypothetical protein	conserved hypotheticals	475.31	0.306515	0.263744	1.16217	0.245167	0.32651
Rv0182c	sigG	Probable alternative RNA polymerase sigma factor SigG (RNA polymerase ECF type sigma factor)	information pathways	1111	0.361735	0.215394	1.67941	0.0930723	0.14292
Rv0183	Rv0183	Possible lysophospholipase	intermediary metabolism and respiration	717.788	0.00611612	0.187546	0.0326113	0.973985	0.982282
Rv0184	Rv0184	Conserved hypothetical protein	conserved hypotheticals	1143.87	-0.91587	0.339821	-2.69516	0.00703554	0.0146857
Rv0185	Rv0185	Conserved hypothetical protein	conserved hypotheticals	710.416	-0.247762	0.233255	-1.0622	0.288147	0.373541
Rv0186	bglS	Probable beta-glucosidase BglS (gentiobiase) (cellobiase) (beta-D-glucoside glucohydrolase)	intermediary metabolism and respiration	2897.49	-0.208766	0.261608	-0.79801	0.424864	0.515384
Rv0186A	mymT	Metallothionein, MymT	virulence, detoxification, adaptation	18024.5	3.13816	0.342826	9.15377	5.49784e-20	9.89611e-19
Rv0187	Rv0187	Probable O-methyltransferase	intermediary metabolism and respiration	563.358	0.639637	0.263528	2.4272	0.0152157	0.0290008
Rv0188	Rv0188	Probable conserved transmembrane protein	cell wall and cell processes	1224.45	0.196912	0.292363	0.673519	0.500617	0.588599
Rv0189c	ilvD	Probable dihydroxy-acid dehydratase IlvD (dad)	intermediary metabolism and respiration	2333.38	1.00091	0.204207	4.90145	9.51329e-07	3.93674e-06
Rv0190	Rv0190	Conserved protein	conserved hypotheticals	3463.5	1.72371	0.265802	6.48495	8.87616e-11	6.40808e-10
Rv0191	Rv0191	Probable conserved integral membrane protein	cell wall and cell processes	1939.32	0.701769	0.25338	2.76963	0.005612	0.0119695
Rv0192	Rv0192	Conserved hypothetical protein	conserved hypotheticals	2272.59	-0.277551	0.166309	-1.66889	0.0951388	0.14537
Rv0192A	Rv0192A	Conserved secreted protein	cell wall and cell processes	1110.32	-0.464918	0.247316	-1.87985	0.0601282	0.0969298
Rv0193c	Rv0193c	Hypothetical protein	conserved hypotheticals	372.813	-0.147091	0.255507	-0.575684	0.564829	0.647963
Rv0194	Rv0194	Probable transmembrane multidrug efflux pump	cell wall and cell processes	372.973	1.28567	0.302151	4.25507	2.0898e-05	7.1452e-05
Rv0195	Rv0195	Possible two component transcriptional regulatory protein (probably LuxR-family)	regulatory proteins	411.122	2.42528	0.498105	4.86902	1.12152e-06	4.58896e-06
Rv0196	Rv0196	Possible transcriptional regulatory protein	regulatory proteins	334.979	2.9292	0.324041	9.03959	1.57261e-19	2.70921e-18
Rv0197	Rv0197	Possible oxidoreductase	intermediary metabolism and respiration	1156.87	1.30172	0.242698	5.36353	8.16115e-08	3.9407e-07
Rv0198c	zmp1	Probable zinc metalloprotease Zmp1	intermediary metabolism and respiration	3214.33	-0.0701646	0.198471	-0.353526	0.723694	0.787025
Rv0199	Rv0199	Probable conserved membrane protein	cell wall and cell processes	433.525	-0.616232	0.247003	-2.49483	0.0126016	0.0245191
Rv0200	Rv0200	Possible conserved transmembrane protein	cell wall and cell processes	705.013	-1.25898	0.317707	-3.9627	7.41058e-05	0.000230751
Rv0201c	Rv0201c	Conserved protein	conserved hypotheticals	2042.87	-0.131127	0.18406	-0.712418	0.476206	0.565737
Rv0202c	mmpL11	Probable conserved transmembrane transport protein MmpL11	cell wall and cell processes	7486.41	0.398811	0.167154	2.38589	0.0170379	0.032093
Rv0203	Rv0203	Possible exported protein	cell wall and cell processes	643.33	-0.611753	0.193642	-3.15919	0.00158209	0.00383253
Rv0204c	Rv0204c	Probable conserved transmembrane protein	cell wall and cell processes	662.698	-0.460873	0.328016	-1.40503	0.160012	0.226638
Rv0205	Rv0205	Probable conserved transmembrane protein	cell wall and cell processes	468.709	-0.916052	0.35132	-2.60745	0.00912186	0.0184459
Rv0206c	mmpL3	Possible conserved transmembrane transport protein MmpL3	cell wall and cell processes	11603.2	-0.597661	0.227508	-2.62699	0.0086144	0.0175721
Rv0207c	Rv0207c	Conserved hypothetical protein	conserved hypotheticals	2098.11	-0.466072	0.275539	-1.69149	0.0907432	0.139717
Rv0208c	Rv0208c	Hypothetical methlytransferase (methylase)	intermediary metabolism and respiration	3008.14	1.49994	0.246624	6.08189	1.18773e-09	7.46097e-09
Rv0209	Rv0209	Hypothetical protein	conserved hypotheticals	696.106	0.838791	0.259977	3.22641	0.00125355	0.00310403
Rv0210	Rv0210	Hypothetical protein	conserved hypotheticals	695.684	-0.854906	0.208202	-4.10613	4.02336e-05	0.000130979
Rv0211	pckA	Probable iron-regulated phosphoenolpyruvate carboxykinase [GTP] PckA (phosphoenolpyruvate carboxylase) (PEPCK)(pep carboxykinase)	intermediary metabolism and respiration	26707.2	1.52475	0.349223	4.36611	1.2648e-05	4.46124e-05
Rv0212c	nadR	Possible transcriptional regulatory protein NadR (probably AsnC-family)	regulatory proteins	1500.28	0.684462	0.370057	1.84961	0.0643696	0.102899
Rv0213c	Rv0213c	Possible methyltransferase (methylase)	intermediary metabolism and respiration	1087.81	-0.339831	0.615795	-0.551857	0.581046	0.662403
Rv0214	fadD4	Probable fatty-acid-CoA ligase FadD4 (fatty-acid-CoA synthetase) (fatty-acid-CoA synthase)	lipid metabolism	661.464	1.85877	0.335886	5.53394	3.1312e-08	1.59097e-07
Rv0215c	fadE3	Probable acyl-CoA dehydrogenase FadE3	lipid metabolism	308.902	-0.179667	0.282343	-0.636345	0.524551	0.611901
Rv0216	Rv0216	Double hotdog hydratase	intermediary metabolism and respiration	548.894	-0.803519	0.312835	-2.56851	0.0102138	0.0204479
Rv0217c	lipW	Possible esterase LipW	intermediary metabolism and respiration	245.623	-0.254175	0.413429	-0.614797	0.538689	0.6244
Rv0218	Rv0218	Probable conserved transmembrane protein	cell wall and cell processes	436.488	0.638508	0.321227	1.98772	0.0468431	0.077794
Rv0219	Rv0219	Probable conserved transmembrane protein	cell wall and cell processes	90.2978	-0.516983	0.388004	-1.33242	0.182723	0.253702
Rv0220	lipC	Probable esterase LipC	intermediary metabolism and respiration	5076.03	-0.350305	0.193924	-1.8064	0.0708559	0.111711
Rv0221	Rv0221	Possible triacylglycerol synthase (diacylglycerol acyltransferase)	lipid metabolism	1448.18	-0.920283	0.252874	-3.63929	0.000273386	0.000769545
Rv0222	echA1	Probable enoyl-CoA hydratase EchA1 (enoyl hydrase) (unsaturated acyl-CoA hydratase) (crotonase)	lipid metabolism	556.166	-1.16277	0.270229	-4.30291	1.68569e-05	5.85832e-05
Rv0223c	Rv0223c	Probable aldehyde dehydrogenase	intermediary metabolism and respiration	1868.89	0.325938	0.214389	1.52031	0.128432	0.187874
Rv0224c	Rv0224c	Possible methyltransferase (methylase)	intermediary metabolism and respiration	459.552	-0.0634654	0.311054	-0.204033	0.838327	0.882519
Rv0225	Rv0225	Possible conserved protein	cell wall and cell processes	887.702	-0.581912	0.179629	-3.23953	0.00119729	0.00299061
Rv0226c	Rv0226c	Probable conserved transmembrane protein	cell wall and cell processes	851.849	-1.63534	0.257859	-6.34197	2.2685e-10	1.57539e-09
Rv0227c	Rv0227c	Probable conserved membrane protein	cell wall and cell processes	2219.85	-2.0421	0.191073	-10.6875	1.16415e-26	3.48724e-25
Rv0228	Rv0228	Probable integral membrane acyltransferase	intermediary metabolism and respiration	274.341	-0.44414	0.261794	-1.69652	0.0897866	0.138404
Rv0229c	Rv0229c	Possible conserved membrane protein with PIN domain	cell wall and cell processes	3110.33	1.67883	0.275246	6.0994	1.06466e-09	6.79422e-09
Rv0230c	php	Probable phosphotriesterase Php (parathion hydrolase) (PTE) (aryldialkylphosphatase) (paraoxonase) (a-esterase) (aryltriphosphatase) (paraoxon hydrolase)	lipid metabolism	1602.38	-0.0957374	0.312177	-0.306677	0.759089	0.817543
Rv0231	fadE4	Probable acyl-CoA dehydrogenase FadE4	lipid metabolism	1002.48	-0.984294	0.232853	-4.2271	2.36723e-05	8.02539e-05
Rv0232	Rv0232	Probable transcriptional regulatory protein (probably TetR/AcrR-family)	regulatory proteins	4772.7	-0.834773	0.413982	-2.01645	0.0437534	0.0732998
Rv0233	nrdB	Ribonucleoside-diphosphate reductase (beta chain) NrdB (ribonucleotide reductase small chain)	information pathways	2879.2	-2.22013	0.324815	-6.83505	8.19759e-12	6.7706e-11
Rv0234c	gabD1	Succinate-semialdehyde dehydrogenase [NADP+] dependent (SSDH) GabD1	intermediary metabolism and respiration	593.31	0.0657886	0.229545	0.286604	0.774415	0.829819
Rv0235c	Rv0235c	Probable conserved transmembrane protein	cell wall and cell processes	274.476	-0.0743321	0.333799	-0.222685	0.82378	0.872699
Rv0236A	Rv0236A	Small secreted protein	cell wall and cell processes	1149.77	1.32716	0.298731	4.44266	8.88521e-06	3.23055e-05
Rv0236c	aftD	Possible arabinofuranosyltransferase AftD	cell wall and cell processes	2246.5	-0.411277	0.253744	-1.62084	0.105053	0.158289
Rv0237	lpqI	Probable conserved lipoprotein LpqI	cell wall and cell processes	1152.56	-1.4985	0.366761	-4.08577	4.393e-05	0.000142091
Rv0238	Rv0238	Possible transcriptional regulatory protein (probably TetR-family)	regulatory proteins	1500.55	0.41331	0.331394	1.24719	0.212329	0.288618
Rv0239	vapB24	Possible antitoxin VapB24	virulence, detoxification, adaptation	2419.8	0.605068	0.283722	2.13261	0.0329569	0.0575921
Rv0240	vapC24	Possible toxin VapC24. Contains PIN domain.	virulence, detoxification, adaptation	1606.62	0.224598	0.2855	0.786683	0.431468	0.521817
Rv0241c	htdX	Probable 3-hydroxyacyl-thioester dehydratase HtdX	intermediary metabolism and respiration	803.884	-0.338986	0.254983	-1.32945	0.183701	0.254832
Rv0242c	fabG4	Probable 3-oxoacyl-[acyl-carrier protein] reductase FabG4 (3-ketoacyl-acyl carrier protein reductase)	lipid metabolism	1236.74	-0.767647	0.268876	-2.85502	0.00430345	0.0093983
Rv0243	fadA2	Probable acetyl-CoA acyltransferase FadA2 (3-ketoacyl-CoA thiolase) (beta-ketothiolase)	lipid metabolism	2605.34	-1.2207	0.276258	-4.41869	9.93024e-06	3.57168e-05
Rv0244c	fadE5	Probable acyl-CoA dehydrogenase FadE5	lipid metabolism	9602.92	1.57898	0.221346	7.13353	9.78236e-13	8.80413e-12
Rv0245	Rv0245	Possible oxidoreductase	intermediary metabolism and respiration	1257.89	0.230231	0.174308	1.32083	0.186558	0.258222
Rv0246	Rv0246	Probable conserved integral membrane protein	cell wall and cell processes	720.428	1.17694	0.236629	4.97379	6.56574e-07	2.76547e-06
Rv0247c	Rv0247c	Probable succinate dehydrogenase [iron-sulfur subunit] (succinic dehydrogenase)	intermediary metabolism and respiration	1628.47	-0.0483091	0.310934	-0.155368	0.876532	0.911738
Rv0248c	Rv0248c	Probable succinate dehydrogenase [iron-sulfur subunit] (succinic dehydrogenase)	intermediary metabolism and respiration	3624.62	-0.643085	0.212164	-3.03108	0.00243683	0.00565074
Rv0249c	Rv0249c	Probable succinate dehydrogenase [membrane anchor subunit] (succinic dehydrogenase)	intermediary metabolism and respiration	2977.38	0.933051	0.310483	3.00516	0.0026544	0.00609889
Rv0250c	Rv0250c	Conserved protein	conserved hypotheticals	2439.29	0.959022	0.459445	2.08735	0.0368567	0.063522
Rv0251c	hsp	Heat shock protein Hsp (heat-stress-induced ribosome-binding protein A)	virulence, detoxification, adaptation	4615.08	3.64347	0.455228	8.00361	1.20821e-15	1.50614e-14
Rv0252	nirB	Probable nitrite reductase [NAD(P)H] large subunit [FAD flavoprotein] NirB	intermediary metabolism and respiration	1520.53	-0.314141	0.345861	-0.908288	0.363726	0.452853
Rv0253	nirD	Probable nitrite reductase [NAD(P)H] small subunit NirD	intermediary metabolism and respiration	166.479	-0.542211	0.365245	-1.48452	0.137672	0.199285
Rv0254c	cobU	Probable bifunctional cobalamin biosynthesis protein CobU: cobinamide kinase + cobinamide phosphate guanylyltransferase	intermediary metabolism and respiration	400.4	0.0456634	0.30228	0.151063	0.879926	0.914084
Rv0255c	cobQ1	Probable cobyric acid synthase CobQ1	intermediary metabolism and respiration	1400.41	-1.50366	0.306209	-4.91058	9.08069e-07	3.76938e-06
Rv0256c	PPE2	PPE family protein PPE2	PE/PPE	1749.4	-1.15033	0.257989	-4.45884	8.24052e-06	3.00978e-05
Rv0257	Rv0257	Conserved hypothetical protein	conserved hypotheticals	255.04	0.0517313	0.382045	0.135406	0.892291	0.923345
Rv0258c	Rv0258c	Conserved hypothetical protein	conserved hypotheticals	225.997	1.23678	0.341094	3.62592	0.000287933	0.000804848
Rv0259c	Rv0259c	Conserved hypothetical protein	conserved hypotheticals	445.853	2.87947	0.388667	7.40859	1.27648e-13	1.29716e-12
Rv0260c	Rv0260c	Possible transcriptional regulatory protein	regulatory proteins	91.9704	2.06508	0.469926	4.39447	1.11043e-05	3.96202e-05
Rv0261c	narK3	Probable integral membrane nitrite extrusion protein NarK3 (nitrite facilitator)	cell wall and cell processes	187.143	1.01004	0.279658	3.61171	0.000304185	0.000846153
Rv0262c	aac	Aminoglycoside 2'-N-acetyltransferase Aac (Aac(2')-IC)	virulence, detoxification, adaptation	802.734	0.589446	0.197441	2.98542	0.00283187	0.00646227
Rv0263c	Rv0263c	Conserved hypothetical protein	conserved hypotheticals	1304.15	0.984528	0.177791	5.53756	3.06714e-08	1.56237e-07
Rv0264c	Rv0264c	Conserved hypothetical protein	conserved hypotheticals	729.081	0.648524	0.24638	2.63221	0.00848319	0.0173467
Rv0265c	Rv0265c	Probable periplasmic iron-transport lipoprotein	cell wall and cell processes	688.554	-0.00142086	0.237063	-0.0059936	0.995218	0.996513
Rv0266c	oplA	Probable 5-oxoprolinase OplA (5-oxo-L-prolinase) (pyroglutamase) (5-OPASE)	intermediary metabolism and respiration	2209.57	0.36375	0.229195	1.58708	0.112495	0.167801
Rv0267	narU	Probable integral membrane nitrite extrusion protein NarU (nitrite facilitator)	cell wall and cell processes	394.906	-2.53116	1.43101	-1.76879	NA	NA
Rv0268c	Rv0268c	Hypothetical protein	conserved hypotheticals	3949.58	-0.194189	0.24652	-0.787721	0.43086	0.521239
Rv0269c	Rv0269c	Conserved hypothetical protein	conserved hypotheticals	479.338	-0.591725	0.307253	-1.92586	0.0541223	0.0885999
Rv0270	fadD2	Probable fatty-acid-CoA ligase FadD2 (fatty-acid-CoA synthetase) (fatty-acid-CoA synthase)	lipid metabolism	3809.54	-0.967991	0.20631	-4.69192	2.70647e-06	1.06195e-05
Rv0271c	fadE6	Probable acyl-CoA dehydrogenase FadE6	lipid metabolism	1925.85	-0.477955	0.174915	-2.73249	0.00628572	0.0132585
Rv0272c	Rv0272c	Unknown protein	conserved hypotheticals	976.736	0.483658	0.191927	2.52001	0.0117352	0.0231094
Rv0273c	Rv0273c	Possible transcriptional regulatory protein	regulatory proteins	739.398	0.641519	0.315807	2.03137	0.0422179	0.0711131
Rv0274	Rv0274	Conserved protein	conserved hypotheticals	403.323	-0.264094	0.287863	-0.917428	0.358918	0.448118
Rv0275c	Rv0275c	Possible transcriptional regulatory protein (possibly TetR-family)	regulatory proteins	4718.92	2.27167	0.281985	8.05598	7.88438e-16	9.92097e-15
Rv0276	Rv0276	Conserved hypothetical protein	conserved hypotheticals	10203.3	0.796341	0.305139	2.60976	0.00906053	0.0183311
Rv0277A	vapB25	Possible antitoxin VapB25	virulence, detoxification, adaptation	5721.21	2.3946	0.26861	8.91475	4.88911e-19	8.04298e-18
Rv0277c	vapC25	Possible toxin VapC25. Contains PIN domain.	virulence, detoxification, adaptation	4916.57	2.10606	0.3632	5.79861	6.68676e-09	3.72787e-08
Rv0278c	PE_PGRS3	PE-PGRS family protein PE_PGRS3	PE/PPE	185.395	-0.610051	0.310144	-1.96699	0.0491841	0.0812449
Rv0279c	PE_PGRS4	PE-PGRS family protein PE_PGRS4	PE/PPE	688.106	-0.776776	0.258616	-3.00359	0.00266813	0.00612343
Rv0280	PPE3	PPE family protein PPE3	PE/PPE	1342.69	-0.443621	0.349602	-1.26893	0.204466	0.27992
Rv0281	Rv0281	Possible S-adenosylmethionine-dependent methyltransferase	lipid metabolism	2385.3	-0.743706	0.225769	-3.2941	0.000987365	0.00250682
Rv0282	eccA3	ESX conserved component EccA3. ESX-3 type VII secretion system protein.	cell wall and cell processes	14381.9	0.470814	0.199011	2.36577	0.0179925	0.0336856
Rv0283	eccB3	ESX conserved component EccB3. ESX-3 type VII secretion system protein. Possible membrane protein.	cell wall and cell processes	7280.95	-0.0118568	0.193097	-0.0614034	0.951038	0.965225
Rv0284	eccC3	ESX conserved component EccC3. ESX-3 type VII secretion system protein. Possible membrane protein.	cell wall and cell processes	11056.8	0.168012	0.183748	0.914361	0.360527	0.449847
Rv0285	PE5	PE family protein PE5	PE/PPE	1120.86	-2.20894	0.208575	-10.5906	3.29363e-26	9.65009e-25
Rv0286	PPE4	PPE family protein PPE4	PE/PPE	4121.52	-2.18709	0.250524	-8.73004	2.54574e-18	3.93023e-17
Rv0287	esxG	ESAT-6 like protein EsxG (conserved protein TB9.8)	cell wall and cell processes	4516.2	-3.01048	0.276824	-10.8751	1.5152e-27	4.94473e-26
Rv0288	esxH	Low molecular weight protein antigen 7 EsxH (10 kDa antigen) (CFP-7) (protein TB10.4)	cell wall and cell processes	5885.41	-1.5511	0.226567	-6.84611	7.58846e-12	6.30643e-11
Rv0289	espG3	ESX-3 secretion-associated protein EspG3	cell wall and cell processes	7437.86	-1.63619	0.19379	-8.4431	3.09019e-17	4.30695e-16
Rv0290	eccD3	ESX conserved component EccD3. ESX-3 type VII secretion system protein. Probable transmembrane protein.	cell wall and cell processes	4418.5	-1.67633	0.254082	-6.59757	4.17955e-11	3.1714e-10
Rv0291	mycP3	Probable membrane-anchored mycosin MycP3 (serine protease) (subtilisin-like protease) (subtilase-like) (mycosin-3)	intermediary metabolism and respiration	4752.13	-0.735404	0.275051	-2.6737	0.0075019	0.0155465
Rv0292	eccE3	ESX conserved component EccE3. ESX-3 type VII secretion system protein. Probable transmembrane protein.	cell wall and cell processes	3266.84	-1.03958	0.358347	-2.90104	0.00371926	0.00825269
Rv0293c	Rv0293c	Conserved protein	conserved hypotheticals	2028.93	0.424597	0.222523	1.9081	0.0563777	0.091887
Rv0294	tam	Probable trans-aconitate methyltransferase Tam	intermediary metabolism and respiration	318.641	0.861437	0.268526	3.20802	0.00133654	0.00329335
Rv0295c	Rv0295c	Conserved protein	conserved hypotheticals	1269.84	0.544828	0.187343	2.90819	0.00363522	0.0080791
Rv0296c	Rv0296c	Probable sulfatase	intermediary metabolism and respiration	1632.87	1.58255	0.226895	6.97484	3.06212e-12	2.66047e-11
Rv0297	PE_PGRS5	PE-PGRS family protein PE_PGRS5	PE/PPE	7881.66	-1.71695	0.225706	-7.60703	2.80456e-14	3.0591e-13
Rv0298	Rv0298	Hypothetical protein	conserved hypotheticals	3979.25	0.23741	0.283034	0.838804	0.401579	0.492094
Rv0299	Rv0299	Hypothetical protein	conserved hypotheticals	3301.67	0.34129	0.287456	1.18728	0.235118	0.314379
Rv0300	vapB2	Possible antitoxin VapB2	virulence, detoxification, adaptation	2100.36	0.504497	0.22878	2.20516	0.0274426	0.0489359
Rv0301	vapC2	Possible toxin VapC2	virulence, detoxification, adaptation	2189.82	0.522897	0.245869	2.12673	0.0334423	0.0582374
Rv0302	Rv0302	Probable transcriptional regulatory protein (probably TetR/AcrR-family)	regulatory proteins	1922.72	0.545002	0.204052	2.67089	0.00756496	0.0156363
Rv0303	Rv0303	Probable dehydrogenase/reductase	intermediary metabolism and respiration	880.059	1.20402	0.220579	5.45843	4.80368e-08	2.38934e-07
Rv0304c	PPE5	PPE family protein PPE5	PE/PPE	597.899	-1.32896	0.265588	-5.00381	5.62067e-07	2.39251e-06
Rv0305c	PPE6	PPE family protein PPE6	PE/PPE	1244.01	-0.558621	0.262071	-2.13157	0.0330426	0.0576916
Rv0306	Rv0306	Putative oxidoreductase	intermediary metabolism and respiration	83.303	0.139414	0.387962	0.359349	0.719334	0.782707
Rv0307c	Rv0307c	Unknown protein	conserved hypotheticals	805.122	1.50653	0.198338	7.59579	3.05919e-14	3.31881e-13
Rv0308	Rv0308	Probable conserved integral membrane protein	cell wall and cell processes	1558.72	0.726763	0.288066	2.5229	0.0116391	0.0229579
Rv0309	Rv0309	Possible conserved exported protein	cell wall and cell processes	3738.58	1.49562	0.230589	6.48611	8.80801e-11	6.37034e-10
Rv0310c	Rv0310c	Conserved protein	conserved hypotheticals	122.991	-0.185575	0.536956	-0.345606	0.729639	0.791728
Rv0311	Rv0311	Unknown protein	conserved hypotheticals	609.076	1.65241	0.236794	6.97825	2.98887e-12	2.60811e-11
Rv0312	Rv0312	Conserved hypothetical proline and threonine rich protein	conserved hypotheticals	3506.33	3.00429	0.2705	11.1064	1.1672e-28	4.18315e-27
Rv0313	Rv0313	Conserved protein	conserved hypotheticals	3745.77	0.696656	0.247552	2.81418	0.00489013	0.0105532
Rv0314c	Rv0314c	Possible conserved membrane protein	cell wall and cell processes	2058.12	-0.0321049	0.250307	-0.128262	0.897942	0.927519
Rv0315	Rv0315	Possible beta-1,3-glucanase precursor	intermediary metabolism and respiration	3539.08	0.0581953	0.197411	0.294792	0.768153	0.824209
Rv0316	Rv0316	Possible muconolactone isomerase	intermediary metabolism and respiration	2345.89	-1.3539	0.358963	-3.7717	0.000162138	0.000480311
Rv0317c	glpQ2	Possible glycerophosphoryl diester phosphodiesterase GlpQ2 (glycerophosphodiester phosphodiesterase)	intermediary metabolism and respiration	1728.01	-0.228776	0.197966	-1.15563	0.247831	0.329402
Rv0318c	Rv0318c	Probable conserved integral membrane protein	cell wall and cell processes	321.627	0.164071	0.316914	0.517714	0.604658	0.68196
Rv0319	pcp	Probable pyrrolidone-carboxylate peptidase Pcp (5-oxoprolyl-peptidase) (pyroglutamyl-peptidase I) (PGP-I) (pyrase)	intermediary metabolism and respiration	200.63	-0.465594	0.308963	-1.50696	0.131822	0.192132
Rv0320	Rv0320	Possible conserved exported protein	cell wall and cell processes	118.15	0.00595041	0.320253	0.0185803	0.985176	0.990399
Rv0321	dcd	Probable deoxycytidine triphosphate deaminase Dcd (dCTP deaminase)	intermediary metabolism and respiration	478.403	0.790288	0.345345	2.2884	0.0221142	0.040514
Rv0322	udgA	Probable UDP-glucose 6-dehydrogenase UdgA (UDP-GLC dehydrogenase) (UDP-GLCDH) (UDPGDH)	intermediary metabolism and respiration	419.281	0.157857	0.38453	0.410519	0.681426	0.750615
Rv0323c	Rv0323c	Conserved hypothetical protein	conserved hypotheticals	285.537	0.572712	0.264724	2.16343	0.0305079	0.0536864
Rv0324	Rv0324	Possible transcriptional regulatory protein (possibly ArsR-family)	regulatory proteins	262.902	1.65189	0.308647	5.35205	8.69649e-08	4.17058e-07
Rv0325	Rv0325	Hypothetical protein	unknown	137.406	0.663842	0.356101	1.8642	0.0622939	0.100037
Rv0326	Rv0326	Hypothetical protein	unknown	200.862	1.07127	0.303506	3.52965	0.000416105	0.00112869
Rv0327c	cyp135A1	Possible cytochrome P450 135A1 Cyp135A1	intermediary metabolism and respiration	325.021	2.3755	0.51871	4.57963	4.65803e-06	1.76058e-05
Rv0328	Rv0328	Possible transcriptional regulatory protein (possibly TetR/AcrR-family)	regulatory proteins	603.904	1.73623	0.23766	7.30552	2.76195e-13	2.69089e-12
Rv0329c	Rv0329c	Conserved hypothetical protein	conserved hypotheticals	103.502	2.02408	0.436492	4.63716	3.53233e-06	1.35794e-05
Rv0330c	Rv0330c	Hypothetical protein	conserved hypotheticals	684.458	3.65503	0.375252	9.74019	2.03168e-22	4.63361e-21
Rv0331	Rv0331	Possible dehydrogenase/reductase	intermediary metabolism and respiration	696.362	2.21236	0.326875	6.76822	1.3038e-11	1.0509e-10
Rv0332	Rv0332	Conserved protein	conserved hypotheticals	839.007	0.128721	0.186423	0.690477	0.489894	0.578193
Rv0333	Rv0333	Unknown protein	conserved hypotheticals	564.011	0.410322	0.210595	1.94839	0.0513678	0.084435
Rv0334	rmlA	Alpha-D-glucose-1-phosphate thymidylyltransferase RmlA (dTDP-glucose synthase) (dTDP-glucose pyrophosphorylase)	intermediary metabolism and respiration	588.695	-1.03619	0.244832	-4.23225	2.31368e-05	7.87043e-05
Rv0335c	PE6	PE family protein PE6	PE/PPE	204.462	-0.0840013	0.408458	-0.205655	0.837061	0.882111
Rv0336	Rv0336	Conserved 13E12 repeat family protein	insertion seqs and phages	1256.82	-0.216829	0.342818	-0.63249	0.527067	0.613764
Rv0337c	aspC	Probable aspartate aminotransferase AspC (transaminase A) (ASPAT)	intermediary metabolism and respiration	2004.96	-0.163073	0.198155	-0.822954	0.410534	0.500877
Rv0338c	Rv0338c	Probable iron-sulfur-binding reductase	intermediary metabolism and respiration	4344.94	-0.242094	0.163224	-1.4832	0.138021	0.199646
Rv0339c	Rv0339c	Possible transcriptional regulatory protein	regulatory proteins	1233.29	0.863867	0.201326	4.29089	1.77961e-05	6.16339e-05
Rv0340	Rv0340	Conserved protein	conserved hypotheticals	626.748	-0.0984572	0.223738	-0.440056	0.659896	0.730912
Rv0341	iniB	Isoniazid inductible gene protein IniB	cell wall and cell processes	791.298	-2.18211	0.32573	-6.69915	2.09638e-11	1.63713e-10
Rv0342	iniA	Isoniazid inductible gene protein IniA	cell wall and cell processes	1821.74	0.132138	0.238631	0.553734	0.579761	0.661125
Rv0343	iniC	Isoniazid inductible gene protein IniC	cell wall and cell processes	1762.3	0.453925	0.240617	1.88651	0.0592268	0.0957071
Rv0344c	lpqJ	Probable lipoprotein LpqJ	cell wall and cell processes	114.864	0.174218	0.384112	0.45356	0.650145	0.722983
Rv0345	Rv0345	Conserved hypothetical protein	conserved hypotheticals	471.2	0.297714	0.240829	1.2362	0.216383	0.292839
Rv0346c	ansP2	Possible L-asparagine permease AnsP2 (L-asparagine transport protein)	cell wall and cell processes	2891.71	-0.756626	0.224409	-3.37164	0.000747218	0.00195396
Rv0347	Rv0347	Probable conserved membrane protein	cell wall and cell processes	706.712	0.442951	0.244976	1.80814	0.0705853	0.111415
Rv0348	Rv0348	Possible transcriptional regulatory protein	regulatory proteins	355.568	0.0625955	0.304856	0.205328	0.837316	0.882148
Rv0349	Rv0349	Hypothetical protein	conserved hypotheticals	495.213	0.163495	0.281542	0.580713	0.561434	0.64536
Rv0350	dnaK	Probable chaperone protein DnaK (heat shock protein 70) (heat shock 70 kDa protein) (HSP70)	virulence, detoxification, adaptation	17886.6	2.33439	0.215895	10.8126	2.9996e-27	9.63233e-26
Rv0351	grpE	Probable GrpE protein (HSP-70 cofactor)	virulence, detoxification, adaptation	3497.55	0.448539	0.272405	1.64659	0.099643	0.151216
Rv0352	dnaJ1	Probable chaperone protein DnaJ1	virulence, detoxification, adaptation	6090.11	1.29314	0.259653	4.98026	6.34987e-07	2.68299e-06
Rv0353	hspR	Probable heat shock protein transcriptional repressor HspR (MerR family)	virulence, detoxification, adaptation	1559.54	0.0250595	0.221781	0.112992	0.910037	0.937054
Rv0354c	PPE7	PPE family protein PPE7	PE/PPE	495.403	-3.82968	1.56615	-2.44529	NA	NA
Rv0355c	PPE8	PPE family protein PPE8	PE/PPE	1742.92	-0.973317	0.297989	-3.26628	0.00108969	0.00274062
Rv0356c	Rv0356c	Conserved protein	conserved hypotheticals	347.607	-1.66147	0.272833	-6.08971	1.13112e-09	7.13128e-09
Rv0357c	purA	Probable adenylosuccinate synthetase PurA (imp--aspartate ligase) (ADSS) (ampsase)	intermediary metabolism and respiration	566.107	-0.617532	0.216225	-2.85596	0.00429062	0.00937538
Rv0358	Rv0358	Conserved protein	conserved hypotheticals	192.598	0.504903	0.332943	1.51648	0.129397	0.189079
Rv0359	Rv0359	Probable conserved integral membrane protein	cell wall and cell processes	296.949	0.127627	0.301425	0.423413	0.671994	0.741686
Rv0360c	Rv0360c	Conserved protein	conserved hypotheticals	249.751	-1.57111	0.237838	-6.60577	3.95462e-11	3.01784e-10
Rv0361	Rv0361	Probable conserved membrane protein	cell wall and cell processes	2707.78	2.29468	0.246189	9.32079	1.15472e-20	2.16591e-19
Rv0362	mgtE	Possible Mg2+ transport transmembrane protein MgtE	cell wall and cell processes	497.881	0.129931	0.449301	0.289186	0.772439	0.828144
Rv0363c	fba	Probable fructose-bisphosphate aldolase Fba	intermediary metabolism and respiration	2078.07	-0.145467	0.243249	-0.598016	0.549829	0.634725
Rv0364	Rv0364	Possible conserved transmembrane protein	cell wall and cell processes	1661.85	0.0749991	0.309535	0.242296	0.808551	0.859969
Rv0365c	Rv0365c	Conserved protein	conserved hypotheticals	545.602	0.568576	0.248011	2.29254	0.0218743	0.0401295
Rv0366c	Rv0366c	Conserved hypothetical protein	conserved hypotheticals	511.688	0.921849	0.284851	3.23625	0.00121112	0.00301205
Rv0367c	Rv0367c	Hypothetical protein	conserved hypotheticals	1053.42	1.70085	0.221726	7.67092	1.70768e-14	1.90406e-13
Rv0368c	Rv0368c	Conserved hypothetical protein	conserved hypotheticals	210.189	0.475576	0.337365	1.40968	0.158634	0.225003
Rv0369c	Rv0369c	Possible membrane oxidoreductase	intermediary metabolism and respiration	278.607	1.16706	0.303748	3.8422	0.000121935	0.000367178
Rv0370c	Rv0370c	Possible oxidoreductase	intermediary metabolism and respiration	310.277	1.389	0.249873	5.55882	2.7161e-08	1.38708e-07
Rv0371c	Rv0371c	Conserved hypothetical protein	conserved hypotheticals	70.3421	-1.2576	0.590068	-2.13128	0.033066	0.0577074
Rv0372c	Rv0372c	Conserved hypothetical protein	conserved hypotheticals	126.103	-0.380778	0.392103	-0.971117	0.33149	0.418955
Rv0373c	Rv0373c	Probable carbon monoxyde dehydrogenase (large chain)	intermediary metabolism and respiration	475.618	0.00951659	0.268269	0.0354741	0.971702	0.981235
Rv0374c	Rv0374c	Probable carbon monoxyde dehydrogenase (small chain)	intermediary metabolism and respiration	59.8575	-0.610892	0.510962	-1.19557	0.231864	0.310337
Rv0375c	Rv0375c	Probable carbon monoxyde dehydrogenase (medium chain)	intermediary metabolism and respiration	79.5162	-0.0349522	0.387533	-0.0901916	0.928135	0.947491
Rv0376c	Rv0376c	Conserved hypothetical protein	conserved hypotheticals	231.172	0.289673	0.331951	0.872637	0.382861	0.472572
Rv0377	Rv0377	Probable transcriptional regulatory protein (probably LysR-family)	regulatory proteins	538.263	0.621118	0.243974	2.54583	0.0109017	0.0216738
Rv0378	Rv0378	Conserved hypothetical glycine rich protein	conserved hypotheticals	48.2367	-1.10196	0.512919	-2.14841	0.0316815	0.0554842
Rv0379	secE2	Possible protein transport protein SecE2	cell wall and cell processes	507.032	-1.15418	0.558104	-2.06804	0.0386359	0.0661752
Rv0380c	Rv0380c	Possible RNA methyltransferase (RNA methylase)	intermediary metabolism and respiration	268.311	0.399604	0.336516	1.18748	0.23504	0.314378
Rv0381c	Rv0381c	Hypothetical protein	conserved hypotheticals	540.978	0.0503802	0.287192	0.175423	0.860747	0.89909
Rv0382c	pyrE	Probable orotate phosphoribosyltransferase PyrE (OPRT) (oprtase)	intermediary metabolism and respiration	1390.05	0.0994212	0.189623	0.524309	0.600064	0.678303
Rv0383c	Rv0383c	Possible conserved secreted protein	cell wall and cell processes	4099.97	0.114872	0.209755	0.547645	0.583935	0.664752
Rv0384c	clpB	Probable endopeptidase ATP binding protein (chain B) ClpB (ClpB protein) (heat shock protein F84.1)	virulence, detoxification, adaptation	5552.22	1.42762	0.312558	4.56755	4.93464e-06	1.85639e-05
Rv0385	Rv0385	Probable monooxygenase	intermediary metabolism and respiration	970.411	0.859495	0.261077	3.29212	0.000994361	0.00252299
Rv0386	Rv0386	Probable transcriptional regulatory protein (probably LuxR/UhpA-family)	regulatory proteins	746.779	-0.174137	0.227419	-0.765709	0.443849	0.533576
Rv0387c	Rv0387c	Conserved hypothetical protein	conserved hypotheticals	138.793	0.817205	0.40043	2.04082	0.0412687	0.0699547
Rv0388c	PPE9	PPE family protein PPE9	PE/PPE	176.375	-0.218996	0.479644	-0.456581	0.647972	0.721087
Rv0389	purT	Probable phosphoribosylglycinamide formyltransferase 2 PurT (GART 2) (gar transformylase 2) (5'-phosphoribosylglycinamide transformylase 2) (formate-dependent gar transformylase)	intermediary metabolism and respiration	799.317	0.310469	0.250034	1.24171	0.214344	0.290546
Rv0390	Rv0390	Conserved protein	conserved hypotheticals	535.567	-0.211272	0.265653	-0.795291	0.426444	0.517048
Rv0391	metZ	Probable O-succinylhomoserine sulfhydrylase MetZ (OSH sulfhydrylase)	intermediary metabolism and respiration	693.852	-0.899852	0.193733	-4.64482	3.4038e-06	1.31121e-05
Rv0392c	ndhA	Probable membrane NADH dehydrogenase NdhA	intermediary metabolism and respiration	957.116	-0.252746	0.209157	-1.2084	0.226892	0.305107
Rv0393	Rv0393	Conserved 13E12 repeat family protein	insertion seqs and phages	143.38	-0.116298	0.699431	-0.166276	0.86794	0.904677
Rv0394c	Rv0394c	Possible secreted protein	cell wall and cell processes	592.852	-0.0171206	0.235534	-0.0726884	0.942054	0.958531
Rv0395	Rv0395	Hypothetical protein	conserved hypotheticals	42.8507	-0.895705	0.535667	-1.67213	0.0944987	0.144667
Rv0396	Rv0396	Hypothetical protein	conserved hypotheticals	41.2947	-0.391916	0.487996	-0.803112	0.42191	0.51233
Rv0397	Rv0397	Conserved 13E12 repeat family protein	insertion seqs and phages	53.084	1.19746	0.455835	2.62695	0.00861533	0.0175721
Rv0397A	Rv0397A	Conserved protein	conserved hypotheticals	1282.88	0.780199	0.510881	1.52716	0.12672	0.185776
Rv0398c	Rv0398c	Possible secreted protein	cell wall and cell processes	258.731	-0.72185	0.361471	-1.99698	0.0458277	0.0763287
Rv0399c	lpqK	Possible conserved lipoprotein LpqK	cell wall and cell processes	472.711	0.141775	0.217326	0.65236	0.514169	0.601888
Rv0400c	fadE7	Acyl-CoA dehydrogenase FadE7	lipid metabolism	867.551	0.556272	0.211679	2.6279	0.00859129	0.0175498
Rv0401	Rv0401	Probable conserved transmembrane protein	cell wall and cell processes	216.288	0.154168	0.274283	0.562075	0.574065	0.655934
Rv0402c	mmpL1	Probable conserved transmembrane transport protein MmpL1	cell wall and cell processes	883.61	0.61798	0.242555	2.54779	0.0108408	0.0215635
Rv0403c	mmpS1	Probable conserved membrane protein MmpS1	cell wall and cell processes	217.062	0.464956	0.341999	1.35952	0.17398	0.24333
Rv0404	fadD30	Fatty-acid-AMP ligase FadD30 (fatty-acid-AMP synthetase) (fatty-acid-AMP synthase)	lipid metabolism	781.435	-0.455681	0.343315	-1.3273	0.18441	0.25569
Rv0405	pks6	Probable membrane bound polyketide synthase Pks6	lipid metabolism	929.409	-0.626339	0.236921	-2.64366	0.00820148	0.0168479
Rv0406c	Rv0406c	Beta lactamase like protein	conserved hypotheticals	480.842	1.26715	0.243107	5.21232	1.86493e-07	8.48732e-07
Rv0407	fgd1	F420-dependent glucose-6-phosphate dehydrogenase Fgd1	intermediary metabolism and respiration	872.84	0.446512	0.247528	1.80389	0.0712492	0.112243
Rv0408	pta	Probable phosphate acetyltransferase Pta (phosphotransacetylase)	intermediary metabolism and respiration	1150.96	-0.561408	0.231615	-2.42388	0.0153555	0.0292257
Rv0409	ackA	Probable acetate kinase AckA (acetokinase)	intermediary metabolism and respiration	700.48	-0.56405	0.223685	-2.52163	0.0116814	0.0230188
Rv0410c	pknG	Serine/threonine-protein kinase PknG (protein kinase G) (STPK G)	regulatory proteins	2163.19	-1.41288	0.250232	-5.64627	1.63969e-08	8.67156e-08
Rv0411c	glnH	Probable glutamine-binding lipoprotein GlnH (GLNBP)	cell wall and cell processes	1187.37	-1.27013	0.233075	-5.44946	5.05238e-08	2.50374e-07
Rv0412c	Rv0412c	Possible conserved membrane protein	cell wall and cell processes	1766.2	-0.175918	0.261003	-0.674009	0.500305	0.588524
Rv0413	mutT3	Possible mutator protein MutT3 (7,8-dihydro-8-oxoguanine-triphosphatase) (8-oxo-dGTPase) (dGTP pyrophosphohydrolase)	information pathways	928.225	-0.171409	0.327742	-0.523001	0.600974	0.679141
Rv0414c	thiE	Thiamine-phosphate pyrophosphorylase ThiE (TMP pyrophosphorylase) (TMP-PPASE) (thiamine-phosphate synthase)	intermediary metabolism and respiration	257.415	-0.33088	0.331804	-0.997216	0.31866	0.406861
Rv0415	thiO	Possible thiamine biosynthesis oxidoreductase ThiO	intermediary metabolism and respiration	752.63	-0.941519	0.30817	-3.0552	0.00224912	0.00526411
Rv0416	thiS	Possible protein ThiS	intermediary metabolism and respiration	140.306	-2.59149	0.322871	-8.02637	1.00398e-15	1.25937e-14
Rv0417	thiG	Probable thiamin biosynthesis protein ThiG (thiazole biosynthesis protein)	intermediary metabolism and respiration	310.178	-1.43383	0.280484	-5.11201	3.18755e-07	1.40141e-06
Rv0418	lpqL	Probable lipoprotein aminopeptidase LpqL	cell wall and cell processes	1322.58	-0.686322	0.232269	-2.95485	0.00312818	0.00706789
Rv0419	lpqM	Possible lipoprotein peptidase LpqM	cell wall and cell processes	4060.41	0.576359	0.181326	3.17858	0.00147999	0.00360698
Rv0420c	Rv0420c	Possible transmembrane protein	cell wall and cell processes	637.794	0.302591	0.223301	1.35508	0.175391	0.245151
Rv0421c	Rv0421c	Conserved hypothetical protein	conserved hypotheticals	414.045	-1.27179	0.217255	-5.85393	4.80104e-09	2.73353e-08
Rv0422c	thiD	Probable phosphomethylpyrimidine kinase ThiD (HMP-phosphate kinase) (HMP-P kinase)	intermediary metabolism and respiration	983.138	-1.02844	0.211957	-4.85211	1.22156e-06	4.96794e-06
Rv0423c	thiC	Probable thiamine biosynthesis protein ThiC	intermediary metabolism and respiration	3933.93	-0.601541	0.19023	-3.16218	0.00156595	0.00379572
Rv0424c	Rv0424c	Hypothetical protein	conserved hypotheticals	726.207	-0.554577	0.261446	-2.12119	0.0339057	0.0589933
Rv0425c	ctpH	Possible metal cation transporting P-type ATPase CtpH	cell wall and cell processes	8127.73	-1.00785	0.230681	-4.36903	1.248e-05	4.41751e-05
Rv0426c	Rv0426c	Possible transmembrane protein	cell wall and cell processes	1470.15	-1.53705	0.185534	-8.28447	1.18634e-16	1.57682e-15
Rv0427c	xthA	Probable exodeoxyribonuclease III protein XthA (exonuclease III) (EXO III) (AP endonuclease VI)	information pathways	586.692	0.35478	0.202571	1.75139	0.0798795	0.124519
Rv0428c	Rv0428c	GCN5-related N-acetyltransferase	intermediary metabolism and respiration	462.212	-0.102195	0.228938	-0.446389	0.655316	0.727043
Rv0429c	def	Probable polypeptide deformylase Def (PDF) (formylmethionine deformylase)	information pathways	649.763	0.514096	0.204666	2.51188	0.0120091	0.0235835
Rv0430	Rv0430	Conserved hypothetical protein	conserved hypotheticals	913.641	-0.665515	0.2591	-2.56857	0.010212	0.0204479
Rv0431	Rv0431	Putative tuberculin related peptide	cell wall and cell processes	1315.82	-0.248211	0.217267	-1.14243	0.253277	0.335529
Rv0432	sodC	Periplasmic superoxide dismutase [Cu-Zn] SodC	virulence, detoxification, adaptation	2522.86	0.428293	0.184771	2.31797	0.0204509	0.0379067
Rv0433	Rv0433	Conserved hypothetical protein	conserved hypotheticals	2604.13	-0.529994	0.238411	-2.22302	0.0262142	0.0470169
Rv0434	Rv0434	Conserved hypothetical protein	conserved hypotheticals	895.528	-0.797901	0.262505	-3.03957	0.00236917	0.00550977
Rv0435c	Rv0435c	Putative conserved ATPase	cell wall and cell processes	2176.93	-0.499282	0.319552	-1.56244	0.118184	0.175245
Rv0436c	pssA	Probable CDP-diacylglycerol--serine O-phosphatidyltransferase PssA (PS synthase) (phosphatidylserine synthase)	lipid metabolism	1097.1	-0.252643	0.190048	-1.32936	0.183728	0.254832
Rv0437c	psd	Possible phosphatidylserine decarboxylase Psd (PS decarboxylase)	lipid metabolism	1333.33	0.153638	0.254526	0.603624	0.546094	0.630979
Rv0438c	moeA2	Probable molybdopterin biosynthesis protein MoeA2	intermediary metabolism and respiration	783.595	0.534712	0.206199	2.59319	0.00950903	0.0191902
Rv0439c	Rv0439c	Probable dehydrogenase/reductase	intermediary metabolism and respiration	558.156	1.30309	0.253055	5.14941	2.61311e-07	1.16415e-06
Rv0440	groEL2	60 kDa chaperonin 2 GroEL2 (protein CPN60-2) (GroEL protein 2) (65 kDa antigen) (heat shock protein 65) (cell wall protein A) (antigen A)	virulence, detoxification, adaptation	24702.2	0.555446	0.354231	1.56803	0.116874	0.173658
Rv0441c	Rv0441c	Hypothetical protein	conserved hypotheticals	629.804	1.23957	0.23498	5.27524	1.32586e-07	6.18837e-07
Rv0442c	PPE10	PPE family protein PPE10	PE/PPE	1154.12	0.0798107	0.224466	0.355557	0.722172	0.785582
Rv0443	Rv0443	Conserved protein	conserved hypotheticals	1450.39	0.853604	0.263612	3.2381	0.00120328	0.00299941
Rv0444c	rskA	Anti-sigma factor RskA (regulator of sigma K)	information pathways	1330.79	-0.760444	0.212989	-3.57035	0.00035651	0.000978934
Rv0445c	sigK	Alternative RNA polymerase sigma factor SigK	information pathways	1232.19	0.148189	0.203415	0.728505	0.466304	0.555579
Rv0446c	Rv0446c	Possible conserved transmembrane protein	cell wall and cell processes	951.78	-0.631702	0.257856	-2.44983	0.0142926	0.0274368
Rv0447c	ufaA1	Probable cyclopropane-fatty-acyl-phospholipid synthase UfaA1 (cyclopropane fatty acid synthase) (CFA synthase)	lipid metabolism	978.389	0.689489	0.289334	2.38302	0.0171713	0.0323117
Rv0448c	Rv0448c	Conserved hypothetical protein	conserved hypotheticals	311.749	2.42743	0.647233	3.75047	0.000176504	0.000516389
Rv0449c	Rv0449c	Conserved hypothetical protein	conserved hypotheticals	2068.25	1.92819	0.232211	8.30364	1.00967e-16	1.34644e-15
Rv0450c	mmpL4	Probable conserved transmembrane transport protein MmpL4	cell wall and cell processes	3897.67	0.429009	0.189739	2.26104	0.0237566	0.0431488
Rv0451c	mmpS4	Probable conserved membrane protein MmpS4	cell wall and cell processes	821.126	0.0539719	0.24505	0.220248	0.825678	0.873924
Rv0452	Rv0452	Possible transcriptional regulatory protein	regulatory proteins	996.936	2.61097	0.326973	7.98529	1.40195e-15	1.74224e-14
Rv0453	PPE11	PPE family protein PPE11	PE/PPE	393.499	1.44851	0.313152	4.62558	3.73552e-06	1.42803e-05
Rv0454	Rv0454	Conserved hypothetical protein	conserved hypotheticals	106.824	-0.192221	0.391989	-0.490374	0.623869	0.699891
Rv0455c	Rv0455c	Conserved protein	conserved hypotheticals	2916.5	1.27604	0.251733	5.06902	3.9986e-07	1.73518e-06
Rv0456A	mazF1	Possible toxin MazF1	virulence, detoxification, adaptation	303.103	1.18174	0.415678	2.84293	0.00447009	0.0097168
Rv0456B	mazE1	Possible antitoxin MazE1	virulence, detoxification, adaptation	213.665	0.818549	0.441423	1.85434	0.06369	0.101894
Rv0456c	echA2	enoyl-CoA hydratase EchA2 (enoyl hydrase) (unsaturated acyl-CoA hydratase) (crotonase)	lipid metabolism	198.999	0.240468	0.268388	0.89597	0.370269	0.459289
Rv0457c	Rv0457c	Probable peptidase	intermediary metabolism and respiration	691.662	0.910013	0.217726	4.17962	2.91994e-05	9.6916e-05
Rv0458	Rv0458	Probable aldehyde dehydrogenase	intermediary metabolism and respiration	2188.27	-0.237712	0.242666	-0.979586	0.327291	0.414965
Rv0459	Rv0459	Conserved hypothetical protein	conserved hypotheticals	616.082	-2.35478	0.215076	-10.9486	6.74831e-28	2.25731e-26
Rv0460	Rv0460	Conserved hydrophobic protein	conserved hypotheticals	567.855	-0.627822	0.329043	-1.90802	0.056388	0.091887
Rv0461	Rv0461	Probable transmembrane protein	cell wall and cell processes	718.073	-1.14663	0.247416	-4.63441	3.57964e-06	1.37237e-05
Rv0462	lpdC	Dihydrolipoamide dehydrogenase LpdC (lipoamide reductase (NADH)) (lipoyl dehydrogenase) (dihydrolipoyl dehydrogenase) (diaphorase)	intermediary metabolism and respiration	2368.34	-0.922403	0.222643	-4.14298	3.42825e-05	0.000112426
Rv0463	Rv0463	Probable conserved membrane protein	cell wall and cell processes	396.762	-2.39443	0.218254	-10.9708	5.27875e-28	1.79567e-26
Rv0464c	Rv0464c	Conserved protein	conserved hypotheticals	1499.94	0.446902	0.280151	1.59522	0.110664	0.165501
Rv0465c	Rv0465c	Probable transcriptional regulatory protein	regulatory proteins	2713.84	1.97116	0.22207	8.87629	6.91293e-19	1.12799e-17
Rv0466	Rv0466	Conserved protein	conserved hypotheticals	2546.15	-0.695586	0.226278	-3.07403	0.00211188	0.00499828
Rv0467	icl1	Isocitrate lyase Icl (isocitrase) (isocitratase)	intermediary metabolism and respiration	32930.1	1.87905	0.336277	5.58781	2.29945e-08	1.18637e-07
Rv0468	fadB2	3-hydroxybutyryl-CoA dehydrogenase FadB2 (beta-hydroxybutyryl-CoA dehydrogenase) (BHBD)	lipid metabolism	6820.72	0.859844	0.344574	2.49539	0.012582	0.0244929
Rv0469	umaA	Possible mycolic acid synthase UmaA	lipid metabolism	4194.63	0.0759285	0.290402	0.26146	0.793738	0.847357
Rv0470A	Rv0470A	Hypothetical protein	conserved hypotheticals	281.376	-0.0854389	0.282208	-0.302752	0.762079	0.819664
Rv0470c	pcaA	Mycolic acid synthase PcaA (cyclopropane synthase)	lipid metabolism	3062.55	0.721617	0.251413	2.87025	0.00410152	0.00900137
Rv0471c	Rv0471c	Hypothetical protein	conserved hypotheticals	1136.64	0.418407	0.267003	1.56705	0.117102	0.173806
Rv0472c	Rv0472c	Probable transcriptional regulatory protein (possibly TetR-family)	regulatory proteins	1454.57	0.86275	0.237565	3.63163	0.000281635	0.000790546
Rv0473	Rv0473	Possible conserved transmembrane protein	cell wall and cell processes	896.23	0.199905	0.226277	0.883451	0.376993	0.466189
Rv0474	Rv0474	Probable transcriptional regulatory protein	regulatory proteins	1982.63	1.63128	0.403074	4.0471	5.18557e-05	0.000165592
Rv0475	hbhA	Iron-regulated heparin binding hemagglutinin HbhA (adhesin)	cell wall and cell processes	3107.9	-0.249451	0.372131	-0.670331	0.502647	0.590466
Rv0476	Rv0476	Possible conserved transmembrane protein	cell wall and cell processes	2943.18	0.915635	0.248875	3.6791	0.000234059	0.000666795
Rv0477	Rv0477	Possible conserved secreted protein	cell wall and cell processes	3597.85	0.547177	0.166536	3.28564	0.0010175	0.0025768
Rv0478	deoC	Probable deoxyribose-phosphate aldolase DeoC (phosphodeoxyriboaldolase) (deoxyriboaldolase)	intermediary metabolism and respiration	1076.4	-0.271704	0.256714	-1.05839	0.289877	0.375401
Rv0479c	Rv0479c	Probable conserved membrane protein	cell wall and cell processes	3020.92	0.372728	0.227428	1.63888	0.101237	0.153404
Rv0480c	Rv0480c	Possible amidohydrolase	intermediary metabolism and respiration	1122.66	0.0499152	0.233957	0.213352	0.831053	0.877854
Rv0481c	Rv0481c	Hypothetical protein	conserved hypotheticals	483.159	-0.0965955	0.299095	-0.322959	0.746726	0.807043
Rv0482	murB	Probable UDP-N-acetylenolpyruvoylglucosamine reductase MurB (UDP-N-acetylmuramate dehydrogenase)	cell wall and cell processes	427.617	-0.450465	0.243807	-1.84763	0.0646558	0.103274
Rv0483	lprQ	Probable conserved lipoprotein LprQ	cell wall and cell processes	10734.7	1.88587	0.257387	7.32701	2.35346e-13	2.30409e-12
Rv0484c	Rv0484c	Probable short-chain type oxidoreductase	intermediary metabolism and respiration	774.656	-0.227955	0.308205	-0.739623	0.459529	0.548973
Rv0485	Rv0485	Possible transcriptional regulatory protein	regulatory proteins	7015.63	1.74606	0.219821	7.94311	1.97173e-15	2.42777e-14
Rv0486	mshA	Glycosyltransferase MshA	intermediary metabolism and respiration	3256.75	0.209804	0.238258	0.880576	0.378547	0.467952
Rv0487	Rv0487	Conserved hypothetical protein	conserved hypotheticals	1043.54	-0.207731	0.193347	-1.0744	0.282646	0.367879
Rv0488	Rv0488	Probable conserved integral membrane protein	cell wall and cell processes	267.58	0.581981	0.388102	1.49956	0.133729	0.194418
Rv0489	gpm1	Probable phosphoglycerate mutase 1 Gpm1 (phosphoglyceromutase) (PGAM) (BPG-dependent PGAM)	intermediary metabolism and respiration	596.674	0.393122	0.203173	1.93492	0.0530005	0.0869137
Rv0490	senX3	Putative two component sensor histidine kinase SenX3	regulatory proteins	2547.23	-0.129904	0.22659	-0.573298	0.566443	0.649073
Rv0491	regX3	Two component sensory transduction protein RegX3 (transcriptional regulatory protein) (probably LuxR-family)	regulatory proteins	792.847	-1.73939	0.225655	-7.70819	1.27611e-14	1.4552e-13
Rv0492A	Rv0492A	Hypothetical protein	conserved hypotheticals	170.499	-1.13788	0.360388	-3.15738	0.00159194	0.00385408
Rv0492c	Rv0492c	Probable oxidoreductase GMC-type	intermediary metabolism and respiration	841.221	-0.924788	0.285552	-3.2386	0.00120119	0.00299663
Rv0493c	Rv0493c	Conserved protein	conserved hypotheticals	517.347	0.321106	0.301649	1.0645	0.287101	0.372711
Rv0494	Rv0494	Probable transcriptional regulatory protein (probably GntR-family)	regulatory proteins	185.185	2.53003	0.452804	5.58747	2.30397e-08	1.18718e-07
Rv0495c	Rv0495c	Conserved hypothetical protein	conserved hypotheticals	791.68	0.488604	0.262952	1.85815	0.0631477	0.101228
Rv0496	Rv0496	Conserved hypothetical protein	conserved hypotheticals	2085.33	-0.371695	0.217026	-1.71268	0.0867716	0.134117
Rv0497	Rv0497	Probable conserved transmembrane protein	cell wall and cell processes	1487.28	-1.09179	0.198039	-5.51301	3.52758e-08	1.77663e-07
Rv0498	Rv0498	Conserved hypothetical protein	conserved hypotheticals	728.536	-1.14724	0.211712	-5.41888	5.99732e-08	2.93219e-07
Rv0499	Rv0499	Conserved hypothetical protein	conserved hypotheticals	413.651	-0.310793	0.250325	-1.24156	0.214399	0.290546
Rv0500	proC	Probable pyrroline-5-carboxylate reductase ProC (P5CR) (P5C reductase)	intermediary metabolism and respiration	549.566	-1.18711	0.235682	-5.03692	4.73075e-07	2.02876e-06
Rv0500A	Rv0500A	Conserved protein	conserved hypotheticals	1298.52	-0.871843	0.370661	-2.35213	0.0186663	0.0348171
Rv0500B	Rv0500B	Conserved hypothetical protein	conserved hypotheticals	8331.25	0.0981048	0.181679	0.53999	0.589204	0.6698
Rv0501	galE2	Possible UDP-glucose 4-epimerase GalE2 (galactowaldenase) (UDP-galactose 4-epimerase) (uridine diphosphate galactose 4-epimerase) (uridine diphospho-galactose 4-epimerase)	intermediary metabolism and respiration	14538.2	-1.17911	0.233894	-5.04122	4.62584e-07	1.98802e-06
Rv0502	Rv0502	Conserved protein	conserved hypotheticals	11472.1	-1.58246	0.209962	-7.53686	4.8142e-14	5.12578e-13
Rv0503c	cmaA2	Cyclopropane-fatty-acyl-phospholipid synthase 2 CmaA2 (cyclopropane fatty acid synthase) (CFA synthase) (cyclopropane mycolic acid synthase 2) (mycolic acid trans-cyclopropane synthetase)	lipid metabolism	3880.88	0.0894324	0.245801	0.363841	0.715977	0.779688
Rv0504c	Rv0504c	Conserved protein	conserved hypotheticals	708.945	-1.28897	0.237609	-5.42477	5.80301e-08	2.84177e-07
Rv0505c	serB1	Possible phosphoserine phosphatase SerB1 (PSP) (O-phosphoserine phosphohydrolase) (pspase)	intermediary metabolism and respiration	1089.36	-0.0949453	0.192096	-0.494261	0.621122	0.697199
Rv0506	mmpS2	Probable conserved membrane protein MmpS2	cell wall and cell processes	749.339	-1.24169	0.197043	-6.30164	2.94513e-10	2.01879e-09
Rv0507	mmpL2	Probable conserved transmembrane transport protein MmpL2	cell wall and cell processes	1384.85	-0.868245	0.233965	-3.711	0.000206438	0.000596575
Rv0508	Rv0508	Conserved hypothetical protein	conserved hypotheticals	281.421	-1.83028	0.273781	-6.68521	2.30598e-11	1.78691e-10
Rv0509	hemA	Probable glutamyl-tRNA reductase HemA (GLUTR)	intermediary metabolism and respiration	8476.69	-0.795768	0.182824	-4.35264	1.34508e-05	4.72779e-05
Rv0510	hemC	Probable porphobilinogen deaminase HemC (PBG) (hydroxymethylbilane synthase) (HMBS) (pre-uroporphyrinogen synthase)	intermediary metabolism and respiration	6506.27	-0.819705	0.175758	-4.66383	3.10381e-06	1.2049e-05
Rv0511	hemD	Probable uroporphyrin-III C-methyltransferase HemD (uroporphyrinogen III methylase) (urogen III methylase) (SUMT) (urogen III methylase) (UROM)	intermediary metabolism and respiration	11405.4	-0.455454	0.319995	-1.42332	0.154644	0.220121
Rv0512	hemB	Probable delta-aminolevulinic acid dehydratase HemB (porphobilinogen synthase) (ALAD) (ALADH)	intermediary metabolism and respiration	3172.49	0.115029	0.234838	0.489822	0.62426	0.700065
Rv0513	Rv0513	Possible conserved transmembrane protein	cell wall and cell processes	1679.27	0.0254275	0.266964	0.0952468	0.924119	0.94652
Rv0514	Rv0514	Possible transmembrane protein	cell wall and cell processes	992.728	-0.169001	0.376881	-0.44842	0.65385	0.726219
Rv0515	Rv0515	Conserved 13E12 repeat family protein	insertion seqs and phages	1420.18	-0.178395	0.310882	-0.573833	0.566081	0.648843
Rv0516c	Rv0516c	Possible anti-anti-sigma factor	information pathways	3715.82	1.70078	0.419356	4.05569	4.99861e-05	0.000160003
Rv0517	Rv0517	Possible membrane acyltransferase	intermediary metabolism and respiration	1230.36	-0.317009	0.196801	-1.61081	0.10722	0.161246
Rv0518	Rv0518	Possible exported protein	cell wall and cell processes	675.005	-0.274162	0.283968	-0.965469	0.33431	0.421325
Rv0519c	Rv0519c	Possible conserved membrane protein	cell wall and cell processes	240.635	-0.843136	0.386626	-2.18075	0.0292018	0.0516598
Rv0520	Rv0520	Possible methyltransferase/methylase (fragment)	intermediary metabolism and respiration	241.936	0.394966	0.46883	0.84245	0.399536	0.49059
Rv0521	Rv0521	Possible methyltransferase/methylase (fragment)	intermediary metabolism and respiration	132.879	-0.521837	0.376899	-1.38456	0.166189	0.233654
Rv0522	gabP	Probable GABA permease GabP (4-amino butyrate transport carrier) (GAMA-aminobutyrate permease)	cell wall and cell processes	755.461	-0.645682	0.224363	-2.87785	0.00400401	0.00881145
Rv0523c	Rv0523c	Conserved protein	conserved hypotheticals	343.26	0.34457	0.313153	1.10032	0.271191	0.355317
Rv0524	hemL	Probable glutamate-1-semialdehyde 2,1-aminomutase HemL (GSA) (glutamate-1-semialdehyde aminotransferase) (GSA-at)	intermediary metabolism and respiration	1580.77	0.608459	0.221779	2.74353	0.00607817	0.0128816
Rv0525	Rv0525	Conserved protein	conserved hypotheticals	529.04	0.0215859	0.293125	0.0736407	0.941296	0.958246
Rv0526	Rv0526	Possible thioredoxin protein (thiol-disulfide interchange protein)	intermediary metabolism and respiration	381.819	-0.5502	0.220596	-2.49415	0.012626	0.0245427
Rv0527	ccdA	Possible cytochrome C-type biogenesis protein CcdA	intermediary metabolism and respiration	232.489	-1.02411	0.268935	-3.80801	0.000140091	0.00041996
Rv0528	Rv0528	Probable conserved transmembrane protein	cell wall and cell processes	894.521	-0.389759	0.306194	-1.27292	0.203048	0.278358
Rv0529	ccsA	Possible cytochrome C-type biogenesis protein CcsA	intermediary metabolism and respiration	964.456	-1.2862	0.240042	-5.35823	8.40435e-08	4.04983e-07
Rv0530	Rv0530	Conserved protein	conserved hypotheticals	3053.47	-0.787702	0.217002	-3.62993	0.000283493	0.000793969
Rv0530A	Rv0530A	Conserved protein	conserved hypotheticals	1384.93	1.18872	0.333939	3.55969	0.000371299	0.0010145
Rv0531	Rv0531	Possible conserved membrane protein	cell wall and cell processes	591.082	-0.850033	0.33634	-2.5273	0.0114943	0.0226946
Rv0532	PE_PGRS6	PE-PGRS family protein PE_PGRS6	PE/PPE	286.399	-2.46154	0.293779	-8.37887	5.34393e-17	7.2961e-16
Rv0533c	fabH	3-oxoacyl-[acyl-carrier-protein] synthase III FabH (beta-ketoacyl-ACP synthase III) (KAS III)	lipid metabolism	1347.34	0.234087	0.220372	1.06223	0.288129	0.373541
Rv0534c	menA	1,4-dihydroxy-2-naphthoate octaprenyltransferase MenA (DHNA-octaprenyltransferase)	intermediary metabolism and respiration	607.597	0.345114	0.226687	1.52242	0.127903	0.187237
Rv0535	pnp	Probable 5'-methylthioadenosine phosphorylase Pnp (MTA phosphorylase)	intermediary metabolism and respiration	424.384	0.734756	0.280713	2.61746	0.0088586	0.0179769
Rv0536	galE3	Probable UDP-glucose 4-epimerase GalE3 (galactowaldenase) (UDP-galactose 4-epimerase) (uridine diphosphate galactose 4-epimerase) (uridine diphospho-galactose 4-epimerase)	intermediary metabolism and respiration	370.493	-0.437315	0.282109	-1.55017	0.121101	0.178779
Rv0537c	Rv0537c	Probable integral membrane protein	cell wall and cell processes	2469.37	-0.240698	0.183942	-1.30855	0.190687	0.263301
Rv0538	Rv0538	Possible conserved membrane protein	cell wall and cell processes	886.694	-0.405578	0.357495	-1.1345	0.256585	0.339239
Rv0539	Rv0539	Probable dolichyl-phosphate sugar synthase (dolichol-phosphate sugar synthetase) (dolichol-phosphate sugar transferase) (sugar phosphoryldolichol synthase)	intermediary metabolism and respiration	353.223	-0.366697	0.244012	-1.50278	0.132896	0.193417
Rv0540	Rv0540	Conserved hypothetical protein	conserved hypotheticals	186.067	-0.3956	0.283666	-1.3946	0.163137	0.230331
Rv0541c	Rv0541c	Probable conserved integral membrane protein	cell wall and cell processes	784.667	0.0343956	0.248097	0.138638	0.889736	0.921346
Rv0542c	menE	Possible O-succinylbenzoic acid--CoA ligase MenE (OSB-CoA synthetase) (O-succinylbenzoate-CoA synthase)	intermediary metabolism and respiration	1616.85	-0.608348	0.244249	-2.49069	0.0127496	0.0247471
Rv0543c	Rv0543c	Conserved protein	conserved hypotheticals	2626.41	0.0257174	0.178198	0.144319	0.885248	0.91795
Rv0544c	Rv0544c	Possible conserved transmembrane protein	cell wall and cell processes	1770.99	-0.878754	0.271581	-3.2357	0.00121343	0.00301592
Rv0545c	pitA	Probable low-affinity inorganic phosphate transporter integral membrane protein PitA	cell wall and cell processes	7980.94	-0.72386	0.211859	-3.4167	0.000633842	0.00166945
Rv0546c	Rv0546c	Conserved protein	conserved hypotheticals	358.191	-0.135773	0.260405	-0.521393	0.602093	0.680023
Rv0547c	Rv0547c	Possible oxidoreductase	intermediary metabolism and respiration	1022.72	1.09102	0.242878	4.49205	7.054e-06	2.60725e-05
Rv0548c	menB	Naphthoate synthase MenB (dihydroxynaphthoic acid synthetase) (DHNA synthetase)	intermediary metabolism and respiration	1741.57	0.532552	0.239026	2.22801	0.0258799	0.046542
Rv0549c	vapC3	Possible toxin VapC3	virulence, detoxification, adaptation	553.491	0.916521	0.281435	3.2566	0.00112757	0.00282853
Rv0550c	vapB3	Possible antitoxin VapB3	virulence, detoxification, adaptation	271.907	0.843947	0.2751	3.06778	0.00215658	0.00508607
Rv0551c	fadD8	Probable fatty-acid-CoA ligase FadD8 (fatty-acid-CoA synthetase) (fatty-acid-CoA synthase)	lipid metabolism	959.029	1.16961	0.251454	4.6514	3.29688e-06	1.27369e-05
Rv0552	Rv0552	Conserved protein	conserved hypotheticals	1045.86	1.37613	0.220807	6.23226	4.59761e-10	3.04535e-09
Rv0553	menC	Probable muconate cycloisomerase MenC (cis,cis-muconate lactonizing enzyme) (MLE)	intermediary metabolism and respiration	519.436	-0.231056	0.341935	-0.675732	0.499211	0.587979
Rv0554	bpoC	Possible peroxidase BpoC (non-haem peroxidase)	virulence, detoxification, adaptation	618.362	-0.456286	0.208922	-2.184	0.0289622	0.0513155
Rv0555	menD	Probable bifunctional menaquinone biosynthesis protein MenD : 2-succinyl-6-hydroxy-2,4-cyclohexadiene-1-carboxylate synthase (SHCHC synthase) + 2-oxoglutarate decarboxylase (alpha- ketoglutarate decarboxylase) (KDC)	intermediary metabolism and respiration	2288.31	-0.328036	0.242144	-1.35471	0.175509	0.245212
Rv0556	Rv0556	Probable conserved transmembrane protein	cell wall and cell processes	801.173	0.518586	0.292703	1.77172	0.0764418	0.119671
Rv0557	mgtA	Mannosyltransferase MgtA	lipid metabolism	2427.8	1.06997	0.208777	5.12494	2.97632e-07	1.31574e-06
Rv0558	menH	Probable ubiquinone/menaquinone biosynthesis methyltransferase MenH (2-heptaprenyl-1,4-naphthoquinone methyltransferase)	intermediary metabolism and respiration	983.23	-0.049108	0.279542	-0.175673	0.860551	0.89909
Rv0559c	Rv0559c	Possible conserved secreted protein	cell wall and cell processes	5140.14	1.65297	0.242463	6.81743	9.26843e-12	7.59254e-11
Rv0560c	Rv0560c	Possible benzoquinone methyltransferase (methylase)	intermediary metabolism and respiration	3891.16	3.93423	0.248176	15.8526	1.34941e-56	2.25689e-54
Rv0561c	Rv0561c	Possible oxidoreductase	intermediary metabolism and respiration	508.708	-0.399363	0.420993	-0.948622	0.342813	0.430285
Rv0562	grcC1	Probable polyprenyl-diphosphate synthase GrcC1 (polyprenyl pyrophosphate synthetase)	intermediary metabolism and respiration	1898.95	-0.147369	0.218467	-0.674561	0.499955	0.5884
Rv0563	htpX	Probable protease transmembrane protein heat shock protein HtpX	virulence, detoxification, adaptation	7871.06	2.89055	0.222434	12.9951	1.30464e-38	8.72801e-37
Rv0564c	gpdA1	Probable glycerol-3-phosphate dehydrogenase [NAD(P)+] GpdA1 (NAD(P)H-dependent glycerol-3-phosphate dehydrogenase) (NAD(P)H-dependent dihydroxyacetone-phosphate reductase)	lipid metabolism	519.865	-0.340947	0.212098	-1.6075	0.107945	0.16216
Rv0565c	Rv0565c	Probable monooxygenase	intermediary metabolism and respiration	447.032	-0.796583	0.247801	-3.21461	0.00130621	0.00322258
Rv0566c	Rv0566c	Conserved protein	conserved hypotheticals	192.155	-0.984684	0.298541	-3.29832	0.000972652	0.00247416
Rv0567	Rv0567	Probable methyltransferase/methylase	intermediary metabolism and respiration	2062.79	-0.1503	0.310223	-0.484489	0.628039	0.703193
Rv0568	cyp135B1	Possible cytochrome P450 135B1 Cyp135B1	intermediary metabolism and respiration	4411.75	0.433553	0.276065	1.57047	0.116306	0.173036
Rv0569	Rv0569	Conserved protein	conserved hypotheticals	1151.51	-1.22792	0.511907	-2.39872	0.0164527	0.0310817
Rv0570	nrdZ	Probable ribonucleoside-diphosphate reductase (large subunit) NrdZ (ribonucleotide reductase)	information pathways	2508.99	1.07042	0.475702	2.25018	0.0244375	0.0442655
Rv0571c	Rv0571c	Conserved protein	conserved hypotheticals	878.991	0.399981	0.296668	1.34824	0.17758	0.247674
Rv0572c	Rv0572c	Hypothetical protein	conserved hypotheticals	387.499	0.928436	0.345421	2.68784	0.00719164	0.0149726
Rv0573c	pncB2	Nicotinic acid phosphoribosyltransferase PncB2	intermediary metabolism and respiration	283.425	0.531197	0.251063	2.1158	0.0343622	0.0596325
Rv0574c	Rv0574c	Conserved hypothetical protein	conserved hypotheticals	1425.03	0.776773	0.587375	1.32245	0.186019	0.257565
Rv0575c	Rv0575c	Possible oxidoreductase	intermediary metabolism and respiration	1196.45	1.98786	0.460325	4.31837	1.57183e-05	5.49115e-05
Rv0576	Rv0576	Probable transcriptional regulatory protein (possibly ArsR-family)	regulatory proteins	1622.22	0.134075	0.306789	0.437027	0.662092	0.732939
Rv0577	TB27.3	Conserved protein TB27.3	conserved hypotheticals	1056.09	-2.16248	0.329018	-6.57255	4.94601e-11	3.71785e-10
Rv0578c	PE_PGRS7	PE-PGRS family protein PE_PGRS7	PE/PPE	5383.17	-0.419994	0.264033	-1.59069	0.11168	0.166834
Rv0579	Rv0579	Conserved hypothetical protein	conserved hypotheticals	1661.09	0.315566	0.306663	1.02903	0.303466	0.39042
Rv0580c	Rv0580c	Conserved protein	conserved hypotheticals	954.622	-0.676552	0.208943	-3.23798	0.0012038	0.00299941
Rv0581	vapB26	Possible antitoxin VapB26	virulence, detoxification, adaptation	479.294	1.31402	0.241342	5.44464	5.19108e-08	2.55983e-07
Rv0582	vapC26	Possible toxin VapC26. Contains PIN domain.	virulence, detoxification, adaptation	490.86	0.757992	0.24729	3.06519	0.00217533	0.00511828
Rv0583c	lpqN	Probable conserved lipoprotein LpqN	cell wall and cell processes	374.887	-0.138416	0.228594	-0.605511	0.544839	0.629808
Rv0584	Rv0584	Possible conserved exported protein	cell wall and cell processes	2310.64	1.59691	0.26905	5.93537	2.93192e-09	1.72816e-08
Rv0585c	Rv0585c	Probable conserved integral membrane protein	cell wall and cell processes	692.354	0.486812	0.290641	1.67496	0.0939419	0.144029
Rv0586	mce2R	Probable transcriptional regulatory protein Mce2R (GntR-family)	regulatory proteins	27808.8	5.39503	0.302842	17.8147	5.43567e-71	2.42431e-68
Rv0587	yrbE2A	Conserved hypothetical integral membrane protein YrbE2A	virulence, detoxification, adaptation	5634.1	3.08131	0.236033	13.0546	5.98166e-39	4.21235e-37
Rv0588	yrbE2B	Conserved hypothetical integral membrane protein YrbE2B	virulence, detoxification, adaptation	3841.15	2.41463	0.210407	11.476	1.74196e-30	7.51851e-29
Rv0589	mce2A	Mce-family protein Mce2A	virulence, detoxification, adaptation	2393.26	1.69868	0.221328	7.67492	1.65524e-14	1.85073e-13
Rv0590	mce2B	Mce-family protein Mce2B	virulence, detoxification, adaptation	1704.8	1.93998	0.27583	7.03323	2.01801e-12	1.78605e-11
Rv0590A	Rv0590A	Mce-family related protein	virulence, detoxification, adaptation	367.698	1.53626	0.411074	3.73719	0.000186087	0.000542844
Rv0591	mce2C	Mce-family protein Mce2C	virulence, detoxification, adaptation	529.69	2.14015	0.286448	7.47134	7.93841e-14	8.36345e-13
Rv0592	mce2D	Mce-family protein Mce2D	virulence, detoxification, adaptation	414.581	3.03536	0.282906	10.7292	7.42219e-27	2.25702e-25
Rv0593	lprL	Possible Mce-family lipoprotein LprL (Mce-family lipoprotein Mce2E)	cell wall and cell processes	302.899	1.64876	0.462984	3.56115	0.000369229	0.00101097
Rv0594	mce2F	Mce-family protein Mce2F	virulence, detoxification, adaptation	1058.39	1.54427	0.224061	6.89218	5.4945e-12	4.63339e-11
Rv0595c	vapC4	Possible toxin VapC4	virulence, detoxification, adaptation	264.235	2.38887	0.334593	7.13963	9.3585e-13	8.44158e-12
Rv0596c	vapB4	Possible antitoxin VapB4	virulence, detoxification, adaptation	242.034	2.82796	0.371205	7.61832	2.56997e-14	2.84183e-13
Rv0597c	Rv0597c	Conserved hypothetical protein	conserved hypotheticals	880.428	0.949313	0.345266	2.74951	0.00596839	0.012669
Rv0598c	vapC27	Possible toxin VapC27. Contains PIN domain.	virulence, detoxification, adaptation	821.871	1.81597	0.299613	6.06105	1.35239e-09	8.39028e-09
Rv0599c	vapB27	Possible antitoxin VapB27	virulence, detoxification, adaptation	667.718	1.91163	0.382296	5.00038	5.7217e-07	2.43036e-06
Rv0600c	Rv0600c	Two component sensor kinase [second part]	regulatory proteins	30.3575	-0.142074	0.798606	-0.177902	0.8588	0.897948
Rv0601c	Rv0601c	Two component sensor kinase [first part]	regulatory proteins	41.5818	-1.09028	0.859953	-1.26784	0.204854	0.280357
Rv0602c	tcrA	Two component DNA binding transcriptional regulatory protein TcrA	regulatory proteins	55.1934	-0.140871	0.490801	-0.287022	0.774096	0.829698
Rv0603	Rv0603	Possible exported protein	cell wall and cell processes	49.0859	0.192502	0.49254	0.390835	0.695919	0.763021
Rv0604	lpqO	Probable conserved lipoprotein LpqO	cell wall and cell processes	518.156	-0.212438	0.312671	-0.67943	0.496866	0.58556
Rv0605	Rv0605	Possible resolvase	insertion seqs and phages	453.303	0.679934	0.308646	2.20296	0.0275976	0.0491904
Rv0606	Rv0606	Possible transposase (fragment)	insertion seqs and phages	603.858	0.259301	0.269873	0.960827	0.336639	0.423861
Rv0607	Rv0607	Hypothetical protein	conserved hypotheticals	139.229	0.143578	0.392356	0.365939	0.71441	0.778405
Rv0608	vapB28	Possible antitoxin VapB28	virulence, detoxification, adaptation	2011.27	1.25387	0.321918	3.89501	9.81941e-05	0.000300649
Rv0609	vapC28	Possible toxin VapC28. Contains PIN domain.	virulence, detoxification, adaptation	1714.23	0.43614	0.321865	1.35504	0.175405	0.245151
Rv0609A	Rv0609A	Conserved hypothetical protein	conserved hypotheticals	464.864	0.0403522	0.36848	0.10951	0.912798	0.938476
Rv0610c	Rv0610c	Hypothetical protein	conserved hypotheticals	1689.93	-0.312707	0.203532	-1.5364	0.12444	0.182767
Rv0611c	Rv0611c	Hypothetical protein	conserved hypotheticals	2270.41	1.24888	0.287414	4.34524	1.39125e-05	4.8858e-05
Rv0612	Rv0612	Conserved hypothetical protein	conserved hypotheticals	822.56	0.190542	0.251225	0.758452	0.448181	0.537335
Rv0613c	Rv0613c	Unknown protein	conserved hypotheticals	3801.24	-1.53382	0.189921	-8.07607	6.68882e-16	8.52347e-15
Rv0614	Rv0614	Conserved hypothetical protein	conserved hypotheticals	196.896	-0.261025	0.422064	-0.618448	0.53628	0.622495
Rv0615	Rv0615	Probable integral membrane protein	cell wall and cell processes	1255.56	-0.34245	0.334672	-1.02324	0.306194	0.393426
Rv0616A	vapB29	Possible antitoxin VapB29	virulence, detoxification, adaptation	1213.86	1.35679	0.402662	3.36955	0.000752908	0.00196644
Rv0616c	Rv0616c	Hypothetical protein	conserved hypotheticals	93.0544	-1.66512	0.96607	-1.7236	0.0847795	0.131443
Rv0617	vapC29	Possible toxin VapC29. Contains PIN domain.	virulence, detoxification, adaptation	1216.3	1.81544	0.270303	6.71631	1.86389e-11	1.46987e-10
Rv0618	galTa	Probable galactose-1-phosphate uridylyltransferase GalTa [first part]	intermediary metabolism and respiration	673.245	1.69985	0.245727	6.91761	4.59338e-12	3.92294e-11
Rv0619	galTb	Probable galactose-1-phosphate uridylyltransferase GalTb [second part]	intermediary metabolism and respiration	130.048	1.97323	0.324818	6.07487	1.24088e-09	7.7705e-09
Rv0620	galK	Probable galactokinase GalK (galactose kinase)	intermediary metabolism and respiration	69.5831	3.15755	0.600289	5.26005	1.44013e-07	6.66744e-07
Rv0621	Rv0621	Possible membrane protein	cell wall and cell processes	1222.71	1.07674	0.423523	2.54233	0.0110116	0.0218598
Rv0622	Rv0622	Possible membrane protein	cell wall and cell processes	268.502	0.437951	0.343357	1.2755	0.202132	0.277198
Rv0623	vapB30	Possible antitoxin VapB30	virulence, detoxification, adaptation	2123.58	2.46861	0.264729	9.32504	1.10943e-20	2.09074e-19
Rv0624	vapC30	Possible toxin VapC30. Contains PIN domain.	virulence, detoxification, adaptation	1667.56	2.25523	0.23738	9.5005	2.08877e-21	4.34421e-20
Rv0625c	Rv0625c	Probable conserved transmembrane protein	cell wall and cell processes	743.726	0.768487	0.273642	2.80836	0.00497944	0.0107344
Rv0626	vapB5	Possible antitoxin VapB5	virulence, detoxification, adaptation	1106.27	0.395214	0.339877	1.16282	0.244904	0.326268
Rv0627	vapC5	Possible toxin VapC5	virulence, detoxification, adaptation	1026.84	0.644611	0.307795	2.09429	0.0362345	0.0625301
Rv0628c	Rv0628c	Conserved hypothetical protein	conserved hypotheticals	2251.62	0.307447	0.247782	1.2408	0.21468	0.290829
Rv0629c	recD	Probable exonuclease V (alpha chain) RecD (exodeoxyribonuclease V alpha chain) (exodeoxyribonuclease V polypeptide)	information pathways	915.165	0.897222	0.307022	2.92234	0.00347412	0.00774729
Rv0630c	recB	Probable exonuclease V (beta chain) RecB (exodeoxyribonuclease V beta chain)(exodeoxyribonuclease V polypeptide) (chi-specific endonuclease)	information pathways	624.759	-0.974604	0.228482	-4.26557	1.99392e-05	6.84654e-05
Rv0631c	recC	Probable exonuclease V (gamma chain) RecC (exodeoxyribonuclease V gamma chain)(exodeoxyribonuclease V polypeptide)	information pathways	820.696	-0.544887	0.278193	-1.95866	0.050152	0.0827076
Rv0632c	echA3	Probable enoyl-CoA hydratase EchA3 (enoyl hydrase) (unsaturated acyl-CoA hydratase) (crotonase)	lipid metabolism	2627.27	0.672041	0.262662	2.55858	0.01051	0.0209678
Rv0633c	Rv0633c	Possible exported protein	cell wall and cell processes	902.602	0.403737	0.184271	2.191	0.0284518	0.0505335
Rv0634A	Rv0634A	Unknown protein	conserved hypotheticals	1040.42	-3.06867	0.336653	-9.11521	7.85168e-20	1.3884e-18
Rv0634B	rpmG2	50S ribosomal protein L33 RpmG2	information pathways	2626.96	-1.24049	0.357665	-3.4683	0.000523768	0.00139705
Rv0634c	Rv0634c	Possible glyoxalase II (hydroxyacylglutathione hydrolase) (GLX II)	virulence, detoxification, adaptation	1433.81	0.990994	0.295881	3.3493	0.000810161	0.002094
Rv0635	hadA	(3R)-hydroxyacyl-ACP dehydratase subunit HadA	intermediary metabolism and respiration	3690.67	-2.38446	0.247155	-9.64763	5.03027e-22	1.10942e-20
Rv0636	hadB	(3R)-hydroxyacyl-ACP dehydratase subunit HadB	intermediary metabolism and respiration	3689.85	-2.05361	0.261551	-7.85164	4.1064e-15	4.90568e-14
Rv0637	hadC	(3R)-hydroxyacyl-ACP dehydratase subunit HadC	intermediary metabolism and respiration	4703.94	-1.27539	0.236399	-5.3951	6.84864e-08	3.32411e-07
Rv0638	secE1	Probable preprotein translocase SecE1	cell wall and cell processes	7497.98	-0.944429	0.253338	-3.72794	0.000193049	0.00056071
Rv0639	nusG	Probable transcription antitermination protein NusG	information pathways	5944.28	-0.71412	0.208577	-3.42377	0.000617578	0.00162982
Rv0640	rplK	50S ribosomal protein L11 RplK	information pathways	4769.26	-0.301355	0.303854	-0.991775	0.321307	0.409308
Rv0641	rplA	50S ribosomal protein L1 RplA	information pathways	8218.73	0.630922	0.275988	2.28605	0.0222513	0.0407281
Rv0642c	mmaA4	Methoxy mycolic acid synthase 4 MmaA4 (methyl mycolic acid synthase 4) (MMA4) (hydroxy mycolic acid synthase)	lipid metabolism	3776.45	-0.563245	0.254823	-2.21034	0.0270815	0.048378
Rv0643c	mmaA3	Methoxy mycolic acid synthase 3 MmaA3 (methyl mycolic acid synthase 3) (MMA3) (hydroxy mycolic acid synthase)	lipid metabolism	3274.85	-0.656347	0.22418	-2.92777	0.00341398	0.00763013
Rv0644c	mmaA2	Methoxy mycolic acid synthase 2 MmaA2 (methyl mycolic acid synthase 2) (MMA2) (hydroxy mycolic acid synthase)	lipid metabolism	2485	-0.897214	0.219378	-4.0898	4.31742e-05	0.000139872
Rv0645c	mmaA1	Methoxy mycolic acid synthase 1 MmaA1 (methyl mycolic acid synthase 1) (MMA1) (hydroxy mycolic acid synthase)	lipid metabolism	896.62	-0.828356	0.238838	-3.46828	0.000523807	0.00139705
Rv0646c	lipG	Probable lipase/esterase LipG	intermediary metabolism and respiration	2026.52	1.04707	0.231694	4.51921	6.20714e-06	2.31127e-05
Rv0647c	Rv0647c	Conserved protein	conserved hypotheticals	3813.2	1.94255	0.166128	11.6931	1.38319e-31	6.38176e-30
Rv0648	Rv0648	Alpha-mannosidase	intermediary metabolism and respiration	582.863	0.978864	0.323747	3.02354	0.00249833	0.00577335
Rv0649	fabD2	Possible malonyl CoA-acyl carrier protein transacylase FabD2 (MCT)	lipid metabolism	97.291	0.876377	0.408598	2.14484	0.0319658	0.0559088
Rv0650	Rv0650	Possible sugar kinase	intermediary metabolism and respiration	59.1338	0.218229	0.495279	0.440619	0.659489	0.730864
Rv0651	rplJ	50S ribosomal protein L10 RplJ	information pathways	3440.77	1.08694	0.196604	5.52858	3.22841e-08	1.63622e-07
Rv0652	rplL	50S ribosomal protein L7/L12 RplL (SA1)	information pathways	2069.07	-0.415102	0.247271	-1.67873	0.0932037	0.142958
Rv0653c	Rv0653c	Possible transcriptional regulatory protein (probably TetR-family)	regulatory proteins	817.413	1.34982	0.914614	1.47584	0.139988	0.202127
Rv0654	Rv0654	Probable dioxygenase	intermediary metabolism and respiration	2216.91	1.98517	0.275497	7.20577	5.77148e-13	5.451e-12
Rv0655	mkl	Possible ribonucleotide-transport ATP-binding protein ABC transporter Mkl	cell wall and cell processes	14529.6	-2.14772	0.275258	-7.80256	6.06615e-15	7.11975e-14
Rv0656c	vapC6	Possible toxin VapC6	virulence, detoxification, adaptation	512.892	-0.0504416	0.307193	-0.164202	0.869572	0.906143
Rv0657c	vapB6	Possible antitoxin VapB6	virulence, detoxification, adaptation	375.953	0.478275	0.353401	1.35335	0.175944	0.245649
Rv0658c	Rv0658c	Probable conserved integral membrane protein	cell wall and cell processes	503.75	0.730974	0.267011	2.73761	0.00618869	0.0130882
Rv0659c	mazF2	Toxin MazF2	virulence, detoxification, adaptation	2855.14	0.455075	0.295877	1.53805	0.124036	0.182374
Rv0660c	mazE2	Possible antitoxin MazE2	virulence, detoxification, adaptation	2320.62	1.01183	0.16964	5.96455	2.45314e-09	1.47188e-08
Rv0661c	vapC7	Possible toxin VapC7	virulence, detoxification, adaptation	92.453	1.60399	0.533283	3.00777	0.00263169	0.00605365
Rv0662c	vapB7	Possible antitoxin VapB7	virulence, detoxification, adaptation	175.148	2.07548	0.364135	5.69976	1.19979e-08	6.51683e-08
Rv0663	atsD	Possible arylsulfatase AtsD (aryl-sulfate sulphohydrolase) (arylsulphatase)	intermediary metabolism and respiration	2966.33	0.933467	0.23344	3.99875	6.3678e-05	0.000200631
Rv0664	vapB8	Possible antitoxin VapB8	virulence, detoxification, adaptation	213.395	-0.908451	0.347321	-2.61559	0.00890731	0.0180484
Rv0665	vapC8	Possible toxin VapC8	virulence, detoxification, adaptation	177.201	-1.03259	0.347606	-2.97058	0.00297242	0.00675611
Rv0666	Rv0666	Possible membrane protein	cell wall and cell processes	82.4938	-0.73672	0.361358	-2.03875	0.0414747	0.0702445
Rv0667	rpoB	DNA-directed RNA polymerase (beta chain) RpoB (transcriptase beta chain) (RNA polymerase beta subunit)	information pathways	49214.1	-0.591286	0.227939	-2.59406	0.00948508	0.0191515
Rv0668	rpoC	DNA-directed RNA polymerase (beta' chain) RpoC (transcriptase beta' chain) (RNA polymerase beta' subunit).	information pathways	21292.8	-0.540144	0.264085	-2.04534	0.0408209	0.0693713
Rv0669c	Rv0669c	Possible hydrolase	intermediary metabolism and respiration	938.42	-0.44462	0.234823	-1.89343	0.0583014	0.094516
Rv0670	end	Probable endonuclease IV End (endodeoxyribonuclease IV) (apurinase)	information pathways	1460.18	0.981811	0.28568	3.43675	0.000588745	0.00155988
Rv0671	lpqP	Possible conserved lipoprotein LpqP	cell wall and cell processes	1499.97	0.523536	0.268328	1.95111	0.0510443	0.0840065
Rv0672	fadE8	Probable acyl-CoA dehydrogenase FadE8	lipid metabolism	1681.77	-1.41486	0.291171	-4.8592	1.17863e-06	4.80796e-06
Rv0673	echA4	Possible enoyl-CoA hydratase EchA4 (enoyl hydrase) (unsaturated acyl-CoA hydratase) (crotonase)	lipid metabolism	671.024	-0.917977	0.23868	-3.84606	0.000120032	0.000362147
Rv0674	Rv0674	Conserved hypothetical protein	conserved hypotheticals	753.594	0.375225	0.306441	1.22446	0.220778	0.297783
Rv0675	echA5	Probable enoyl-CoA hydratase EchA5 (enoyl hydrase) (unsaturated acyl-CoA hydratase) (crotonase)	lipid metabolism	397.726	-1.84951	0.318145	-5.8134	6.12174e-09	3.43194e-08
Rv0676c	mmpL5	Probable conserved transmembrane transport protein MmpL5	cell wall and cell processes	10398.2	0.906119	0.459794	1.97071	0.0487574	0.0806063
Rv0677c	mmpS5	Possible conserved membrane protein MmpS5	cell wall and cell processes	8304.06	0.765909	0.508362	1.50662	0.131908	0.192188
Rv0678	Rv0678	Conserved protein	conserved hypotheticals	3374.4	1.44268	0.435044	3.31617	0.000912609	0.00233922
Rv0679c	Rv0679c	Conserved threonine rich protein	conserved hypotheticals	745.161	-0.499389	0.311508	-1.60313	0.108905	0.163358
Rv0680c	Rv0680c	Probable conserved transmembrane protein	cell wall and cell processes	797.09	0.167375	0.20329	0.823327	0.410322	0.50077
Rv0681	Rv0681	Probable transcriptional regulatory protein (possibly TetR-family)	regulatory proteins	1589.54	0.370094	0.22203	1.66687	0.0955408	0.145707
Rv0682	rpsL	30S ribosomal protein S12 RpsL	information pathways	7466.5	-0.870814	0.258625	-3.36709	0.000759669	0.0019775
Rv0683	rpsG	30S ribosomal protein S7 RpsG	information pathways	6269.15	-1.16189	0.253976	-4.57481	4.76656e-06	1.79821e-05
Rv0684	fusA1	Probable elongation factor G FusA1 (EF-G)	information pathways	19897.1	-1.42952	0.229078	-6.24031	4.36706e-10	2.90703e-09
Rv0685	tuf	Probable iron-regulated elongation factor TU Tuf (EF-TU)	information pathways	18139.2	-1.4311	0.226064	-6.3305	2.44373e-10	1.68048e-09
Rv0686	Rv0686	Probable membrane protein	cell wall and cell processes	1163.18	-0.633312	0.195875	-3.23324	0.00122394	0.00303829
Rv0687	Rv0687	Probable short-chain type dehydrogenase/reductase	intermediary metabolism and respiration	1522.02	1.34816	0.346926	3.88601	0.000101905	0.000311298
Rv0688	Rv0688	Putative ferredoxin reductase	intermediary metabolism and respiration	1768.63	-0.63901	0.225996	-2.82753	0.00469083	0.0101559
Rv0689c	Rv0689c	Hypothetical protein	conserved hypotheticals	51.2696	-1.89146	1.18484	-1.59638	0.110405	0.165175
Rv0690c	Rv0690c	Conserved hypothetical protein	conserved hypotheticals	3025.6	1.00285	0.210297	4.76872	1.85397e-06	7.42697e-06
Rv0691A	Rv0691A	Mycofactocin precursor protein	intermediary metabolism and respiration	2532.9	-0.296034	0.321164	-0.921753	0.356657	0.445572
Rv0691c	Rv0691c	Probable transcriptional regulatory protein	regulatory proteins	2260.3	1.952	0.205953	9.47787	2.59515e-21	5.26109e-20
Rv0692	Rv0692	Conserved hypothetical protein	conserved hypotheticals	4775.43	-0.998624	0.385179	-2.59263	0.00952463	0.019212
Rv0693	pqqE	Probable coenzyme PQQ synthesis protein E PqqE (coenzyme PQQ synthesis protein III)	intermediary metabolism and respiration	6270.61	-2.39051	0.486531	-4.91338	8.95177e-07	3.71971e-06
Rv0694	lldD1	Possible L-lactate dehydrogenase (cytochrome) LldD1	intermediary metabolism and respiration	2677.2	-2.32859	0.293512	-7.93352	2.13026e-15	2.61494e-14
Rv0695	Rv0695	Conserved hypothetical protein	conserved hypotheticals	4620.85	-1.76913	0.240646	-7.35157	1.95897e-13	1.95605e-12
Rv0696	Rv0696	Probable membrane sugar transferase	intermediary metabolism and respiration	4875.16	-2.84973	0.22643	-12.5855	2.53772e-36	1.5434e-34
Rv0697	Rv0697	Probable dehydrogenase	intermediary metabolism and respiration	1479.1	-2.6976	0.27852	-9.68549	3.47552e-22	7.79371e-21
Rv0698	Rv0698	Conserved hypothetical protein	conserved hypotheticals	576.253	2.12482	0.301967	7.03659	1.97e-12	1.74946e-11
Rv0699	Rv0699	Hypothetical protein	conserved hypotheticals	64.7293	0.324496	0.522912	0.620556	0.534892	0.621254
Rv0700	rpsJ	30S ribosomal protein S10 RpsJ (transcription antitermination factor NusE)	information pathways	25098.9	-0.932441	0.159397	-5.84979	4.92206e-09	2.78662e-08
Rv0701	rplC	50S ribosomal protein L3 RplC	information pathways	22491.4	-1.48134	0.227457	-6.51259	7.38636e-11	5.36145e-10
Rv0702	rplD	50S ribosomal protein L4 RplD	information pathways	13692	-1.69441	0.236901	-7.15237	8.52926e-13	7.79306e-12
Rv0703	rplW	50S ribosomal protein L23 RplW	information pathways	6252.52	-2.45971	0.272152	-9.03802	1.5954e-19	2.73673e-18
Rv0704	rplB	50S ribosomal protein L2 RplB	information pathways	9492.26	-1.61742	0.273442	-5.91504	3.31796e-09	1.9358e-08
Rv0705	rpsS	30S ribosomal protein S19 RpsS	information pathways	4411.17	-0.883521	0.320906	-2.75321	0.00590134	0.01254
Rv0706	rplV	50S ribosomal protein L22 RplV	information pathways	4737.9	-1.3264	0.263192	-5.03967	4.66342e-07	2.00203e-06
Rv0707	rpsC	30S ribosomal protein S3 RpsC	information pathways	5029.7	-1.49999	0.269647	-5.56277	2.65522e-08	1.35771e-07
Rv0708	rplP	50S ribosomal protein L16 RplP	information pathways	3688.36	-0.994442	0.303454	-3.27707	0.00104889	0.00264629
Rv0709	rpmC	50S ribosomal protein L29 RpmC	information pathways	3929.99	-1.20498	0.328272	-3.67067	0.000241912	0.000687215
Rv0710	rpsQ	30S ribosomal protein S17 RpsQ	information pathways	3747.34	-0.892162	0.332255	-2.68517	0.00724921	0.0150769
Rv0711	atsA	Possible arylsulfatase AtsA (aryl-sulfate sulphohydrolase) (arylsulphatase)	intermediary metabolism and respiration	12057.7	1.88416	0.198658	9.48447	2.43619e-21	4.98921e-20
Rv0712	Rv0712	Conserved protein	conserved hypotheticals	2060	1.00337	0.302266	3.3195	0.000901783	0.00231442
Rv0713	Rv0713	Probable conserved transmembrane protein	cell wall and cell processes	2307.99	-1.2457	0.185111	-6.72948	1.70273e-11	1.34543e-10
Rv0714	rplN	50S ribosomal protein L14 RplN	information pathways	10029.9	-0.910885	0.292627	-3.11278	0.00185332	0.00443075
Rv0715	rplX	50S ribosomal protein L24 RplX	information pathways	7685.73	-1.50991	0.377971	-3.99478	6.47531e-05	0.000203379
Rv0716	rplE	50S ribosomal protein L5 RplE	information pathways	5712.84	-1.15606	0.215547	-5.36338	8.16806e-08	3.9407e-07
Rv0717	rpsN1	30S ribosomal protein S14 RpsN1	information pathways	2648.72	-2.68561	0.26804	-10.0194	1.25237e-23	3.16165e-22
Rv0718	rpsH	30S ribosomal protein S8 RpsH	information pathways	4188.78	-1.93418	0.272968	-7.08574	1.38302e-12	1.23916e-11
Rv0719	rplF	50S ribosomal protein L6 RplF	information pathways	4532.02	-1.25232	0.231218	-5.41621	6.08765e-08	2.96912e-07
Rv0720	rplR	50S ribosomal protein L18 RplR	information pathways	2864.82	-2.02268	0.225777	-8.95877	3.28319e-19	5.51411e-18
Rv0721	rpsE	30S ribosomal protein S5 RpsE	information pathways	6123.93	-2.62043	0.346521	-7.5621	3.96624e-14	4.29123e-13
Rv0722	rpmD	50S ribosomal protein L30 RpmD	information pathways	2535.41	-2.63066	0.348797	-7.54209	4.62484e-14	4.95043e-13
Rv0723	rplO	50S ribosomal protein L15 RplO	information pathways	3741.06	-0.187486	0.307471	-0.609766	0.542017	0.627713
Rv0724	sppA	Possible protease IV SppA (endopeptidase IV) (signal peptide peptidase)	cell wall and cell processes	6895.39	0.239479	0.228118	1.0498	0.293808	0.379699
Rv0724A	Rv0724A	Conserved hypothetical protein	conserved hypotheticals	411.778	-2.57204	1.35297	-1.90104	NA	NA
Rv0725c	Rv0725c	Conserved hypothetical protein	conserved hypotheticals	1082.64	-0.0250914	0.553781	-0.0453092	0.963861	0.974797
Rv0726c	Rv0726c	Possible S-adenosylmethionine-dependent methyltransferase	lipid metabolism	1253.39	1.16737	0.275717	4.23395	2.29625e-05	7.81778e-05
Rv0727c	fucA	Possible L-fuculose phosphate aldolase FucA (L-fuculose-1-phosphate aldolase)	intermediary metabolism and respiration	204.768	-1.81331	1.20235	-1.50814	0.13152	0.191786
Rv0728c	serA2	Possible D-3-phosphoglycerate dehydrogenase SerA2 (phosphoglycerate dehydrogenase) (PGDH)	intermediary metabolism and respiration	278.805	-0.618937	0.704443	-0.878619	0.379608	0.468845
Rv0729	xylB	Possible D-xylulose kinase XylB (xylulokinase) (xylulose kinase)	intermediary metabolism and respiration	302.5	-0.0357179	0.308773	-0.115677	0.907909	0.935167
Rv0730	Rv0730	GCN5-related N-acetyltransferase	intermediary metabolism and respiration	1673.82	0.372703	0.241775	1.54153	0.123189	0.181327
Rv0731c	Rv0731c	Possible S-adenosylmethionine-dependent methyltransferase	lipid metabolism	243.132	-0.893147	0.284902	-3.13493	0.00171897	0.00414162
Rv0732	secY	Probable preprotein translocase SecY	cell wall and cell processes	3886.88	-0.8548	0.214596	-3.9833	6.79647e-05	0.000212945
Rv0733	adk	Adenylate kinase Adk (ATP-AMP transphosphorylase)	intermediary metabolism and respiration	2541.36	-1.33077	0.223216	-5.96181	2.49466e-09	1.49234e-08
Rv0734	mapA	Methionine aminopeptidase MapA (map) (peptidase M) (MetAP)	intermediary metabolism and respiration	3120.09	-0.940055	0.202805	-4.63527	3.56476e-06	1.36797e-05
Rv0735	sigL	Probable alternative RNA polymerase sigma factor SigL	information pathways	1024.72	-0.458584	0.248485	-1.84552	0.0649618	0.103681
Rv0736	rslA	Anti-sigma factor RslA	information pathways	415.376	-0.00511698	0.256252	-0.0199685	0.984068	0.990399
Rv0737	Rv0737	Possible transcriptional regulatory protein	regulatory proteins	118.989	0.446832	0.356994	1.25165	0.210697	0.286886
Rv0738	Rv0738	Conserved protein	conserved hypotheticals	1693.58	0.518521	0.248975	2.08262	0.0372856	0.0642061
Rv0739	Rv0739	Conserved hypothetical protein	conserved hypotheticals	688.878	-0.894941	0.215723	-4.14856	3.34579e-05	0.000109992
Rv0740	Rv0740	Conserved hypothetical protein	conserved hypotheticals	1087.78	-2.01974	0.215239	-9.38373	6.36812e-21	1.23486e-19
Rv0741	Rv0741	Probable transposase (fragment)	insertion seqs and phages	1158.93	-1.61285	0.223267	-7.22383	5.05439e-13	4.78498e-12
Rv0742	PE_PGRS8	PE-PGRS family protein PE_PGRS8	PE/PPE	389.897	-0.853745	0.254135	-3.35942	0.000781059	0.00202924
Rv0743c	Rv0743c	Hypothetical protein	conserved hypotheticals	644.298	0.886504	0.337451	2.62706	0.00861259	0.0175721
Rv0744c	Rv0744c	Possible transcriptional regulatory protein	regulatory proteins	693.71	0.997204	0.408442	2.44148	0.0146272	0.0280121
Rv0745	Rv0745	Conserved hypothetical protein	conserved hypotheticals	53.0658	0.234553	0.619759	0.378459	0.70509	0.77034
Rv0746	PE_PGRS9	PE-PGRS family protein PE_PGRS9	PE/PPE	244.829	-0.4556	0.28701	-1.5874	0.112421	0.167801
Rv0747	PE_PGRS10	PE-PGRS family protein PE_PGRS10	PE/PPE	843.211	-0.152046	0.216859	-0.701129	0.483223	0.572001
Rv0748	vapB31	Possible antitoxin VapB31	virulence, detoxification, adaptation	380.054	0.414579	0.387204	1.0707	0.284304	0.369559
Rv0749	vapC31	Possible toxin VapC31. Contains PIN domain.	virulence, detoxification, adaptation	298.621	0.60581	0.464153	1.3052	0.191826	0.264329
Rv0749A	Rv0749A	Hypothetical protein (fragment)	conserved hypotheticals	1412.21	1.02867	0.201326	5.1095	3.23012e-07	1.41857e-06
Rv0750	Rv0750	Conserved hypothetical protein	conserved hypotheticals	1089.33	1.06522	0.306692	3.47326	0.000514184	0.00137687
Rv0751c	mmsB	Probable 3-hydroxyisobutyrate dehydrogenase MmsB (hibadh)	intermediary metabolism and respiration	1030.72	-0.824493	0.257656	-3.19997	0.0013744	0.00337421
Rv0752c	fadE9	Probable acyl-CoA dehydrogenase FadE9	lipid metabolism	931.995	-0.770532	0.464256	-1.65971	0.0969722	0.147442
Rv0753c	mmsA	Probable methylmalonate-semialdehyde dehydrogenase MmsA (methylmalonic acid semialdehyde dehydrogenase) (MMSDH)	intermediary metabolism and respiration	1201.27	-0.226495	0.366501	-0.617993	0.53658	0.622495
Rv0754	PE_PGRS11	PE-PGRS family protein PE_PGRS11	PE/PPE	264.119	-0.485021	0.333364	-1.45493	0.145689	0.209305
Rv0755A	Rv0755A	Putative transposase (fragment)	insertion seqs and phages	2764.01	-1.33165	0.413453	-3.2208	0.00127833	0.00315963
Rv0755c	PPE12	PPE family protein PPE12	PE/PPE	1172.21	-2.54824	0.225617	-11.2945	1.39653e-29	5.49576e-28
Rv0756c	Rv0756c	Unknown protein	conserved hypotheticals	1934.25	0.767464	0.214082	3.58491	0.000337196	0.000931354
Rv0757	phoP	Possible two component system response transcriptional positive regulator PhoP	regulatory proteins	1734.05	-0.289127	0.200938	-1.43888	0.150184	0.214762
Rv0758	phoR	Possible two component system response sensor kinase membrane associated PhoR	regulatory proteins	2484.35	-0.345816	0.16719	-2.0684	0.0386026	0.0661752
Rv0759c	Rv0759c	Conserved hypothetical protein	conserved hypotheticals	1558	-0.570494	0.20284	-2.81253	0.00491533	0.0106019
Rv0760c	Rv0760c	Conserved protein	conserved hypotheticals	970.087	-1.88074	0.322846	-5.8255	5.69431e-09	3.20574e-08
Rv0761c	adhB	Possible zinc-containing alcohol dehydrogenase NAD dependent AdhB	intermediary metabolism and respiration	2682.96	-1.60668	0.210279	-7.64071	2.16028e-14	2.40204e-13
Rv0762c	Rv0762c	Conserved hypothetical protein	conserved hypotheticals	340.848	-1.0418	0.218367	-4.77087	1.83428e-06	7.35544e-06
Rv0763c	Rv0763c	Possible ferredoxin	intermediary metabolism and respiration	167.958	-0.39659	0.291087	-1.36245	0.173057	0.242124
Rv0764c	cyp51	Cytochrome P450 51 Cyp51 (CYPL1) (P450-L1A1) (sterol 14-alpha demethylase) (lanosterol 14-alpha demethylase) (P450-14DM)	intermediary metabolism and respiration	564.378	-0.270387	0.256015	-1.05614	0.290905	0.376554
Rv0765c	Rv0765c	Probable oxidoreductase	intermediary metabolism and respiration	368.203	-0.574711	0.26995	-2.12896	0.0332578	0.0579665
Rv0766c	cyp123	Probable cytochrome P450 123 Cyp123	intermediary metabolism and respiration	1248.93	1.27749	0.262108	4.87391	1.09413e-06	4.48604e-06
Rv0767c	Rv0767c	Conserved hypothetical protein	conserved hypotheticals	490.649	2.62803	0.462685	5.67995	1.34733e-08	7.23201e-08
Rv0768	aldA	Probable aldehyde dehydrogenase NAD dependent AldA (aldehyde dehydrogenase [NAD+])	intermediary metabolism and respiration	1050.55	1.32643	0.340776	3.89237	9.92677e-05	0.000303705
Rv0769	Rv0769	Probable dehydrogenase/reductase	intermediary metabolism and respiration	375.415	-0.997891	0.253974	-3.92911	8.52596e-05	0.000262851
Rv0770	Rv0770	Probable dehydrogenase/reductase	intermediary metabolism and respiration	252.833	-1.90754	0.285037	-6.69226	2.19755e-11	1.70949e-10
Rv0771	Rv0771	Possible 4-carboxymuconolactone decarboxylase (CMD)	intermediary metabolism and respiration	214.635	-1.99222	0.432399	-4.60735	4.07825e-06	1.55461e-05
Rv0772	purD	Probable phosphoribosylamine--glycine ligase PurD (GARS) (glycinamide ribonucleotide synthetase) (phosphoribosylglycinamide synthetase) (5'-phosphoribosylglycinamide synthetase)	intermediary metabolism and respiration	1236.47	0.210218	0.234456	0.896622	0.369921	0.459141
Rv0773c	ggtA	Probable bifunctional acylase GgtA: cephalosporin acylase (GL-7ACA acylase) + gamma-glutamyltranspeptidase (GGT)	intermediary metabolism and respiration	1044.23	-0.126906	0.200544	-0.632808	0.526859	0.6137
Rv0774c	Rv0774c	Probable conserved exported protein	cell wall and cell processes	1341.75	0.0919453	0.171665	0.535607	0.59223	0.671718
Rv0775	Rv0775	Conserved hypothetical protein	conserved hypotheticals	1445.32	0.716216	0.328206	2.18222	0.0290937	0.0514921
Rv0776c	Rv0776c	Conserved hypothetical protein	conserved hypotheticals	242.218	0.350998	0.544545	0.644571	0.519205	0.606545
Rv0777	purB	Probable adenylosuccinate lyase PurB (adenylosuccinase) (ASL) (ASASE)	intermediary metabolism and respiration	1533.89	0.163495	0.265118	0.616687	0.537441	0.623306
Rv0778	cyp126	Possible cytochrome P450 126 Cyp126	intermediary metabolism and respiration	869.735	-0.0908572	0.310218	-0.292882	0.769612	0.825554
Rv0779c	Rv0779c	Possible conserved transmembrane protein	cell wall and cell processes	169.414	2.33452	0.426033	5.47966	4.26144e-08	2.13019e-07
Rv0780	purC	Phosphoribosylaminoimidazole- succinocarboxamide synthase PurC (SAICAR synthetase)	intermediary metabolism and respiration	642.709	1.18055	0.229918	5.13467	2.82646e-07	1.25503e-06
Rv0781	ptrBa	Probable protease II PtrBa [first part] (oligopeptidase B)	intermediary metabolism and respiration	2609.52	2.57396	0.272894	9.43208	4.02055e-21	7.94999e-20
Rv0782	ptrBb	Probable protease II PtrBb [second part] (oligopeptidase B)	intermediary metabolism and respiration	1771.83	1.96364	0.246727	7.95876	1.73767e-15	2.14615e-14
Rv0783c	emrB	Possible multidrug resistance integral membrane efflux protein EmrB	cell wall and cell processes	1370.02	0.485788	0.243611	1.99411	0.0461397	0.076753
Rv0784	Rv0784	Conserved hypothetical protein	conserved hypotheticals	529.536	1.39117	0.310136	4.48566	7.2688e-06	2.67924e-05
Rv0785	Rv0785	Conserved protein	conserved hypotheticals	799.881	0.550856	0.282079	1.95284	0.0508382	0.0837359
Rv0786c	Rv0786c	Conserved protein	conserved hypotheticals	315.025	0.877115	0.446097	1.9662	0.0492756	0.0813625
Rv0787	Rv0787	Unknown protein	conserved hypotheticals	356.007	-0.460664	0.399905	-1.15193	0.249348	0.331309
Rv0787A	Rv0787A	Conserved protein	conserved hypotheticals	802.174	-0.96958	0.26628	-3.6412	0.000271365	0.000764393
Rv0788	purQ	Probable phosphoribosylformylglycinamidine synthase I PURG (FGAM synthase I)	intermediary metabolism and respiration	1724.67	-0.0120478	0.178506	-0.0674923	0.94619	0.961329
Rv0789c	Rv0789c	Hypothetical protein	conserved hypotheticals	1758.69	3.06376	0.527423	5.80892	6.28756e-09	3.51019e-08
Rv0790c	Rv0790c	Hypothetical protein	conserved hypotheticals	1115.31	3.4383	0.356751	9.6378	5.53593e-22	1.21427e-20
Rv0791c	Rv0791c	Conserved protein	conserved hypotheticals	1695.16	3.87392	0.365021	10.6129	2.59674e-26	7.66419e-25
Rv0792c	Rv0792c	Probable transcriptional regulatory protein (probably GntR-family)	regulatory proteins	3109.29	3.95294	0.45692	8.65127	5.09289e-18	7.62793e-17
Rv0793	Rv0793	Possible monooxygenase	intermediary metabolism and respiration	797.241	5.03301	0.468018	10.7539	5.68142e-27	1.78166e-25
Rv0794c	Rv0794c	Probable oxidoreductase	intermediary metabolism and respiration	605.602	0.493325	0.245439	2.00997	0.0444345	0.0743478
Rv0795	Rv0795	Putative transposase for insertion sequence element IS6110 (fragment)	insertion seqs and phages	67.409	0.40478	0.412176	0.982056	0.326072	0.413801
Rv0796	Rv0796	Putative transposase for insertion sequence element IS6110	insertion seqs and phages	140.821	0.113808	0.329498	0.345399	0.729794	0.791728
Rv0797	Rv0797	Putative transposase for insertion sequence element IS1547	insertion seqs and phages	212.985	-0.271512	0.268093	-1.01275	0.311178	0.398808
Rv0798c	cfp29	29 KDa antigen CFP29	virulence, detoxification, adaptation	740.794	-1.28465	0.262733	-4.88956	1.01061e-06	4.16489e-06
Rv0799c	Rv0799c	Conserved protein	conserved hypotheticals	998.02	0.31872	0.235604	1.35278	0.176126	0.245818
Rv0800	pepC	Probable aminopeptidase PepC	intermediary metabolism and respiration	451.719	-0.21073	0.242734	-0.868151	0.385312	0.474867
Rv0801	Rv0801	Conserved protein	conserved hypotheticals	473.355	0.0375438	0.271211	0.13843	0.8899	0.921346
Rv0802c	Rv0802c	Possible succinyltransferase in the GCN5-related N-acetyltransferase family	intermediary metabolism and respiration	832.747	1.75524	0.260196	6.74583	1.52158e-11	1.21908e-10
Rv0803	purL	Phosphoribosylformylglycinamidine synthase II PurL (FGAM synthase II)	intermediary metabolism and respiration	2032.62	-0.513674	0.177087	-2.9007	0.00372334	0.00825718
Rv0804	Rv0804	Conserved hypothetical protein	conserved hypotheticals	399.252	-1.31755	0.250758	-5.25426	1.4862e-07	6.84915e-07
Rv0805	Rv0805	Class III cyclic nucleotide phosphodiesterase (cNMP PDE)	intermediary metabolism and respiration	21307.4	2.70262	0.22637	11.9389	7.41727e-33	3.72162e-31
Rv0806c	cpsY	Possible UDP-glucose-4-epimerase CpsY (galactowaldenase) (UDP-galactose-4-epimerase) (uridine diphosphate galactose-4-epimerase) (uridine diphospho-galactose-4-epimerase)	cell wall and cell processes	1049.94	-0.293809	0.315498	-0.931257	0.351721	0.43991
Rv0807	Rv0807	Conserved hypothetical protein	conserved hypotheticals	374.076	0.346938	0.279132	1.24292	0.213898	0.290259
Rv0808	purF	Amidophosphoribosyltransferase PurF (glutamine phosphoribosylpyrophosphate amidotransferase) (ATASE) (gpatase)	intermediary metabolism and respiration	6445.46	0.289673	0.153132	1.89165	0.0585372	0.0948061
Rv0809	purM	Probable phosphoribosylformylglycinamidine CYCLO-ligase PurM (AIRS) (phosphoribosyl-aminoimidazole synthetase) (air synthase)	intermediary metabolism and respiration	2287.42	-0.814961	0.19045	-4.27914	1.87621e-05	6.47002e-05
Rv0810c	Rv0810c	Conserved hypothetical protein	conserved hypotheticals	4682.57	0.00313979	0.425032	0.00738719	0.994106	0.996455
Rv0811c	Rv0811c	Conserved protein	conserved hypotheticals	944.291	-0.0631337	0.207754	-0.303886	0.761215	0.818953
Rv0812	Rv0812	Probable amino acid aminotransferase	intermediary metabolism and respiration	564.647	0.0604029	0.274807	0.219802	0.826026	0.873924
Rv0813c	Rv0813c	Conserved protein	conserved hypotheticals	1930.64	0.0786339	0.205893	0.381916	0.702524	0.768373
Rv0814c	sseC2	Conserved protein SseC2	intermediary metabolism and respiration	1183.7	-0.464761	0.276658	-1.67991	0.0929741	0.142878
Rv0815c	cysA2	Probable thiosulfate sulfurtransferase CysA2 (rhodanese-like protein) (thiosulfate cyanide transsulfurase) (thiosulfate thiotransferase)	intermediary metabolism and respiration	2148.93	1.1199	0.303858	3.68562	0.000228151	0.000651813
Rv0816c	thiX	Probable thioredoxin ThiX	intermediary metabolism and respiration	136.156	0.234404	0.437561	0.535707	0.592161	0.671718
Rv0817c	Rv0817c	Probable conserved exported protein	cell wall and cell processes	242.726	0.739387	0.384857	1.9212	0.0547066	0.089447
Rv0818	Rv0818	Transcriptional regulatory protein	regulatory proteins	2094.55	0.327745	0.250738	1.30712	0.191172	0.263608
Rv0819	mshD	GCN5-related N-acetyltransferase, MshD	intermediary metabolism and respiration	1155.62	-1.13338	0.220545	-5.13902	2.76179e-07	1.22903e-06
Rv0820	phoT	Probable phosphate-transport ATP-binding protein ABC transporter PhoT	cell wall and cell processes	453.464	-0.295574	0.276056	-1.0707	0.284302	0.369559
Rv0821c	phoY2	Probable phosphate-transport system transcriptional regulatory protein PhoY2	cell wall and cell processes	4977.58	0.781702	0.288613	2.70848	0.00675928	0.0141432
Rv0822c	Rv0822c	Conserved protein	conserved hypotheticals	6528.26	0.894823	0.245242	3.64874	0.000263534	0.000744948
Rv0823c	Rv0823c	Possible transcriptional regulatory protein	regulatory proteins	13972.2	0.0694222	0.221382	0.313586	0.753835	0.813194
Rv0824c	desA1	Probable acyl-[acyl-carrier protein] desaturase DesA1 (acyl-[ACP] desaturase) (stearoyl-ACP desaturase) (protein Des)	lipid metabolism	30327.4	0.999894	0.263956	3.78811	0.000151799	0.000452019
Rv0825c	Rv0825c	Conserved protein	conserved hypotheticals	620.359	0.84649	0.252334	3.35464	0.000794675	0.00205928
Rv0826	Rv0826	Conserved hypothetical protein	conserved hypotheticals	386.206	0.828802	0.317239	2.61255	0.00898696	0.0181915
Rv0827c	kmtR	Metal sensor transcriptional regulator KmtR (ArsR-SmtB family)	regulatory proteins	1577.52	1.85986	0.306646	6.06517	1.31811e-09	8.20292e-09
Rv0828c	Rv0828c	Possible deaminase	intermediary metabolism and respiration	127.057	1.0987	0.554406	1.98176	0.0475059	0.078797
Rv0829	Rv0829	Possible transposase (fragment)	insertion seqs and phages	39.3538	0.579135	0.638652	0.906808	0.364508	0.453545
Rv0830	Rv0830	Possible S-adenosylmethionine-dependent methyltransferase	lipid metabolism	581.302	1.24824	0.276703	4.51113	6.44823e-06	2.39029e-05
Rv0831c	Rv0831c	Conserved protein	conserved hypotheticals	2111.92	0.76351	0.272623	2.80061	0.00510068	0.0109663
Rv0832	PE_PGRS12	PE-PGRS family protein PE_PGRS12	PE/PPE	779.05	0.614233	0.234116	2.62363	0.00869975	0.0177263
Rv0833	PE_PGRS13	PE-PGRS family protein PE_PGRS13	PE/PPE	312.774	0.213978	0.306102	0.699041	0.484527	0.573206
Rv0834c	PE_PGRS14	PE-PGRS family protein PE_PGRS14	PE/PPE	2357.53	-1.07058	0.248695	-4.3048	1.67134e-05	5.81804e-05
Rv0835	lpqQ	Possible lipoprotein LpqQ	cell wall and cell processes	386.775	0.00875334	0.26471	0.0330676	0.973621	0.982282
Rv0836c	Rv0836c	Hypothetical protein	conserved hypotheticals	88.4183	1.64198	0.510535	3.2162	0.00129902	0.0032068
Rv0837c	Rv0837c	Hypothetical protein	conserved hypotheticals	229.471	2.60794	0.487594	5.3486	8.86353e-08	4.24055e-07
Rv0838	lpqR	Probable conserved lipoprotein LpqR	cell wall and cell processes	550.301	0.427035	0.221915	1.92432	0.0543148	0.0888788
Rv0839	Rv0839	Conserved hypothetical protein	conserved hypotheticals	1872.68	1.11862	0.229165	4.88129	1.05392e-06	4.33889e-06
Rv0840c	pip	Probable proline iminopeptidase Pip (prolyl aminopeptidase) (pap)	intermediary metabolism and respiration	1362	3.00141	0.287135	10.4529	1.42073e-25	3.98798e-24
Rv0841	Rv0841	Probable conserved transmembrane protein	cell wall and cell processes	100.933	-0.683754	1.46757	-0.465908	0.641281	0.715029
Rv0842	Rv0842	Probable conserved integral membrane protein	cell wall and cell processes	343.661	0.177587	0.302949	0.586196	0.557744	0.641853
Rv0843	Rv0843	Probable dehydrogenase	intermediary metabolism and respiration	151.231	0.0176863	0.302989	0.0583729	0.953452	0.966697
Rv0844c	narL	Possible nitrate/nitrite response transcriptional regulatory protein NarL	regulatory proteins	1667.76	0.668099	0.326316	2.0474	0.0406188	0.0690863
Rv0845	Rv0845	Possible two component sensor kinase	regulatory proteins	527.624	0.204068	0.354365	0.575869	0.564704	0.647963
Rv0846c	Rv0846c	Probable oxidase	intermediary metabolism and respiration	3081.32	2.62055	0.340031	7.70679	1.29017e-14	1.46707e-13
Rv0847	lpqS	Probable lipoprotein LpqS	cell wall and cell processes	11740	4.06354	0.412505	9.85089	6.79389e-23	1.62325e-21
Rv0848	cysK2	Possible cysteine synthase a CysK2 (O-acetylserine sulfhydrylase) (O-acetylserine (thiol)-lyase) (CSASE)	intermediary metabolism and respiration	4786.39	1.94976	0.324368	6.01094	1.84453e-09	1.1321e-08
Rv0849	Rv0849	Probable conserved integral membrane transport protein	cell wall and cell processes	1562.82	0.696827	0.38034	1.83212	0.0669341	0.106195
Rv0850	Rv0850	Putative transposase (fragment)	insertion seqs and phages	478.618	-0.301288	0.456381	-0.660168	0.509146	0.597015
Rv0851c	Rv0851c	Probable short-chain type dehydrogenase/reductase	intermediary metabolism and respiration	411.468	0.315617	0.305215	1.03408	0.301098	0.387622
Rv0852	fadD16	Possible fatty-acid-CoA ligase FadD16 (fatty-acid-CoA synthetase) (fatty-acid-CoA synthase)	lipid metabolism	659.619	-0.285183	0.291414	-0.978617	0.327769	0.415299
Rv0853c	pdc	Probable pyruvate or indole-3-pyruvate decarboxylase Pdc	intermediary metabolism and respiration	1035.77	-0.435517	0.219582	-1.98339	0.0473237	0.0785273
Rv0854	Rv0854	Conserved protein	conserved hypotheticals	626.855	-0.0539077	0.236407	-0.228029	0.819623	0.868983
Rv0855	far	Probable fatty-acid-CoA racemase Far	lipid metabolism	1211.12	-1.01971	0.284344	-3.5862	0.000335526	0.00092755
Rv0856	Rv0856	Conserved hypothetical protein	conserved hypotheticals	465.802	-0.897411	0.326543	-2.74822	0.00599197	0.0127124
Rv0857	Rv0857	Conserved hypothetical protein	conserved hypotheticals	664.541	0.104315	0.274474	0.380056	0.703904	0.769254
Rv0858c	dapC	Probable N-succinyldiaminopimelate aminotransferase DapC (DAP-at)	intermediary metabolism and respiration	567.903	-0.195279	0.246861	-0.791046	0.428917	0.519647
Rv0859	fadA	Possible acyl-CoA thiolase FadA	lipid metabolism	8537.53	-1.74527	0.231077	-7.55274	4.26185e-14	4.58634e-13
Rv0860	fadB	Probable fatty oxidation protein FadB	lipid metabolism	13160	-2.11899	0.23523	-9.00817	2.0952e-19	3.54857e-18
Rv0861c	ercc3	DNA helicase Ercc3	information pathways	1147.54	0.0927202	0.219005	0.42337	0.672026	0.741686
Rv0862c	Rv0862c	Conserved protein	conserved hypotheticals	903.46	-0.167742	0.206215	-0.813432	0.41597	0.506278
Rv0863	Rv0863	Conserved hypothetical protein	conserved hypotheticals	1444.89	0.144924	0.24404	0.593854	0.55261	0.637223
Rv0864	moaC2	Probable molybdenum cofactor biosynthesis protein C 2 MoaC2	intermediary metabolism and respiration	2394.81	-0.197474	0.238913	-0.826551	0.408492	0.499143
Rv0865	mog	Probable molybdopterin biosynthesis Mog protein	intermediary metabolism and respiration	889.245	0.0470362	0.309554	0.151948	0.879228	0.913832
Rv0866	moaE2	Probable molybdenum cofactor biosynthesis protein E2 MoaE2 (molybdopterin converting factor large subunit) (molybdopterin [MPT] converting factor, subunit 2)	intermediary metabolism and respiration	364.323	-1.28578	0.271072	-4.74333	2.1023e-06	8.37165e-06
Rv0867c	rpfA	Possible resuscitation-promoting factor RpfA	cell wall and cell processes	5301.43	0.366544	0.50265	0.729222	0.465866	0.555386
Rv0868c	moaD2	Probable molybdenum cofactor biosynthesis protein D 2 MoaD2 (molybdopterin converting factor small subunit) (molybdopterin [MPT] converting factor, subunit 1)	intermediary metabolism and respiration	654.99	-0.501608	0.338184	-1.48324	0.138011	0.199646
Rv0869c	moaA2	Probable molybdenum cofactor biosynthesis protein A2 MoaA2	intermediary metabolism and respiration	3165.01	-0.320345	0.222606	-1.43907	0.150131	0.214762
Rv0870c	Rv0870c	Possible conserved integral membrane protein	cell wall and cell processes	2802.14	0.0880846	0.182841	0.481756	0.629979	0.704972
Rv0871	cspB	Probable cold shock-like protein B CspB	virulence, detoxification, adaptation	2330.41	0.106383	0.294649	0.36105	0.718062	0.781535
Rv0872c	PE_PGRS15	PE-PGRS family protein PE_PGRS15	PE/PPE	2975.35	-2.09401	0.254619	-8.22408	1.9669e-16	2.58011e-15
Rv0873	fadE10	Probable acyl-CoA dehydrogenase FadE10	lipid metabolism	2902.65	-0.910909	0.237117	-3.8416	0.000122234	0.0003678
Rv0874c	Rv0874c	Conserved hypothetical protein	conserved hypotheticals	678.714	0.198126	0.255527	0.775364	0.438125	0.528435
Rv0875c	Rv0875c	Possible conserved exported protein	cell wall and cell processes	459.482	-0.511903	0.264187	-1.93765	0.0526656	0.0864266
Rv0876c	Rv0876c	Possible conserved transmembrane protein	cell wall and cell processes	1557.04	0.343763	0.170705	2.01378	0.0440325	0.0737365
Rv0877	Rv0877	Conserved hypothetical protein	conserved hypotheticals	2139.15	-0.591565	0.225985	-2.61772	0.00885187	0.0179724
Rv0878c	PPE13	PPE family protein PPE13	PE/PPE	488.671	-1.93631	0.462603	-4.18568	2.84314e-05	9.46191e-05
Rv0879c	Rv0879c	Possible conserved transmembrane protein	cell wall and cell processes	892.438	-1.02309	0.34791	-2.94066	0.00327511	0.00735663
Rv0880	Rv0880	Possible transcriptional regulatory protein (possibly MarR-family)	regulatory proteins	831.986	1.38024	0.244463	5.64602	1.64202e-08	8.67244e-08
Rv0881	Rv0881	Possible rRNA methyltransferase (rRNA methylase)	intermediary metabolism and respiration	664.202	-0.473767	0.231788	-2.04397	0.0409566	0.0695725
Rv0882	Rv0882	Probable transmembrane protein	cell wall and cell processes	209.19	-1.00623	0.267863	-3.75652	0.00017229	0.000505535
Rv0883c	Rv0883c	Conserved hypothetical protein	conserved hypotheticals	814.977	-0.806414	0.197084	-4.09172	4.28177e-05	0.000138941
Rv0884c	serC	Possible phosphoserine aminotransferase SerC (PSAT)	intermediary metabolism and respiration	1771.19	0.897611	0.221729	4.04823	5.16062e-05	0.000164926
Rv0885	Rv0885	Conserved hypothetical protein	conserved hypotheticals	15502.7	1.54134	0.275035	5.60415	2.0928e-08	1.08956e-07
Rv0886	fprB	Probable NADPH:adrenodoxin oxidoreductase FprB (adrenodoxin reductase) (AR) (ferredoxin-NADP(+) reductase)	intermediary metabolism and respiration	3949.24	-1.65051	0.279749	-5.89996	3.6358e-09	2.10897e-08
Rv0887c	Rv0887c	Conserved hypothetical protein	conserved hypotheticals	184.097	0.796417	0.51061	1.55974	0.118822	0.176063
Rv0888	Rv0888	Probable exported protein	cell wall and cell processes	9045.3	3.93675	0.275577	14.2855	2.69435e-46	3.27731e-44
Rv0889c	citA	Probable citrate synthase II CitA	intermediary metabolism and respiration	1691.64	-0.101453	0.18965	-0.534948	0.592686	0.671917
Rv0890c	Rv0890c	Probable transcriptional regulatory protein (probably LuxR-family)	regulatory proteins	1562.57	-2.26693	0.260346	-8.70737	3.11016e-18	4.74684e-17
Rv0891c	Rv0891c	Possible transcriptional regulatory protein	regulatory proteins	1225.88	1.29238	0.262643	4.92065	8.62568e-07	3.58793e-06
Rv0892	Rv0892	Probable monooxygenase	intermediary metabolism and respiration	959.547	-0.759586	0.266905	-2.8459	0.00442858	0.00964532
Rv0893c	Rv0893c	Possible S-adenosylmethionine-dependent methyltransferase	lipid metabolism	145.386	0.886301	0.362953	2.44192	0.0146095	0.0279916
Rv0894	Rv0894	Possible transcriptional regulatory protein (possibly LuxR-family)	regulatory proteins	97.3379	0.403434	0.371596	1.08568	0.277621	0.362161
Rv0895	Rv0895	Possible triacylglycerol synthase (diacylglycerol acyltransferase)	lipid metabolism	127.09	0.531343	0.328679	1.6166	0.105965	0.159484
Rv0896	gltA2	Probable citrate synthase I GltA2	intermediary metabolism and respiration	3528.16	0.340677	0.335926	1.01414	0.310515	0.398086
Rv0897c	Rv0897c	Probable oxidoreductase	intermediary metabolism and respiration	1027.35	0.231623	0.242433	0.955411	0.33937	0.426764
Rv0898c	Rv0898c	Conserved hypothetical protein	conserved hypotheticals	1029.78	1.37432	0.224157	6.13108	8.72835e-10	5.6057e-09
Rv0899	ompA	Outer membrane protein A OmpA	cell wall and cell processes	1376.67	1.22292	0.324234	3.77174	0.000162114	0.000480311
Rv0900	Rv0900	Possible membrane protein	cell wall and cell processes	475.27	-0.402126	0.266977	-1.50622	0.132011	0.192269
Rv0901	Rv0901	Possible conserved exported or membrane protein	cell wall and cell processes	901.399	-1.06856	0.302742	-3.52962	0.000416157	0.00112869
Rv0902c	prrB	Two component sensor histidine kinase PrrB	regulatory proteins	1131.02	0.233332	0.2158	1.08124	0.279591	0.364495
Rv0903c	prrA	Two component response transcriptional regulatory protein PrrA	regulatory proteins	1311.68	1.10654	0.214492	5.1589	2.48404e-07	1.11159e-06
Rv0904c	accD3	Putative acetyl-coenzyme A carboxylase carboxyl transferase (subunit beta) AccD3 (accase beta chain)	lipid metabolism	807.96	0.543622	0.236383	2.29976	0.021462	0.0394815
Rv0905	echA6	Possible enoyl-CoA hydratase EchA6 (enoyl hydrase) (unsaturated acyl-CoA hydratase) (crotonase)	lipid metabolism	1903.78	1.88332	0.260653	7.22539	4.99684e-13	4.74168e-12
Rv0906	Rv0906	Conserved protein	conserved hypotheticals	2030.11	1.20628	0.316771	3.80806	0.000140062	0.00041996
Rv0907	Rv0907	Conserved protein	cell wall and cell processes	1559.11	1.00598	0.212988	4.72317	2.32197e-06	9.20076e-06
Rv0908	ctpE	Probable metal cation transporter ATPase P-type CtpE	cell wall and cell processes	1355.63	0.705483	0.241125	2.9258	0.00343571	0.00767442
Rv0909	Rv0909	Conserved hypothetical protein	conserved hypotheticals	1743.4	-0.0613541	0.34852	-0.176042	0.860261	0.89909
Rv0910	Rv0910	Conserved hypothetical protein	conserved hypotheticals	2206.54	-0.476764	0.310682	-1.53457	0.124889	0.183359
Rv0911	Rv0911	Conserved protein	conserved hypotheticals	890.695	-0.625728	0.293661	-2.13078	0.0331072	0.0577542
Rv0912	Rv0912	Probable conserved transmembrane protein	cell wall and cell processes	332.572	-0.494362	0.235095	-2.10282	0.0354813	0.0613887
Rv0913c	Rv0913c	Possible dioxygenase	intermediary metabolism and respiration	768.401	-0.452838	0.26413	-1.71445	0.0864461	0.133795
Rv0914c	Rv0914c	Possible lipid carrier protein or keto acyl-CoA thiolase	lipid metabolism	1675.14	0.426937	0.175947	2.4265	0.0152451	0.0290431
Rv0915c	PPE14	PPE family protein PPE14	PE/PPE	262.021	0.568783	0.299068	1.90185	0.0571904	0.0930156
Rv0916c	PE7	PE family protein PE7	PE/PPE	116.629	1.6101	0.531955	3.02675	0.00247196	0.00572558
Rv0917	betP	Possible glycine betaine transport integral membrane protein BetP	cell wall and cell processes	804.349	-0.289779	0.302769	-0.957096	0.338519	0.42596
Rv0918	Rv0918	Conserved protein	conserved hypotheticals	490.439	2.09566	0.266368	7.86755	3.61647e-15	4.34627e-14
Rv0919	Rv0919	GCN5-related N-acetyltransferase	intermediary metabolism and respiration	645.695	-0.407017	1.02118	-0.398577	0.690205	0.757583
Rv0920c	Rv0920c	Probable transposase	insertion seqs and phages	1697.66	0.262035	0.226599	1.15638	0.247525	0.329104
Rv0921	Rv0921	Possible resolvase	insertion seqs and phages	1393.44	-3.1005	0.578979	-5.35512	8.55006e-08	4.11017e-07
Rv0922	Rv0922	Possible transposase	insertion seqs and phages	5779.83	-1.32876	0.307932	-4.31512	1.59513e-05	5.56286e-05
Rv0923c	Rv0923c	Conserved hypothetical protein	conserved hypotheticals	773.073	-0.390852	0.374429	-1.04386	0.29655	0.382626
Rv0924c	mntH	Divalent cation-transport integral membrane protein MntH (BRAMP) (MRAMP)	cell wall and cell processes	515.296	-1.10952	0.220836	-5.02421	5.05504e-07	2.16091e-06
Rv0925c	Rv0925c	Conserved protein	conserved hypotheticals	957.461	-1.47996	0.260364	-5.68419	1.31431e-08	7.0814e-08
Rv0926c	Rv0926c	Conserved hypothetical protein	conserved hypotheticals	577.145	-0.680702	0.279015	-2.43966	0.0147011	0.0281403
Rv0927c	Rv0927c	Probable short-chain type dehydrogenase/reductase	intermediary metabolism and respiration	301.594	0.338673	0.260439	1.30039	0.193466	0.266497
Rv0928	pstS3	Periplasmic phosphate-binding lipoprotein PstS3 (PBP-3) (PstS3) (PHOS1)	cell wall and cell processes	706.567	-0.740769	0.397383	-1.86412	0.062305	0.100037
Rv0929	pstC2	Phosphate-transport integral membrane ABC transporter PstC2	cell wall and cell processes	298.636	-0.683888	0.299186	-2.28583	0.0222643	0.0407334
Rv0930	pstA1	Probable phosphate-transport integral membrane ABC transporter PstA1	cell wall and cell processes	708.041	0.0114969	0.284875	0.0403576	0.967808	0.978042
Rv0931c	pknD	Transmembrane serine/threonine-protein kinase D PknD (protein kinase D) (STPK D)	regulatory proteins	9708.15	-0.831308	0.194702	-4.26965	1.95776e-05	6.72813e-05
Rv0932c	pstS2	Periplasmic phosphate-binding lipoprotein PstS2 (PBP-2) (PstS2)	cell wall and cell processes	8756.15	-0.288933	0.286229	-1.00945	0.31276	0.400453
Rv0933	pstB	Phosphate-transport ATP-binding protein ABC transporter PstB	cell wall and cell processes	2285.38	-0.569712	0.269119	-2.11696	0.0342635	0.059487
Rv0934	pstS1	Periplasmic phosphate-binding lipoprotein PstS1 (PBP-1) (PstS1)	cell wall and cell processes	3978.37	-1.84146	0.278929	-6.6019	4.05926e-11	3.09181e-10
Rv0935	pstC1	Phosphate-transport integral membrane ABC transporter PstC1	cell wall and cell processes	2439.48	-1.98943	0.231046	-8.61052	7.27301e-18	1.06937e-16
Rv0936	pstA2	Phosphate-transport integral membrane ABC transporter PstA2	cell wall and cell processes	921.622	-1.58406	0.212058	-7.46994	8.02284e-14	8.40827e-13
Rv0937c	mku	DNA end-binding protein, Mku	information pathways	727.536	0.354381	0.24539	1.44415	0.148696	0.212896
Rv0938	ligD	ATP dependent DNA ligase LigD (ATP dependent polydeoxyribonucleotide synthase) (thermostable DNA ligase) (ATP dependent polynucleotide ligase) (sealase) (DNA repair enzyme) (DNA joinase)	information pathways	1772.25	-0.334473	0.21993	-1.52081	0.128307	0.187759
Rv0939	Rv0939	Possible bifunctional enzyme: 2-hydroxyhepta-2,4-diene-1,7-dioate isomerase (HHDD isomerase) + cyclase/dehydrase	intermediary metabolism and respiration	2729.24	0.222999	0.215415	1.03521	0.300573	0.387195
Rv0940c	Rv0940c	Possible oxidoreductase	intermediary metabolism and respiration	693.844	-0.0539545	0.308735	-0.174759	0.861269	0.899358
Rv0941c	Rv0941c	Conserved hypothetical protein	conserved hypotheticals	1172.76	-0.800212	0.176666	-4.52952	5.91188e-06	2.20747e-05
Rv0942	Rv0942	Hypothetical protein	conserved hypotheticals	138.785	-2.01582	0.614279	-3.2816	0.0010322	0.0026091
Rv0943c	Rv0943c	Probable monooxygenase	intermediary metabolism and respiration	113.874	-0.000732293	0.369742	-0.00198056	0.99842	0.998917
Rv0944	Rv0944	Possible formamidopyrimidine-DNA glycosylase (FAPY-DNA glycosylase)	information pathways	226.927	0.426484	0.306302	1.39236	0.163812	0.231057
Rv0945	Rv0945	Probable short-chain type dehydrogenase/reductase	intermediary metabolism and respiration	664.232	0.373617	0.2053	1.81986	0.0687809	0.10891
Rv0946c	pgi	Probable glucose-6-phosphate isomerase Pgi (GPI) (phosphoglucose isomerase) (phosphohexose isomerase) (phi)	intermediary metabolism and respiration	799.07	-0.147012	0.275095	-0.534405	0.593061	0.671917
Rv0947c	Rv0947c	Probable mycolyl transferase, pseudogene	lipid metabolism	406.87	-0.356443	0.423762	-0.84114	0.40027	0.49104
Rv0948c	Rv0948c	Chorismate mutase	intermediary metabolism and respiration	1820.19	0.351116	0.291745	1.2035	0.228782	0.307032
Rv0949	uvrD1	Probable ATP-dependent DNA helicase II UvrD1	information pathways	1213.5	-0.179468	0.197384	-0.909234	0.363227	0.452541
Rv0950c	Rv0950c	Conserved hypothetical protein	conserved hypotheticals	2994.3	-0.32801	0.313017	-1.0479	0.294685	0.380464
Rv0951	sucC	Probable succinyl-CoA synthetase (beta chain) SucC (SCS-beta)	intermediary metabolism and respiration	3085.69	-0.031787	0.199033	-0.159707	0.873112	0.909123
Rv0952	sucD	Probable succinyl-CoA synthetase (alpha chain) SucD (SCS-alpha)	intermediary metabolism and respiration	1705.06	-0.198638	0.27602	-0.719652	0.471739	0.560723
Rv0953c	Rv0953c	Possible oxidoreductase	intermediary metabolism and respiration	422.822	1.08187	0.243836	4.43687	9.12756e-06	3.31266e-05
Rv0954	Rv0954	Probable conserved transmembrane protein	cell wall and cell processes	3617.12	-0.842035	0.229158	-3.67448	0.000238337	0.000678019
Rv0955	Rv0955	Probable conserved integral membrane protein	cell wall and cell processes	2478.4	-0.707938	0.159594	-4.43587	9.17003e-06	3.32207e-05
Rv0956	purN	Probable 5'-phosphoribosylglycinamide formyltransferase PurN (GART) (gar transformylase) (5'-phosphoribosylglycinamide transformylase)	intermediary metabolism and respiration	531.784	-0.514991	0.202928	-2.5378	0.0111551	0.0221119
Rv0957	purH	Probable bifunctional purine biosynthesis protein PurH: phosphoribosylaminoimidazolecarboxamide formyltransferase (AICAR transformylase) (5'-phosphoribosyl-5-aminoimidazole-4-carboxamide formyltransferase) + inosinemonophosphate cyclohydrolase (imp cyclohydrolase) (inosinicase) (imp synthetase) (ATIC)	intermediary metabolism and respiration	1512.77	-0.913567	0.173543	-5.2642	1.40801e-07	6.52628e-07
Rv0958	Rv0958	Possible magnesium chelatase	intermediary metabolism and respiration	1315.18	-0.636522	0.258192	-2.46531	0.0136896	0.0263423
Rv0959	Rv0959	Conserved hypothetical protein	conserved hypotheticals	1850.25	-0.603938	0.180937	-3.33784	0.000844332	0.00217253
Rv0959A	vapB9	Possible antitoxin VapB9	virulence, detoxification, adaptation	2117.85	2.72658	0.404611	6.73878	1.5972e-11	1.27206e-10
Rv0960	vapC9	Possible toxin VapC9	virulence, detoxification, adaptation	3450.37	2.99309	0.324815	9.21476	3.11986e-20	5.71832e-19
Rv0961	Rv0961	Probable integral membrane protein	cell wall and cell processes	987.638	1.22856	0.264947	4.63699	3.53525e-06	1.35794e-05
Rv0962c	lprP	Possible lipoprotein LprP	cell wall and cell processes	161.203	0.609201	1.30098	0.468264	0.639596	0.713744
Rv0963c	Rv0963c	Conserved hypothetical protein	conserved hypotheticals	209.372	1.85189	0.314564	5.88717	3.92874e-09	2.27561e-08
Rv0964c	Rv0964c	Hypothetical protein	conserved hypotheticals	266.047	-0.552855	0.24591	-2.2482	0.0245631	0.0444729
Rv0965c	Rv0965c	Conserved hypothetical protein	conserved hypotheticals	542.346	-1.36612	0.198238	-6.89131	5.52824e-12	4.65207e-11
Rv0966c	Rv0966c	Conserved protein	conserved hypotheticals	1080.04	0.00497334	0.205889	0.0241554	0.980729	0.987866
Rv0967	csoR	Copper-sensitive operon repressor CsoR	regulatory proteins	2200.2	0.333222	0.335733	0.992521	0.320943	0.408974
Rv0968	Rv0968	Conserved protein	conserved hypotheticals	1538.17	-0.044427	0.306183	-0.145099	0.884632	0.91763
Rv0969	ctpV	Probable metal cation transporter P-type ATPase CtpV	cell wall and cell processes	3801.65	-0.539837	0.19691	-2.74154	0.00611514	0.0129531
Rv0970	Rv0970	Probable conserved integral membrane protein	cell wall and cell processes	1620.61	-0.256226	0.304254	-0.842145	0.399707	0.490649
Rv0971c	echA7	Probable enoyl-CoA hydratase EchA7 (enoyl hydrase) (unsaturated acyl-CoA hydratase) (crotonase)	lipid metabolism	462.924	-1.12027	0.383605	-2.92038	0.00349607	0.00778758
Rv0972c	fadE12	Acyl-CoA dehydrogenase FadE12	lipid metabolism	665.914	-1.20724	0.318054	-3.7957	0.000147226	0.000439381
Rv0973c	accA2	Probable acetyl-/propionyl-coenzyme A carboxylase alpha chain (alpha subunit) AccA2: biotin carboxylase + biotin carboxyl carrier protein (BCCP)	lipid metabolism	966.45	-0.481197	0.265426	-1.81292	0.0698441	0.110419
Rv0974c	accD2	Probable acetyl-/propionyl-CoA carboxylase (beta subunit) AccD2	lipid metabolism	612.085	-0.671975	0.326084	-2.06074	0.0393279	0.0671468
Rv0975c	fadE13	Probable acyl-CoA dehydrogenase FadE13	lipid metabolism	533.872	-0.790325	0.319048	-2.47714	0.0132442	0.0255956
Rv0976c	Rv0976c	Conserved hypothetical protein	conserved hypotheticals	996.302	0.0808077	0.384036	0.210417	0.833342	0.879347
Rv0977	PE_PGRS16	PE-PGRS family protein PE_PGRS16	PE/PPE	1200.41	0.445375	0.283803	1.56931	0.116575	0.173373
Rv0978c	PE_PGRS17	PE-PGRS family protein PE_PGRS17	PE/PPE	51.502	-0.125748	0.613455	-0.204983	0.837585	0.882201
Rv0979A	rpmF	50S ribosomal protein L32 RpmF	information pathways	2232.75	0.0988124	0.283131	0.348999	0.72709	0.789648
Rv0979c	Rv0979c	Hypothetical protein	conserved hypotheticals	33.4527	-1.40044	0.639562	-2.18968	0.0285471	0.0506803
Rv0980c	PE_PGRS18	PE-PGRS family protein PE_PGRS18	PE/PPE	353.323	-2.5448	1.36594	-1.86303	NA	NA
Rv0981	mprA	Mycobacterial persistence regulator MRPA (two component response transcriptional regulatory protein)	regulatory proteins	5941.76	1.35403	0.231161	5.85749	4.69913e-09	2.68694e-08
Rv0982	mprB	Two component sensor kinase MprB	regulatory proteins	5890.5	1.2832	0.248449	5.16483	2.40656e-07	1.07932e-06
Rv0983	pepD	Probable serine protease PepD (serine proteinase) (MTB32B)	intermediary metabolism and respiration	9296.65	1.48755	0.183663	8.09935	5.52533e-16	7.06327e-15
Rv0984	moaB2	Possible pterin-4-alpha-carbinolamine dehydratase MoaB2 (PHS) (4-alpha- hydroxy-tetrahydropterin dehydratase) (pterin-4-a-carbinolamine dehydratase) (phenylalanine hydroxylase-stimulating protein) (PHS) (pterin carbinolamine dehydratase) (PCD)	intermediary metabolism and respiration	4214.98	0.592504	0.202542	2.92533	0.00344087	0.00768168
Rv0985c	mscL	Possible large-conductance ion mechanosensitive channel MscL	cell wall and cell processes	690.17	0.148622	0.399794	0.371746	0.710082	0.774529
Rv0986	Rv0986	Probable adhesion component transport ATP-binding protein ABC transporter	cell wall and cell processes	585.645	2.08801	0.467741	4.46403	8.04336e-06	2.94581e-05
Rv0987	Rv0987	Probable adhesion component transport transmembrane protein ABC transporter	cell wall and cell processes	1321.74	-0.528925	0.238797	-2.21496	0.0267629	0.0478514
Rv0988	Rv0988	Possible conserved exported protein	cell wall and cell processes	792.346	-3.01039	0.26331	-11.4329	2.86437e-30	1.21027e-28
Rv0989c	grcC2	Probable polyprenyl-diphosphate synthase GrcC2 (polyprenyl pyrophosphate synthetase)	intermediary metabolism and respiration	821.064	2.29473	0.57695	3.97735	6.96889e-05	0.00021769
Rv0990c	Rv0990c	Hypothetical protein	conserved hypotheticals	2429.01	2.78147	0.292928	9.4954	2.19359e-21	4.51541e-20
Rv0991c	Rv0991c	Conserved serine rich protein	conserved hypotheticals	6949.78	4.14437	0.334848	12.3769	3.48684e-35	1.94391e-33
Rv0992c	Rv0992c	Conserved hypothetical protein	conserved hypotheticals	436.37	0.700966	0.236257	2.96697	0.00300749	0.00682809
Rv0993	galU	UTP--glucose-1-phosphate uridylyltransferase GalU (UDP-glucose pyrophosphorylase) (UDPGP) (alpha-D-glucosyl-1-phosphate uridylyltransferase) (uridine diphosphoglucose pyrophosphorylase)	intermediary metabolism and respiration	1022.49	-1.35698	0.240152	-5.6505	1.59979e-08	8.51665e-08
Rv0994	moeA1	Probable molybdopterin biosynthesis protein MoeA1	intermediary metabolism and respiration	1681.94	-2.10915	0.185298	-11.3824	5.11564e-30	2.09532e-28
Rv0995	rimJ	Ribosomal-protein-alanine acetyltransferase RimJ (acetylating enzyme for N-terminal of ribosomal protein S5)	information pathways	565.99	-2.3082	0.242213	-9.5296	1.57885e-21	3.31806e-20
Rv0996	Rv0996	Probable conserved transmembrane protein	cell wall and cell processes	1621.73	0.317404	0.334548	0.948754	0.342746	0.430285
Rv0997	Rv0997	Hypothetical protein	conserved hypotheticals	911.215	-0.0903726	0.212266	-0.425751	0.670289	0.74038
Rv0998	Rv0998	Conserved hypothetical protein	conserved hypotheticals	937.502	-0.919552	0.204523	-4.49609	6.92134e-06	2.56058e-05
Rv0999	Rv0999	Unknown protein	conserved hypotheticals	654.032	-0.173944	0.241173	-0.721243	0.47076	0.55989
Rv1000c	Rv1000c	Conserved hypothetical protein	conserved hypotheticals	598.337	0.137066	0.252817	0.542155	0.587712	0.668483
Rv1001	arcA	Probable arginine deiminase ArcA (adi) (ad) (arginine dihydrolase)	intermediary metabolism and respiration	1824.64	0.930318	0.284999	3.26429	0.0010974	0.00275655
Rv1002c	Rv1002c	Conserved membrane protein	cell wall and cell processes	1084.4	0.0484591	0.239607	0.202244	0.839726	0.883039
Rv1003	Rv1003	Conserved protein	conserved hypotheticals	256.132	-0.545826	0.326608	-1.6712	0.0946825	0.144838
Rv1004c	Rv1004c	Probable membrane protein	cell wall and cell processes	940.048	0.139794	0.36002	0.388296	0.697797	0.764871
Rv1005c	pabB	Probable para-aminobenzoate synthase component I PABD	intermediary metabolism and respiration	888.476	0.471127	0.189267	2.48921	0.0128027	0.024826
Rv1006	Rv1006	Unknown protein	conserved hypotheticals	10361.9	-1.03994	0.226334	-4.5947	4.33381e-06	1.64734e-05
Rv1007c	metS	Methionyl-tRNA synthetase MetS (MetRS) (methionine--tRNA ligase)	information pathways	897.344	0.425023	0.225979	1.8808	0.0599986	0.0968373
Rv1008	tatD	Probable deoxyribonuclease TatD (YJJV protein)	cell wall and cell processes	250.366	0.157125	0.309584	0.507536	0.611779	0.688251
Rv1009	rpfB	Probable resuscitation-promoting factor RpfB	cell wall and cell processes	5129.7	-0.13615	0.221641	-0.61428	0.53903	0.624615
Rv1010	ksgA	Probable dimethyladenosine transferase KsgA (S-adenosylmethionine-6-N', N'-adenosyl(rRNA) dimethyltransferase) (16S rRNA dimethylase) (high level kasugamycin resistance protein KsgA) (kasugamycin dimethyltransferase)	information pathways	2010.64	-0.973871	0.198956	-4.89491	9.83531e-07	4.0658e-06
Rv1011	ispE	Probable 4-diphosphocytidyl-2-C-methyl-D-erythritol kinase IspE (CMK) (4-(cytidine-5'-diphospho)-2-C-methyl-D-erythritol kinase)	intermediary metabolism and respiration	1070.62	-0.810435	0.248176	-3.26557	0.00109244	0.0027458
Rv1012	Rv1012	Hypothetical protein	conserved hypotheticals	178.478	-0.566433	0.309965	-1.82741	0.0676384	0.107228
Rv1013	pks16	Putative polyketide synthase Pks16	lipid metabolism	4273.66	-1.00878	0.299384	-3.36953	0.00075297	0.00196644
Rv1014c	pth	Probable peptidyl-tRNA hydrolase Pth	intermediary metabolism and respiration	869.524	-0.863992	0.192589	-4.48619	7.25074e-06	2.67504e-05
Rv1015c	rplY	50S ribosomal protein L25 RplY	information pathways	5587.96	0.449777	0.171101	2.62872	0.00857075	0.0175168
Rv1016c	lpqT	Probable conserved lipoprotein LpqT	cell wall and cell processes	1156.45	-0.888544	0.284752	-3.12041	0.001806	0.00432793
Rv1017c	prsA	Probable ribose-phosphate pyrophosphokinase PrsA (phosphoribosyl pyrophosphate synthetase) (PRPP synthetase)	intermediary metabolism and respiration	3051.57	-0.0300141	0.189664	-0.158248	0.874261	0.909933
Rv1018c	glmU	Probable UDP-N-acetylglucosamine pyrophosphorylase GlmU	cell wall and cell processes	2996.05	0.592938	0.174158	3.40461	0.000662594	0.00174175
Rv1019	Rv1019	Probable transcriptional regulatory protein (probably TetR-family)	regulatory proteins	1432.4	0.538865	0.26416	2.03991	0.0413589	0.070078
Rv1020	mfd	Probable transcription-repair coupling factor Mfd (TRCF)	information pathways	2613.94	0.0735056	0.174685	0.420788	0.67391	0.74356
Rv1021	Rv1021	Conserved protein	conserved hypotheticals	936.975	0.91897	0.299347	3.06992	0.00214117	0.00505567
Rv1022	lpqU	Probable conserved lipoprotein LpqU	cell wall and cell processes	710.101	-0.459508	0.198478	-2.31515	0.0206045	0.0381311
Rv1023	eno	Probable enolase Eno	intermediary metabolism and respiration	1440.07	-1.00994	0.177039	-5.70464	1.16589e-08	6.34129e-08
Rv1024	Rv1024	Possible conserved membrane protein	cell wall and cell processes	1091.07	-0.567778	0.283673	-2.00152	0.0453362	0.0755728
Rv1025	Rv1025	Conserved protein	conserved hypotheticals	694.68	-0.580405	0.265154	-2.18894	0.0286015	0.0507472
Rv1026	Rv1026	Conserved protein	virulence, detoxification, adaptation	411.409	-1.17423	0.273646	-4.29106	1.77826e-05	6.16339e-05
Rv1027c	kdpE	Probable transcriptional regulatory protein KdpE	regulatory proteins	215.104	-1.04907	0.272281	-3.8529	0.000116725	0.000353877
Rv1028A	kdpF	Probable membrane protein KdpF	cell wall and cell processes	49.242	0.190908	0.471508	0.404887	0.68556	0.75331
Rv1028c	kdpD	Probable sensor protein KdpD	regulatory proteins	885.865	0.59691	0.240021	2.4869	0.012886	0.0249395
Rv1029	kdpA	Probable potassium-transporting ATPase a chain KdpA (potassium-translocating ATPase a chain) (ATP phosphohydrolase [potassium-transporting] a chain) (potassium binding and translocating subunit A)	cell wall and cell processes	257.663	0.294809	0.304542	0.968041	0.333024	0.4201
Rv1030	kdpB	Probable potassium-transporting P-type ATPase B chain KdpB (potassium-translocating ATPase B chain) (ATP phosphohydrolase [potassium-transporting] B chain) (potassium binding and translocating subunit B)	cell wall and cell processes	484.611	-0.187489	0.242309	-0.77376	0.439073	0.529131
Rv1031	kdpC	Probable potassium-transporting ATPase C chain KdpC (potassium-translocating ATPase C chain) (ATP phosphohydrolase [potassium-transporting] C chain) (potassium binding and translocating subunit C)	cell wall and cell processes	594.73	0.322765	0.231098	1.39666	0.162516	0.229778
Rv1032c	trcS	Two component sensor histidine kinase TrcS	regulatory proteins	1079.2	0.587383	0.29417	1.99675	0.0458525	0.0763385
Rv1033c	trcR	Two component transcriptional regulator TrcR	regulatory proteins	1487.37	1.37989	0.312034	4.42224	9.76821e-06	3.52604e-05
Rv1034c	Rv1034c	Probable transposase (fragment)	insertion seqs and phages	32.5116	0.757115	0.576748	1.31273	0.189274	0.26171
Rv1035c	Rv1035c	Probable transposase (fragment)	insertion seqs and phages	130.932	-0.331756	0.328955	-1.00852	0.313207	0.400769
Rv1036c	Rv1036c	Probable IS1560 transposase (fragment)	insertion seqs and phages	84.041	-0.638425	0.457678	-1.39492	0.16304	0.230275
Rv1037c	esxI	Putative ESAT-6 like protein EsxI (ESAT-6 like protein 1)	cell wall and cell processes	179.952	-0.812835	0.407958	-1.99245	0.0463221	0.0770244
Rv1038c	esxJ	ESAT-6 like protein EsxJ (ESAT-6 like protein 2)	cell wall and cell processes	196.059	-1.39529	0.329824	-4.23041	2.33271e-05	7.92844e-05
Rv1039c	PPE15	PPE family protein PPE15	PE/PPE	326.919	-0.0564309	1.10827	-0.0509181	0.959391	0.971667
Rv1040c	PE8	PE family protein PE8	PE/PPE	154.941	1.31127	0.460306	2.84869	0.00438995	0.00957678
Rv1041c	Rv1041c	Probable is like-2 transposase	insertion seqs and phages	2625.76	-0.034744	0.275636	-0.12605	0.899692	0.928849
Rv1042c	Rv1042c	Probable is like-2 transposase	insertion seqs and phages	2201.35	-0.157919	0.293572	-0.53792	0.590632	0.670854
Rv1043c	Rv1043c	Conserved hypothetical protein	conserved hypotheticals	825.073	0.0376869	0.22289	0.169083	0.865731	0.902609
Rv1044	Rv1044	Conserved hypothetical protein	conserved hypotheticals	576.443	3.44317	0.302015	11.4006	4.15021e-30	1.71742e-28
Rv1045	Rv1045	Hypothetical protein	conserved hypotheticals	340.457	1.59571	0.346767	4.60167	4.19119e-06	1.59464e-05
Rv1046c	Rv1046c	Hypothetical protein	unknown	5990.17	1.76133	0.277867	6.33876	2.31629e-10	1.60027e-09
Rv1047	Rv1047	Probable transposase	insertion seqs and phages	287.921	-1.43228	0.704931	-2.0318	0.0421743	0.0710994
Rv1048c	Rv1048c	Hypothetical protein	conserved hypotheticals	1642.1	3.24291	0.34606	9.37096	7.18752e-21	1.37384e-19
Rv1049	Rv1049	Probable transcriptional repressor protein	regulatory proteins	171.495	0.843431	0.401882	2.0987	0.0358431	0.0619347
Rv1050	Rv1050	Probable oxidoreductase	intermediary metabolism and respiration	86.7242	0.947709	0.376877	2.51464	0.0119156	0.0234341
Rv1051c	Rv1051c	Conserved hypothetical protein	conserved hypotheticals	31.662	2.32241	0.610027	3.80706	0.000140628	0.000421017
Rv1052	Rv1052	Hypothetical protein	conserved hypotheticals	1051.43	2.53826	0.393348	6.45295	1.0969e-10	7.86244e-10
Rv1053c	Rv1053c	Hypothetical protein	conserved hypotheticals	39.9136	-1.29818	1.18039	-1.0998	0.271421	0.35546
Rv1054	Rv1054	Probable integrase (fragment)	insertion seqs and phages	927.034	-0.195736	0.215375	-0.908817	0.363447	0.452645
Rv1055	Rv1055	Possible integrase (fragment)	insertion seqs and phages	284.659	-0.146467	0.241673	-0.606052	0.54448	0.629658
Rv1056	Rv1056	Conserved protein	conserved hypotheticals	610.062	1.09108	0.200941	5.42984	5.64055e-08	2.77465e-07
Rv1057	Rv1057	Conserved hypothetical protein	conserved hypotheticals	8769.56	6.23117	0.377613	16.5015	3.58151e-61	1.02687e-58
Rv1058	fadD14	Probable medium chain fatty-acid-CoA ligase FadD14 (fatty-acid-CoA synthetase) (fatty-acid-CoA synthase)	lipid metabolism	1175.55	1.93382	0.237381	8.14647	3.74696e-16	4.88322e-15
Rv1059	Rv1059	Conserved protein	conserved hypotheticals	629.841	0.129281	0.33558	0.385245	0.700056	0.766301
Rv1060	Rv1060	Unknown protein	conserved hypotheticals	738.434	-2.14642	0.318836	-6.73206	1.67272e-11	1.32694e-10
Rv1061	Rv1061	Conserved protein	conserved hypotheticals	746.454	0.0719744	0.194574	0.369908	0.711451	0.775812
Rv1062	Rv1062	Conserved hypothetical protein	conserved hypotheticals	313.575	-0.455817	0.251415	-1.81301	0.0698307	0.110419
Rv1063c	Rv1063c	Conserved hypothetical protein	conserved hypotheticals	773.824	-0.122595	0.227439	-0.539026	0.589869	0.670177
Rv1064c	lpqV	Possible lipoprotein LpqV	cell wall and cell processes	254.707	-0.482055	0.418963	-1.15059	0.2499	0.331933
Rv1065	Rv1065	Conserved hypothetical protein	conserved hypotheticals	4886.58	1.28022	0.205412	6.23244	4.59228e-10	3.04535e-09
Rv1066	Rv1066	Conserved hypothetical protein	conserved hypotheticals	679.456	-0.492052	0.241075	-2.04108	0.041243	0.0699406
Rv1067c	PE_PGRS19	PE-PGRS family protein PE_PGRS19	PE/PPE	57.8554	-0.30897	0.464066	-0.665789	0.505546	0.593178
Rv1068c	PE_PGRS20	PE-PGRS family protein PE_PGRS20	PE/PPE	57.8044	-0.595082	0.496539	-1.19846	0.230738	0.309346
Rv1069c	Rv1069c	Conserved protein	conserved hypotheticals	1017.56	-0.620916	0.195288	-3.17949	0.00147535	0.00359785
Rv1070c	echA8	Probable enoyl-CoA hydratase EchA8 (enoyl hydrase) (unsaturated acyl-CoA hydratase) (crotonase)	lipid metabolism	774.177	-0.519818	0.225183	-2.30843	0.0209755	0.038675
Rv1071c	echA9	Possible enoyl-CoA hydratase EchA9 (enoyl hydrase) (unsaturated acyl-CoA hydratase) (crotonase)	lipid metabolism	841.839	0.237034	0.195625	1.21168	0.225636	0.303814
Rv1072	Rv1072	Probable conserved transmembrane protein	cell wall and cell processes	25472	1.28151	0.199595	6.42056	1.35773e-10	9.69735e-10
Rv1073	Rv1073	Conserved hypothetical protein	conserved hypotheticals	9175.82	0.496393	0.214536	2.3138	0.0206785	0.0381801
Rv1074c	fadA3	Probable beta-ketoacyl CoA thiolase FadA3	lipid metabolism	3463.32	-0.180324	0.233061	-0.773719	0.439097	0.529131
Rv1075c	Rv1075c	Conserved exported protein	cell wall and cell processes	114.419	0.236096	0.402067	0.587205	0.557066	0.641379
Rv1076	lipU	Possible lipase LipU	intermediary metabolism and respiration	290.841	-0.808028	0.32228	-2.50722	0.0121685	0.0238265
Rv1077	cbs	Probable cystathionine beta-synthase Cbs (serine sulfhydrase) (beta-thionase) (hemoprotein H-450)	intermediary metabolism and respiration	1674.95	-0.943922	0.232872	-4.05339	5.04799e-05	0.000161455
Rv1078	pra	Probable proline-rich antigen homolog Pra	conserved hypotheticals	5798.71	-0.219962	0.302658	-0.726765	0.46737	0.556518
Rv1079	metB	Cystathionine gamma-synthase MetB (CGS) (O-succinylhomoserine [thiol]-lyase)	intermediary metabolism and respiration	5345.68	-2.29722	0.201886	-11.3788	5.33322e-30	2.16238e-28
Rv1080c	greA	Probable transcription elongation factor GreA (transcript cleavage factor GreA)	information pathways	12113.2	1.62669	0.261776	6.21404	5.16395e-10	3.40922e-09
Rv1081c	Rv1081c	Probable conserved membrane protein	cell wall and cell processes	623.695	1.73208	0.251242	6.89406	5.42233e-12	4.58215e-11
Rv1082	mca	Mycothiol conjugate amidase Mca (mycothiol S-conjugate amidase)	virulence, detoxification, adaptation	1239.31	0.295549	0.300012	0.985125	0.324562	0.412538
Rv1083	Rv1083	Conserved hypothetical protein	conserved hypotheticals	564.553	0.0615735	0.284734	0.216249	0.828794	0.87639
Rv1084	Rv1084	Conserved protein	conserved hypotheticals	1034.4	-0.500271	0.250214	-1.99937	0.0455687	0.0759289
Rv1085c	Rv1085c	Possible hemolysin-like protein	virulence, detoxification, adaptation	1094.56	0.524223	0.18228	2.87592	0.00402856	0.00886063
Rv1086	Rv1086	Short (C15) chain Z-isoprenyl diphosphate synthase (Z-FPP synthase) (Z-farnesyl diphosphate synthase) (Z-FPP synthetase) (Z-farnesyl diphosphate synthetase) (geranyltranstransferase) (farnesyl pyrophosphate synthetase)	cell wall and cell processes	1393.16	1.47073	0.359244	4.09396	4.24076e-05	0.000137722
Rv1087	PE_PGRS21	PE-PGRS family protein PE_PGRS21	PE/PPE	914.793	-0.795607	0.254357	-3.12792	0.00176051	0.00423155
Rv1087A	Rv1087A	Conserved hypothetical protein	cell wall and cell processes	72.2411	-1.54551	0.507952	-3.04264	0.00234515	0.00546023
Rv1088	PE9	PE family protein PE9	PE/PPE	109.714	1.12186	0.385779	2.90804	0.00363701	0.0080791
Rv1089	PE10	PE family protein PE10	PE/PPE	105.444	0.766514	0.332751	2.30357	0.021247	0.0391218
Rv1089A	celA2a	Probable cellulase CelA2a (endo-1,4-beta-glucanase) (endoglucanase) (carboxymethyl cellulase)	intermediary metabolism and respiration	83.0381	1.30463	0.377014	3.46042	0.000539328	0.00143558
Rv1090	celA2b	Probable cellulase CelA2b (endo-1,4-beta-glucanase) (endoglucanase) (carboxymethyl cellulase)	intermediary metabolism and respiration	208.807	0.624728	0.272707	2.29085	0.0219724	0.040291
Rv1091	PE_PGRS22	PE-PGRS family protein PE_PGRS22	PE/PPE	614.495	-0.752319	0.218009	-3.45086	0.000558796	0.00148445
Rv1092c	coaA	Probable pantothenate kinase CoaA (pantothenic acid kinase)	intermediary metabolism and respiration	513.776	-0.213397	0.296055	-0.720801	0.471032	0.560048
Rv1093	glyA1	Serine hydroxymethyltransferase 1 GlyA1	intermediary metabolism and respiration	3738.85	1.27201	0.213232	5.96538	2.44063e-09	1.46877e-08
Rv1094	desA2	Possible acyl-[acyl-carrier protein] desaturase DesA2 (acyl-[ACP] desaturase) (stearoyl-ACP desaturase)	lipid metabolism	48421.2	1.53417	0.253447	6.05323	1.41973e-09	8.75388e-09
Rv1095	phoH2	Probable PHOH-like protein PhoH2 (phosphate starvation-inducible protein PSIH)	intermediary metabolism and respiration	11439.4	0.690878	0.276156	2.50177	0.0123575	0.0241259
Rv1096	Rv1096	Possible glycosyl hydrolase	intermediary metabolism and respiration	3201.61	1.07825	0.186997	5.76615	8.11049e-09	4.47806e-08
Rv1097c	Rv1097c	Probable membrane glycine and proline rich protein	cell wall and cell processes	2376.98	0.621637	0.179233	3.46832	0.000523719	0.00139705
Rv1098c	fum	Probable fumarase Fum (fumarate hydratase)	intermediary metabolism and respiration	2443.01	-0.0690663	0.243658	-0.283456	0.776827	0.831756
Rv1099c	glpX	Fructose 1,6-bisphosphatase GlpX	intermediary metabolism and respiration	1502.87	0.179224	0.188608	0.950243	0.341989	0.429653
Rv1100	Rv1100	Conserved protein	conserved hypotheticals	750.033	-0.958157	0.214657	-4.46367	8.0567e-06	2.948e-05
Rv1101c	Rv1101c	Conserved membrane protein	cell wall and cell processes	3276.66	2.2282	0.190241	11.7125	1.09958e-31	5.13222e-30
Rv1102c	mazF3	Toxin MazF3	virulence, detoxification, adaptation	3105.65	2.50867	0.292016	8.59087	8.63113e-18	1.26443e-16
Rv1103c	mazE3	Possible antitoxin MazE3	virulence, detoxification, adaptation	3726.5	3.42961	0.32001	10.7172	8.45267e-27	2.55105e-25
Rv1104	Rv1104	Possible para-nitrobenzyl esterase (fragment)	intermediary metabolism and respiration	731.261	0.137373	0.233523	0.588265	0.556354	0.640989
Rv1105	Rv1105	Possible para-nitrobenzyl esterase (fragment)	intermediary metabolism and respiration	103.419	0.860075	0.347813	2.47281	0.0134056	0.0258703
Rv1106c	Rv1106c	3-beta-hydroxysteroid dehydrogenase	intermediary metabolism and respiration	1500.54	-0.294231	0.170096	-1.72979	0.0836678	0.129994
Rv1107c	xseB	Probable exodeoxyribonuclease VII (small subunit) XseB (exonuclease VII small subunit)	information pathways	621.905	-0.870704	0.266532	-3.26679	0.00108773	0.00273739
Rv1108c	xseA	Probable exodeoxyribonuclease VII (large subunit) XseA (exonuclease VII large subunit)	information pathways	2352.01	-0.440793	0.239758	-1.83849	0.0659897	0.104821
Rv1109c	Rv1109c	Conserved protein	conserved hypotheticals	2838.2	0.213689	0.31891	0.670061	0.502819	0.590496
Rv1110	lytB2	Probable LYTB-related protein LytB2	cell wall and cell processes	3188.59	0.359719	0.177595	2.0255	0.0428163	0.0720305
Rv1111c	Rv1111c	Conserved hypothetical protein	conserved hypotheticals	1077.61	0.449921	0.178572	2.51955	0.0117505	0.0231207
Rv1112	Rv1112	Probable GTP binding protein	conserved hypotheticals	421.386	1.10633	0.30503	3.62696	0.000286775	0.000802171
Rv1113	vapB32	Possible antitoxin VapB32	virulence, detoxification, adaptation	187.348	-1.33855	0.315336	-4.24482	2.18767e-05	7.46075e-05
Rv1114	vapC32	Possible toxin VapC32. Contains PIN domain.	virulence, detoxification, adaptation	232.839	-1.22539	0.265491	-4.61556	3.9204e-06	1.49586e-05
Rv1115	Rv1115	Possible exported protein	cell wall and cell processes	205.136	0.878476	0.334477	2.62642	0.00862893	0.0175909
Rv1116	Rv1116	Hypothetical protein	conserved hypotheticals	37.0008	0.266444	0.707339	0.376684	0.706408	0.771171
Rv1116A	Rv1116A	Conserved hypothetical protein (fragment)	conserved hypotheticals	362.19	0.197941	0.384437	0.514885	0.606633	0.683612
Rv1117	Rv1117	Conserved protein	conserved hypotheticals	3393.92	1.27966	0.168095	7.61272	2.68389e-14	2.94348e-13
Rv1118c	Rv1118c	Conserved protein	conserved hypotheticals	416.125	-1.13727	0.357987	-3.17683	0.00148892	0.00362434
Rv1119c	Rv1119c	Hypothetical protein	conserved hypotheticals	60.7999	-1.28085	0.790735	-1.61982	0.105271	0.158558
Rv1120c	Rv1120c	Conserved hypothetical protein	conserved hypotheticals	36.3876	0.597948	0.541226	1.1048	0.269245	0.353301
Rv1121	zwf1	Probable glucose-6-phosphate 1-dehydrogenase Zwf1 (G6PD)	intermediary metabolism and respiration	2316.68	0.170339	0.291215	0.584924	0.558599	0.642653
Rv1122	gnd2	Probable 6-phosphogluconate dehydrogenase, decarboxylating Gnd2	intermediary metabolism and respiration	936.843	-1.58176	0.290515	-5.44466	5.1904e-08	2.55983e-07
Rv1123c	bpoB	Possible peroxidase BpoB (non-haem peroxidase)	virulence, detoxification, adaptation	709.172	-0.741805	0.215789	-3.43764	0.000586798	0.00155678
Rv1124	ephC	Probable epoxide hydrolase EphC (epoxide hydratase)	virulence, detoxification, adaptation	380.298	0.266815	0.297967	0.895451	0.370546	0.459491
Rv1125	Rv1125	Conserved hypothetical protein	conserved hypotheticals	347.342	-0.0755144	0.266181	-0.283696	0.776643	0.831756
Rv1126c	Rv1126c	Conserved protein	conserved hypotheticals	527.084	-0.122139	0.24956	-0.489415	0.624548	0.700065
Rv1127c	ppdK	Probable pyruvate, phosphate dikinase PpdK	intermediary metabolism and respiration	1503.25	0.818693	0.200537	4.08251	4.45519e-05	0.000143871
Rv1128c	Rv1128c	Conserved hypothetical protein	insertion seqs and phages	3115.37	4.21806	0.324028	13.0176	9.72161e-39	6.61399e-37
Rv1129c	Rv1129c	Probable transcriptional regulator protein	regulatory proteins	7998.67	5.49748	0.92684	5.93142	3.00322e-09	1.76758e-08
Rv1130	prpD	Possible methylcitrate dehydratase PrpD	intermediary metabolism and respiration	41347.4	5.77839	0.823734	7.01487	2.30155e-12	2.02597e-11
Rv1131	prpC	Probable methylcitrate synthase PrpC	intermediary metabolism and respiration	19389.7	4.70164	0.4903	9.58932	8.8669e-22	1.9033e-20
Rv1132	Rv1132	Conserved membrane protein	cell wall and cell processes	6851.74	3.096	0.451817	6.85235	7.26479e-12	6.04997e-11
Rv1133c	metE	Probable 5-methyltetrahydropteroyltriglutamate--homocysteine methyltransferase MetE (methionine synthase, vitamin-B12 independent isozyme)	intermediary metabolism and respiration	25562.1	-2.50033	0.273682	-9.13589	6.48722e-20	1.15732e-18
Rv1134	Rv1134	Hypothetical protein	conserved hypotheticals	60.4233	-0.85733	0.481075	-1.78211	0.074731	0.117084
Rv1135A	Rv1135A	Possible acetyl-CoA acetyltransferase (acetoacetyl-CoA thiolase)	lipid metabolism	37.2236	-0.525918	0.53353	-0.985732	0.324264	0.412289
Rv1135c	PPE16	PPE family protein PPE16	PE/PPE	261.519	-0.49614	0.287598	-1.72511	0.0845068	0.131121
Rv1136	Rv1136	Possible enoyl-CoA hydratase	lipid metabolism	329.578	1.6616	0.326804	5.0844	3.68796e-07	1.60384e-06
Rv1137c	Rv1137c	Hypothetical protein	conserved hypotheticals	191.754	-0.0461205	0.26465	-0.17427	0.861653	0.899526
Rv1138c	Rv1138c	Possible oxidoreductase	intermediary metabolism and respiration	571.153	-0.757529	0.276552	-2.73919	0.00615904	0.0130392
Rv1139c	Rv1139c	Conserved hypothetical membrane protein	cell wall and cell processes	582.51	-1.42697	0.282054	-5.05921	4.21007e-07	1.81908e-06
Rv1140	Rv1140	Probable integral membrane protein	cell wall and cell processes	1084.4	0.221697	0.248264	0.89299	0.371863	0.460981
Rv1141c	echA11	Probable enoyl-CoA hydratase EchA11 (enoyl hydrase) (unsaturated acyl-CoA hydratase) (crotonase)	lipid metabolism	1568.5	0.779081	0.194898	3.99737	6.40508e-05	0.000201489
Rv1142c	echA10	Probable enoyl-CoA hydratase EchA10 (enoyl hydrase) (unsaturated acyl-CoA hydratase) (crotonase)	lipid metabolism	870.726	0.599375	0.392104	1.52861	0.126361	0.185318
Rv1143	mcr	Probable alpha-methylacyl-CoA racemase Mcr (2-methylacyl-CoA racemase) (2-arylpropionyl-CoA epimerase )	lipid metabolism	704	-1.01049	0.273687	-3.69212	0.000222395	0.000637638
Rv1144	Rv1144	Probable short-chain type dehydrogenase/reductase	intermediary metabolism and respiration	301.522	-1.1602	0.226628	-5.1194	3.06503e-07	1.3505e-06
Rv1145	mmpL13a	Probable conserved transmembrane transport protein MmpL13a	cell wall and cell processes	307.522	0.373056	0.258336	1.44407	0.148719	0.212896
Rv1146	mmpL13b	Probable conserved transmembrane transport protein MmpL13b	cell wall and cell processes	702.038	0.599281	0.257378	2.32841	0.0198905	0.0369631
Rv1147	Rv1147	Conserved protein	conserved hypotheticals	199.241	-0.635509	0.282104	-2.25275	0.0242751	0.0440109
Rv1148c	Rv1148c	Conserved hypothetical protein	insertion seqs and phages	1085.64	0.52079	0.261501	1.99154	0.0464212	0.0771573
Rv1149	Rv1149	Possible transposase	insertion seqs and phages	1964.45	0.0866041	0.2135	0.40564	0.685007	0.753137
Rv1150	Rv1150	Possible transposase (fragment)	insertion seqs and phages	1833.27	0.0369652	0.204588	0.180682	0.856618	0.896716
Rv1151c	Rv1151c	Transcriptional regulatory protein	regulatory proteins	476.99	0.118342	0.248001	0.477183	0.633232	0.707626
Rv1152	Rv1152	Probable transcriptional regulatory protein	regulatory proteins	587.124	1.06107	0.449231	2.36197	0.0181781	0.0340013
Rv1153c	omt	Probable O-methyltransferase Omt	lipid metabolism	553.73	-0.0721409	0.235499	-0.306332	0.759352	0.817607
Rv1154c	Rv1154c	Hypothetical protein	conserved hypotheticals	453.705	0.822539	0.223371	3.68239	0.000231057	0.000659179
Rv1155	Rv1155	Possible pyridoxamine 5'-phosphate oxidase (PNP/PMP oxidase) (pyridoxinephosphate oxidase) (PNPOX) (pyridoxine 5'-phosphate oxidase)	intermediary metabolism and respiration	1232.69	-0.286476	0.25054	-1.14343	0.252858	0.335196
Rv1156	Rv1156	Conserved protein	conserved hypotheticals	3974.02	-0.0902664	0.222544	-0.405611	0.685028	0.753137
Rv1157c	Rv1157c	Conserved ala-, pro-rich protein	conserved hypotheticals	518.133	-2.18422	0.409476	-5.3342	9.59684e-08	4.5696e-07
Rv1158c	Rv1158c	Conserved hypothetical ala-, pro-rich protein	conserved hypotheticals	344.12	-1.43342	0.391126	-3.66486	0.00024747	0.000702009
Rv1159	pimE	Mannosyltransferase PimE	cell wall and cell processes	712.425	0.322368	0.230851	1.39643	0.162585	0.229794
Rv1159A	Rv1159A	Unknown protein	conserved hypotheticals	1266.1	0.10123	0.295482	0.342594	0.731904	0.793374
Rv1160	mutT2	Probable mutator protein MutT2 (7,8-dihydro-8-oxoguanine-triphosphatase) (8-oxo-dGTPase)	information pathways	457.62	-0.0959657	0.28988	-0.331053	0.740605	0.801723
Rv1161	narG	Respiratory nitrate reductase (alpha chain) NarG	intermediary metabolism and respiration	32738.3	-0.611169	0.256276	-2.38481	0.017088	0.0321723
Rv1162	narH	Probable respiratory nitrate reductase (beta chain) NarH	intermediary metabolism and respiration	6849.75	-1.95582	0.251753	-7.76881	7.92286e-15	9.21808e-14
Rv1163	narJ	Probable respiratory nitrate reductase (delta chain) NarJ	intermediary metabolism and respiration	2240.86	-2.1725	0.211078	-10.2924	7.62802e-25	2.06884e-23
Rv1164	narI	Probable respiratory nitrate reductase (gamma chain) NarI	intermediary metabolism and respiration	2191.92	-1.68916	0.191091	-8.83958	9.60797e-19	1.54885e-17
Rv1165	typA	Possible GTP-binding translation elongation factor TypA (tyrosine phosphorylated protein A) (GTP-binding protein)	information pathways	2683.56	-1.00024	0.194679	-5.13789	2.77844e-07	1.23507e-06
Rv1166	lpqW	Probable conserved lipoprotein LpqW	cell wall and cell processes	3171.16	0.488452	0.218731	2.23311	0.0255416	0.0460083
Rv1167c	Rv1167c	Probable transcriptional regulatory protein	regulatory proteins	3162.74	-0.215425	0.197172	-1.09257	0.274582	0.358896
Rv1168c	PPE17	PPE family protein PPE17	PE/PPE	6947.85	0.604176	0.200524	3.01298	0.00258692	0.00596092
Rv1169c	lipX	PE family protein. Possible lipase LipX.	PE/PPE	2137.55	2.20232	0.318604	6.9124	4.7651e-12	4.05896e-11
Rv1170	mshB	N-acetyl-1-D-myo-inosityl-2-amino-2-deoxy-alpha-D-glucopyranoside deacetylase MshB (GlcNAc-Ins deacetylase)	intermediary metabolism and respiration	1492.45	0.91728	0.196657	4.66436	3.09574e-06	1.20293e-05
Rv1171	Rv1171	Conserved hypothetical protein	conserved hypotheticals	2144.85	0.31338	0.261793	1.19705	0.231286	0.309771
Rv1172c	PE12	PE family protein PE12	PE/PPE	9258.53	0.545117	0.194455	2.80331	0.00505808	0.0108922
Rv1173	fbiC	Probable F420 biosynthesis protein FbiC	intermediary metabolism and respiration	5245.43	-0.319414	0.191684	-1.66635	0.0956432	0.145808
Rv1174c	TB8.4	Low molecular weight T-cell antigen TB8.4	cell wall and cell processes	11212.1	-0.24479	0.233384	-1.04887	0.294237	0.380131
Rv1175c	fadH	Probable NADPH dependent 2,4-dienoyl-CoA reductase FadH (2,4-dienoyl coenzyme A reductase) (4-enoyl-CoA reductase)	lipid metabolism	3228.06	0.00321152	0.176279	0.0182184	0.985465	0.990399
Rv1176c	Rv1176c	Conserved hypothetical protein	conserved hypotheticals	528.63	1.17845	0.292859	4.02394	5.72319e-05	0.000182036
Rv1177	fdxC	Probable ferredoxin FdxC	intermediary metabolism and respiration	6727.89	0.275607	0.306222	0.900023	0.368108	0.457174
Rv1178	Rv1178	Probable aminotransferase	intermediary metabolism and respiration	6923.18	-0.0165501	0.19225	-0.086086	0.931398	0.950339
Rv1179c	Rv1179c	Unknown protein	conserved hypotheticals	4263.24	-0.20012	0.17124	-1.16865	0.242544	0.323553
Rv1180	pks3	Probable polyketide beta-ketoacyl synthase Pks3	lipid metabolism	10369.7	-1.37915	0.210002	-6.56733	5.12257e-11	3.83619e-10
Rv1181	pks4	Probable polyketide beta-ketoacyl synthase Pks4	lipid metabolism	32941.8	-3.01963	0.199734	-15.1183	1.22736e-51	1.7595e-49
Rv1182	papA3	Probable conserved polyketide synthase associated protein PapA3	lipid metabolism	10613.8	-1.983	0.270334	-7.33539	2.21083e-13	2.18041e-12
Rv1183	mmpL10	Probable conserved transmembrane transport protein MmpL10	cell wall and cell processes	13177	-2.28041	0.181526	-12.5625	3.39641e-36	1.97582e-34
Rv1184c	Rv1184c	Possible exported protein	cell wall and cell processes	9863.67	0.209251	0.261036	0.801617	0.422774	0.513159
Rv1185c	fadD21	Probable fatty-acid-AMP ligase FadD21 (fatty-acid-AMP synthetase) (fatty-acid-AMP synthase)	lipid metabolism	8496.59	-0.164474	0.314636	-0.522742	0.601154	0.679153
Rv1186c	Rv1186c	Conserved protein	conserved hypotheticals	2157.25	-0.220544	0.501016	-0.440195	0.659796	0.730912
Rv1187	rocA	Probable pyrroline-5-carboxylate dehydrogenase RocA	intermediary metabolism and respiration	3083.04	1.84543	0.227659	8.10613	5.22559e-16	6.70144e-15
Rv1188	Rv1188	Probable proline dehydrogenase	intermediary metabolism and respiration	510.993	-0.851876	0.278362	-3.06032	0.00221101	0.00518611
Rv1189	sigI	Possible alternative RNA polymerase sigma factor SigI	information pathways	577.897	0.40015	0.241971	1.65371	0.0981866	0.149119
Rv1190	Rv1190	Conserved hypothetical protein	conserved hypotheticals	210.166	-0.585077	0.383716	-1.52477	0.127317	0.186583
Rv1191	Rv1191	Conserved protein	conserved hypotheticals	416.876	-0.0495338	0.23166	-0.213821	0.830687	0.877698
Rv1192	Rv1192	Unknown protein	conserved hypotheticals	9538.36	2.1752	0.202568	10.7381	6.74057e-27	2.08128e-25
Rv1193	fadD36	Probable fatty-acid-CoA ligase FadD36 (fatty-acid-CoA synthetase) (fatty-acid-CoA synthase)	lipid metabolism	3771.38	0.343506	0.312963	1.09759	0.272382	0.35648
Rv1194c	Rv1194c	Conserved protein	conserved hypotheticals	21026.2	3.39765	0.256847	13.2283	6.02298e-40	4.83525e-38
Rv1195	PE13	PE family protein PE13	PE/PPE	4575.75	0.488359	0.484597	1.00776	0.313568	0.401103
Rv1196	PPE18	PPE family protein PPE18	PE/PPE	4962.58	0.189007	0.416815	0.453454	0.650222	0.722983
Rv1197	esxK	ESAT-6 like protein EsxK (ESAT-6 like protein 3)	cell wall and cell processes	2122.05	-2.07766	0.298605	-6.95787	3.45449e-12	2.98201e-11
Rv1198	esxL	Putative ESAT-6 like protein EsxL (ESAT-6 like protein 4)	cell wall and cell processes	1919.82	-1.87708	0.237421	-7.90611	2.6555e-15	3.23987e-14
Rv1199c	Rv1199c	Possible transposase	insertion seqs and phages	279.188	-1.35366	0.625059	-2.16565	0.0303379	0.0534575
Rv1200	Rv1200	Probable conserved integral membrane transport protein	cell wall and cell processes	2485.19	-0.511339	0.232738	-2.19705	0.0280166	0.0498488
Rv1201c	dapD	Tetrahydrodipicolinate N-succinyltransferase DapD	intermediary metabolism and respiration	1993.32	-0.784095	0.18639	-4.20674	2.59082e-05	8.70984e-05
Rv1202	dapE	Probable succinyl-diaminopimelate desuccinylase DapE	intermediary metabolism and respiration	1568.65	0.324644	0.176654	1.83773	0.0661019	0.104958
Rv1203c	Rv1203c	Hypothetical protein	conserved hypotheticals	528.409	-0.619889	0.259026	-2.39316	0.0167041	0.0314938
Rv1204c	Rv1204c	Conserved hypothetical protein	conserved hypotheticals	1669	-0.0403674	0.211973	-0.190436	0.848968	0.890451
Rv1205	Rv1205	Conserved hypothetical protein	conserved hypotheticals	720.434	-0.954352	0.273927	-3.48396	0.000494053	0.00132562
Rv1206	fadD6	Probable fatty-acid-CoA ligase FadD6 (fatty-acid-CoA synthetase) (fatty-acid-CoA synthase)	lipid metabolism	1628.55	-1.46773	0.185723	-7.90281	2.72692e-15	3.31693e-14
Rv1207	folP2	Dihydropteroate synthase 2 FolP2 (DHPS 2) (dihydropteroate pyrophosphorylase 2)	intermediary metabolism and respiration	1258.47	-0.862214	0.177324	-4.86238	1.15984e-06	4.74093e-06
Rv1208	gpgS	Probable glucosyl-3-phosphoglycerate synthase GpgS	intermediary metabolism and respiration	1304.92	-1.05092	0.175218	-5.99778	2.00029e-09	1.22024e-08
Rv1209	Rv1209	Conserved protein	conserved hypotheticals	1080.57	-0.280219	0.279856	-1.0013	0.316684	0.404702
Rv1210	tagA	Probable DNA-3-methyladenine glycosylase I TagA (tag I) (3-methyladenine-DNA glycosylase I, constitutive) (DNA-3-methyladenine glycosidase I)	information pathways	1391.07	-0.673593	0.203731	-3.30628	0.000945434	0.00241104
Rv1211	Rv1211	Conserved protein	conserved hypotheticals	2993.93	-0.185988	0.338285	-0.549797	0.582459	0.663798
Rv1212c	glgA	Putative glycosyl transferase GlgA	intermediary metabolism and respiration	768.351	-0.379245	0.381964	-0.99288	0.320769	0.408881
Rv1213	glgC	Glucose-1-phosphate adenylyltransferase GlgC (ADP-glucose synthase) (ADP-glucose pyrophosphorylase)	intermediary metabolism and respiration	834.982	0.414234	0.229943	1.80147	0.0716296	0.112798
Rv1214c	PE14	PE family protein PE14	PE/PPE	317.929	0.905431	0.304551	2.97301	0.00294898	0.00671044
Rv1215c	Rv1215c	Conserved protein	conserved hypotheticals	1371.88	-0.365084	0.315203	-1.15825	0.246762	0.328356
Rv1216c	Rv1216c	Probable conserved integral membrane protein	cell wall and cell processes	852.655	0.878447	0.397807	2.20823	0.0272286	0.048619
Rv1217c	Rv1217c	Probable tetronasin-transport integral membrane protein ABC transporter	cell wall and cell processes	1608.12	0.777879	0.468663	1.65978	0.0969578	0.147442
Rv1218c	Rv1218c	Probable tetronasin-transport ATP-binding protein ABC transporter	cell wall and cell processes	979.59	1.79409	0.316301	5.6721	1.41056e-08	7.55942e-08
Rv1219c	Rv1219c	Probable transcriptional regulatory protein	regulatory proteins	1803.01	3.4247	0.303756	11.2745	1.753e-29	6.76591e-28
Rv1220c	Rv1220c	Probable methyltransferase	intermediary metabolism and respiration	366.955	-0.151651	0.283637	-0.534665	0.592881	0.671917
Rv1221	sigE	Alternative RNA polymerase sigma factor SigE	information pathways	32852	5.16068	0.266332	19.3769	1.20908e-83	9.70648e-81
Rv1222	rseA	Anti-sigma factor RseA	information pathways	7311.67	1.77515	0.287816	6.16765	6.93129e-10	4.4947e-09
Rv1223	htrA	Probable serine protease HtrA (DEGP protein)	intermediary metabolism and respiration	6326.38	0.405382	0.218323	1.8568	0.0633392	0.101414
Rv1224	tatB	Probable protein TatB	cell wall and cell processes	1877.66	-1.4254	0.270577	-5.26799	1.37925e-07	6.40777e-07
Rv1225c	Rv1225c	Conserved hypothetical protein	conserved hypotheticals	547.932	-0.26602	0.340219	-0.78191	0.434267	0.524413
Rv1226c	Rv1226c	Probable transmembrane protein	cell wall and cell processes	418.001	-0.118715	0.298239	-0.398053	0.690591	0.7578
Rv1227c	Rv1227c	Probable transmembrane protein	cell wall and cell processes	450.264	0.0116831	0.314397	0.0371602	0.970357	0.980124
Rv1228	lpqX	Probable lipoprotein LpqX	cell wall and cell processes	514.933	-1.32459	0.66002	-2.0069	0.0447605	0.0747684
Rv1229c	mrp	Probable Mrp-related protein Mrp	intermediary metabolism and respiration	2546.12	-0.204008	0.208984	-0.976191	0.32897	0.416557
Rv1230c	Rv1230c	Possible membrane protein	cell wall and cell processes	2187.47	-1.28032	0.231388	-5.53322	3.14413e-08	1.59552e-07
Rv1231c	Rv1231c	Probable membrane protein	cell wall and cell processes	450.939	-0.831577	0.25657	-3.24112	0.00119059	0.00297574
Rv1232c	Rv1232c	Conserved protein	conserved hypotheticals	1798.29	0.69556	0.250975	2.77143	0.00558099	0.011916
Rv1233c	Rv1233c	Conserved hypothetical membrane protein	cell wall and cell processes	1092.64	0.25736	0.353549	0.727933	0.466655	0.555831
Rv1234	Rv1234	Probable transmembrane protein	cell wall and cell processes	3433.31	-3.24306	1.17854	-2.75175	0.00592774	0.0125894
Rv1235	lpqY	Probable sugar-binding lipoprotein LpqY	cell wall and cell processes	1038.74	-0.845871	0.210766	-4.01332	5.98702e-05	0.000189526
Rv1236	sugA	Probable sugar-transport integral membrane protein ABC transporter SugA	cell wall and cell processes	579.854	-1.83264	0.249916	-7.33302	2.2502e-13	2.2138e-12
Rv1237	sugB	Probable sugar-transport integral membrane protein ABC transporter SugB	cell wall and cell processes	532.353	-0.888877	0.206493	-4.30463	1.67265e-05	5.81804e-05
Rv1238	sugC	Probable sugar-transport ATP-binding protein ABC transporter SugC	cell wall and cell processes	2577.88	1.30444	0.219472	5.94355	2.78918e-09	1.65601e-08
Rv1239c	corA	Possible magnesium and cobalt transport transmembrane protein CorA	cell wall and cell processes	1011.72	0.436126	0.223087	1.95496	0.0505879	0.083358
Rv1240	mdh	Probable malate dehydrogenase Mdh	intermediary metabolism and respiration	1249.48	-0.734494	0.174959	-4.1981	2.6917e-05	9.01876e-05
Rv1241	vapB33	Possible antitoxin VapB33	virulence, detoxification, adaptation	715.137	-0.547157	0.249291	-2.19485	0.0281744	0.050085
Rv1242	vapC33	Possible toxin VapC33. Contains PIN domain.	virulence, detoxification, adaptation	552.165	-0.346946	0.232819	-1.49019	0.136173	0.197348
Rv1243c	PE_PGRS23	PE-PGRS family protein PE_PGRS23	PE/PPE	136.382	-1.2836	0.330962	-3.87839	0.00010515	0.000320237
Rv1244	lpqZ	Probable lipoprotein LpqZ	cell wall and cell processes	858.957	0.486579	0.220428	2.20743	0.0272841	0.0486799
Rv1245c	Rv1245c	Probable short-chain type dehydrogenase/reductase	intermediary metabolism and respiration	791.709	-0.303078	0.189218	-1.60173	0.109214	0.16376
Rv1246c	relE	Toxin RelE	virulence, detoxification, adaptation	557.127	0.0636641	0.251088	0.253553	0.799841	0.852496
Rv1247c	relB	Antitoxin RelB	virulence, detoxification, adaptation	824.391	0.105512	0.206138	0.511852	0.608754	0.685617
Rv1248c	Rv1248c	Multifunctional alpha-ketoglutarate metabolic enzyme	intermediary metabolism and respiration	6404.11	-0.671621	0.18418	-3.64654	0.000265794	0.00075028
Rv1249c	Rv1249c	Possible membrane protein	cell wall and cell processes	1617.26	0.551246	0.254629	2.1649	0.0303955	0.0535356
Rv1250	Rv1250	Probable drug-transport integral membrane protein	cell wall and cell processes	653.778	-0.279946	0.223905	-1.25029	0.211195	0.28722
Rv1251c	Rv1251c	Conserved hypothetical protein	conserved hypotheticals	1298.85	-0.00171965	0.29019	-0.00592594	0.995272	0.996513
Rv1252c	lprE	Probable lipoprotein LprE	cell wall and cell processes	283.472	-0.288661	0.357132	-0.808276	0.418932	0.509474
Rv1253	deaD	Probable cold-shock DeaD-box protein A homolog DeaD (ATP-dependent RNA helicase dead homolog)	information pathways	2190.74	1.09476	0.261873	4.1805	2.90863e-05	9.66492e-05
Rv1254	Rv1254	Probable acyltransferase	intermediary metabolism and respiration	1185.51	-0.353624	0.223338	-1.58336	0.11334	0.168874
Rv1255c	Rv1255c	Probable transcriptional regulatory protein	regulatory proteins	283.004	0.7798	0.331525	2.35216	0.0186646	0.0348171
Rv1256c	cyp130	Probable cytochrome P450 130 Cyp130	intermediary metabolism and respiration	508.409	0.551857	0.241545	2.28469	0.0223308	0.0407992
Rv1257c	Rv1257c	Probable oxidoreductase	intermediary metabolism and respiration	1957.32	0.313307	0.217856	1.43814	0.150395	0.214781
Rv1258c	Rv1258c	Probable conserved integral membrane transport protein	cell wall and cell processes	689.592	1.03561	0.259489	3.99097	6.58027e-05	0.000206515
Rv1259	udgB	Probable uracil DNA glycosylase, UdgB	information pathways	341.057	0.0381248	0.391294	0.0974326	0.922383	0.945225
Rv1260	Rv1260	Probable oxidoreductase	intermediary metabolism and respiration	965.831	0.00164693	0.235875	0.00698223	0.994429	0.996455
Rv1261c	Rv1261c	Conserved protein	conserved hypotheticals	913.802	1.19963	0.318095	3.7713	0.000162399	0.000480376
Rv1262c	Rv1262c	Hypothetical hit-like protein	conserved hypotheticals	609.075	1.75092	0.223038	7.85035	4.14879e-15	4.94162e-14
Rv1263	amiB2	Probable amidase AmiB2 (aminohydrolase)	intermediary metabolism and respiration	328.035	0.421845	0.26019	1.62129	0.104955	0.15826
Rv1264	Rv1264	Adenylyl cyclase (ATP pyrophosphate-lyase) (adenylate cyclase)	intermediary metabolism and respiration	1712.14	-0.659466	0.214102	-3.08015	0.00206896	0.00490538
Rv1265	Rv1265	Unknown protein	conserved hypotheticals	9018.97	3.03043	0.180973	16.7452	6.13584e-63	1.89456e-60
Rv1266c	pknH	Probable transmembrane serine/threonine-protein kinase H PknH (protein kinase H) (STPK H)	regulatory proteins	1136.82	0.2814	0.182054	1.5457	0.122178	0.180103
Rv1267c	embR	Probable transcriptional regulatory protein EmbR	regulatory proteins	508.739	0.495055	0.310997	1.59183	0.111423	0.166512
Rv1268c	Rv1268c	Hypothetical protein	conserved hypotheticals	200.135	-0.0227191	0.320861	-0.0708067	0.943552	0.959325
Rv1269c	Rv1269c	Conserved probable secreted protein	cell wall and cell processes	385.568	0.577374	0.300912	1.91875	0.0550162	0.0899165
Rv1270c	lprA	Possible lipoprotein LprA	cell wall and cell processes	993.504	1.94694	0.222325	8.75719	2.00186e-18	3.12664e-17
Rv1271c	Rv1271c	Conserved hypothetical secreted protein	cell wall and cell processes	99.5967	0.150424	0.502432	0.299392	0.764641	0.821758
Rv1272c	Rv1272c	Probable drugs-transport transmembrane ATP-binding protein ABC transporter	cell wall and cell processes	2190.06	1.57554	0.219094	7.19115	6.42493e-13	6.03974e-12
Rv1273c	Rv1273c	Probable drugs-transport transmembrane ATP-binding protein ABC transporter	cell wall and cell processes	1743.66	2.1782	0.207799	10.4823	1.04198e-25	2.96633e-24
Rv1274	lprB	Possible lipoprotein LprB	cell wall and cell processes	2401.59	-0.194482	0.173656	-1.11993	0.262746	0.345791
Rv1275	lprC	Possible lipoprotein LprC	cell wall and cell processes	1289.71	-0.713398	0.360734	-1.97763	0.0479704	0.0794689
Rv1276c	Rv1276c	Conserved hypothetical protein	conserved hypotheticals	112.124	0.0426775	0.410256	0.104027	0.917148	0.941543
Rv1277	Rv1277	Conserved hypothetical protein	conserved hypotheticals	675.555	1.19888	0.257013	4.66466	3.09129e-06	1.20237e-05
Rv1278	Rv1278	Hypothetical protein	conserved hypotheticals	1295.89	0.111595	0.241383	0.462315	0.643855	0.716938
Rv1279	Rv1279	Probable dehydrogenase FAD flavoprotein GMC oxidoreductase	intermediary metabolism and respiration	1658	0.882226	0.241094	3.65926	0.00025294	0.000716009
Rv1280c	oppA	Probable periplasmic oligopeptide-binding lipoprotein OppA	cell wall and cell processes	1856.34	-0.576204	0.276831	-2.08143	0.0373947	0.0643388
Rv1281c	oppD	Probable oligopeptide-transport ATP-binding protein ABC transporter OppD	cell wall and cell processes	1631.42	-0.174842	0.20723	-0.843708	0.398832	0.490025
Rv1282c	oppC	Probable oligopeptide-transport integral membrane protein ABC transporter OppC	cell wall and cell processes	749.091	-0.650475	0.199761	-3.25627	0.00112887	0.00282853
Rv1283c	oppB	Probable oligopeptide-transport integral membrane protein ABC transporter OppB	cell wall and cell processes	889.969	-0.142319	0.224067	-0.635161	0.525324	0.612268
Rv1284	canA	Beta-carbonic anhydrase	intermediary metabolism and respiration	1014.43	0.48335	0.36241	1.33371	0.182299	0.2532
Rv1285	cysD	Probable sulfate adenylyltransferase subunit 2 CysD	intermediary metabolism and respiration	3904.51	1.54895	0.210808	7.34766	2.01704e-13	2.00405e-12
Rv1286	cysN	Probable bifunctional enzyme CysN/CysC: sulfate adenyltransferase (subunit 1) + adenylylsulfate kinase	intermediary metabolism and respiration	3627.43	1.58165	0.28264	5.59599	2.19362e-08	1.13616e-07
Rv1287	Rv1287	Conserved hypothetical protein	conserved hypotheticals	1117.51	0.505175	0.204706	2.4678	0.0135945	0.0261844
Rv1288	Rv1288	Conserved protein	conserved hypotheticals	696.562	0.450268	0.218807	2.05783	0.0396061	0.0675644
Rv1289	Rv1289	Unknown protein	conserved hypotheticals	340.515	0.187316	0.327896	0.571267	0.567819	0.650278
Rv1290A	Rv1290A	Hypothetical protein	conserved hypotheticals	20.9259	0.29594	0.621479	0.476186	0.633942	0.707837
Rv1290c	Rv1290c	Conserved protein	conserved hypotheticals	580.71	1.63854	0.216838	7.5565	4.14068e-14	4.46793e-13
Rv1291c	Rv1291c	Conserved hypothetical secreted protein	cell wall and cell processes	271.507	0.429449	0.298552	1.43844	0.15031	0.214781
Rv1292	argS	Probable arginyl-tRNA synthetase ArgS (ARGRS) (arginine--tRNA ligase)	information pathways	2375.04	1.85562	0.211043	8.79265	1.46076e-18	2.32679e-17
Rv1293	lysA	Diaminopimelate decarboxylase LysA (DAP decarboxylase)	intermediary metabolism and respiration	3632.34	1.21721	0.258524	4.70831	2.49777e-06	9.84878e-06
Rv1294	thrA	Probable homoserine dehydrogenase ThrA	intermediary metabolism and respiration	3420.73	0.0190501	0.268663	0.070907	0.943472	0.959325
Rv1295	thrC	Threonine synthase ThrC (ts)	intermediary metabolism and respiration	2380.01	0.263323	0.231538	1.13728	0.255422	0.338036
Rv1296	thrB	Probable homoserine kinase ThrB	intermediary metabolism and respiration	2173.43	1.69827	0.305245	5.56364	2.64212e-08	1.35274e-07
Rv1297	rho	Probable transcription termination factor Rho homolog	information pathways	40873.4	-1.81251	0.323332	-5.60572	2.07392e-08	1.08113e-07
Rv1298	rpmE	50S ribosomal protein L31 RpmE	information pathways	5228.28	-0.68877	0.237788	-2.89657	0.00377267	0.00835265
Rv1299	prfA	Probable peptide chain release factor 1 PrfA (RF-1)	information pathways	4470.08	0.135741	0.192877	0.703768	0.481577	0.570566
Rv1300	hemK	Probable HemK protein homolog HemK	intermediary metabolism and respiration	4064.14	0.519854	0.195441	2.65991	0.00781614	0.016114
Rv1301	Rv1301	Conserved protein	conserved hypotheticals	2664.23	0.187611	0.175666	1.068	0.285522	0.370901
Rv1302	rfe	Probable undecapaprenyl-phosphate alpha-N-acetylglucosaminyltransferase Rfe (UDP-GlcNAc transferase)	cell wall and cell processes	2832.14	-0.848529	0.168932	-5.02292	5.08926e-07	2.17322e-06
Rv1303	Rv1303	Conserved hypothetical transmembrane protein	cell wall and cell processes	1708.62	-0.70068	0.234565	-2.98714	0.00281596	0.00643328
Rv1304	atpB	Probable ATP synthase a chain AtpB (protein 6)	intermediary metabolism and respiration	1757.79	-0.765297	0.231043	-3.31236	0.000925134	0.00236679
Rv1305	atpE	Probable ATP synthase C chain AtpE (lipid-binding protein) (dicyclohexylcarbodiimide-binding protein)	intermediary metabolism and respiration	1744.04	-1.30343	0.3092	-4.21549	2.49238e-05	8.40677e-05
Rv1306	atpF	Probable ATP synthase B chain AtpF	intermediary metabolism and respiration	3819.52	-1.31087	0.220169	-5.95394	2.61758e-09	1.56354e-08
Rv1307	atpH	Probable ATP synthase delta chain AtpH	intermediary metabolism and respiration	6711.8	-1.72053	0.240501	-7.15394	8.43234e-13	7.72772e-12
Rv1308	atpA	Probable ATP synthase alpha chain AtpA	intermediary metabolism and respiration	7653.62	-1.45064	0.242039	-5.99341	2.0549e-09	1.25165e-08
Rv1309	atpG	Probable ATP synthase gamma chain AtpG	intermediary metabolism and respiration	4208.5	-1.07855	0.211362	-5.10284	3.34594e-07	1.46463e-06
Rv1310	atpD	Probable ATP synthase beta chain AtpD	intermediary metabolism and respiration	5797.69	-1.84261	0.22986	-8.01624	1.0903e-15	1.36338e-14
Rv1311	atpC	Probable ATP synthase epsilon chain AtpC	intermediary metabolism and respiration	3001.96	-2.13662	0.44453	-4.80646	1.53624e-06	6.19121e-06
Rv1312	Rv1312	Conserved hypothetical secreted protein	cell wall and cell processes	2421.39	-1.65251	0.455076	-3.63128	0.000282019	0.000791072
Rv1313c	Rv1313c	Possible transposase	insertion seqs and phages	1790.15	0.928141	0.401265	2.31304	0.0207207	0.0382403
Rv1314c	Rv1314c	Conserved protein	conserved hypotheticals	836.405	2.39635	0.303816	7.88751	3.08266e-15	3.72705e-14
Rv1315	murA	Probable UDP-N-acetylglucosamine 1-carboxyvinyltransferase MurA	cell wall and cell processes	3510.56	1.38259	0.262175	5.27352	1.33832e-07	6.23928e-07
Rv1316c	ogt	Methylated-DNA--protein-cysteine methyltransferase Ogt (6-O-methylguanine-DNA methyltransferase) (O-6-methylguanine-DNA-alkyltransferase)	information pathways	512.065	-1.42554	1.06639	-1.33679	0.181292	0.251975
Rv1317c	alkA	Probable bifunctional regulatory protein and DNA repair enzyme AlkA (regulatory protein of adaptative response) (methylphosphotriester-DNA--protein-cysteine S-methyltransferase)	information pathways	1039.56	0.372465	0.486309	0.765902	0.443734	0.533576
Rv1318c	Rv1318c	Possible adenylate cyclase (ATP pyrophosphate-lyase) (adenylyl cyclase)	intermediary metabolism and respiration	539.382	-0.850656	0.22739	-3.74096	0.00018332	0.00053555
Rv1319c	Rv1319c	Possible adenylate cyclase (ATP pyrophosphate-lyase) (adenylyl cyclase)	intermediary metabolism and respiration	1169.9	-0.432901	0.265577	-1.63004	0.103094	0.155805
Rv1320c	Rv1320c	Possible adenylate cyclase (ATP pyrophosphate-lyase) (adenylyl cyclase)	intermediary metabolism and respiration	2395.48	0.386117	0.268508	1.43801	0.150432	0.214781
Rv1321	Rv1321	Conserved hypothetical protein	conserved hypotheticals	2434.01	0.132693	0.174553	0.760185	0.447144	0.536252
Rv1322	Rv1322	Conserved hypothetical protein	conserved hypotheticals	2744.54	1.21208	0.17672	6.85876	6.9462e-12	5.80876e-11
Rv1322A	Rv1322A	Conserved protein	conserved hypotheticals	7402.83	0.12339	0.279848	0.440918	0.659272	0.730825
Rv1323	fadA4	Probable acetyl-CoA acetyltransferase FadA4 (acetoacetyl-CoA thiolase)	lipid metabolism	4778.96	-0.235973	0.222183	-1.06207	0.288206	0.373541
Rv1324	Rv1324	Possible thioredoxin	intermediary metabolism and respiration	4335.99	0.751	0.198648	3.78056	0.000156478	0.000465606
Rv1325c	PE_PGRS24	PE-PGRS family protein PE_PGRS24	PE/PPE	380.554	-0.813432	0.2656	-3.06262	0.00219409	0.00515638
Rv1326c	glgB	1,4-alpha-glucan branching enzyme GlgB (glycogen branching enzyme)	intermediary metabolism and respiration	1968.99	0.148269	0.257177	0.576524	0.564261	0.647867
Rv1327c	glgE	M1P-dependent maltosyltransferase GlgE	intermediary metabolism and respiration	2875.59	-0.293404	0.204879	-1.43209	0.152119	0.216721
Rv1328	glgP	Probable glycogen phosphorylase GlgP	intermediary metabolism and respiration	2445.1	-0.14251	0.186563	-0.763868	0.444946	0.534734
Rv1329c	dinG	Probable ATP-dependent helicase DinG	information pathways	1040.3	0.153694	0.235092	0.653761	0.513266	0.601006
Rv1330c	pncB1	Nicotinic acid phosphoribosyltransferase PncB1	intermediary metabolism and respiration	581.532	0.024003	0.199143	0.120532	0.904062	0.932161
Rv1331	Rv1331	Conserved hypothetical protein	conserved hypotheticals	2932.05	0.652613	0.217703	2.99772	0.00272008	0.00622816
Rv1332	Rv1332	Probable transcriptional regulatory protein	regulatory proteins	4163.34	0.064446	0.2463	0.261656	0.793586	0.847357
Rv1333	Rv1333	Probable hydrolase	intermediary metabolism and respiration	1763.76	-0.220915	0.178077	-1.24055	0.21477	0.290853
Rv1334	mec	Possible hydrolase	intermediary metabolism and respiration	792.611	0.0706825	0.22909	0.308536	0.757675	0.816677
Rv1335	cysO	Sulfur carrier protein CysO	intermediary metabolism and respiration	643.977	0.0913454	0.242873	0.376104	0.706839	0.771412
Rv1336	cysM	Cysteine synthase B CysM (CSASE B) (O-phosphoserine sulfhydrylase B) (O-phosphoserine (thiol)-lyase B)	intermediary metabolism and respiration	3019.59	0.25417	0.204381	1.24361	0.213644	0.290012
Rv1337	Rv1337	Probable integral membrane protein	cell wall and cell processes	2936.93	-0.234961	0.28105	-0.836009	0.40315	0.493517
Rv1338	murI	Probable glutamate racemase MurI	cell wall and cell processes	1305.69	-0.990497	0.206318	-4.80083	1.58008e-06	6.35515e-06
Rv1339	Rv1339	Conserved protein	conserved hypotheticals	2690.2	1.84301	0.239875	7.68323	1.55132e-14	1.73939e-13
Rv1340	rphA	Probable ribonuclease RphA (RNase PH) (tRNA nucleotidyltransferase)	information pathways	1783.06	0.460867	0.311341	1.48027	0.138802	0.200631
Rv1341	Rv1341	Conserved protein	conserved hypotheticals	822.328	-0.451302	0.248069	-1.81926	0.0688718	0.109011
Rv1342c	Rv1342c	Conserved membrane protein	cell wall and cell processes	518.697	0.437884	0.21347	2.05126	0.0402413	0.0685896
Rv1343c	lprD	Probable conserved lipoprotein LprD	cell wall and cell processes	672.606	1.00062	0.219323	4.56231	5.05931e-06	1.89973e-05
Rv1344	mbtL	Acyl carrier protein (ACP) MbtL	lipid metabolism	1228.78	1.79745	0.318892	5.63656	1.73482e-08	9.12804e-08
Rv1345	mbtM	Probable fatty acyl-AMP ligase MbtM	lipid metabolism	3216.9	1.11907	0.265419	4.21623	2.48419e-05	8.3865e-05
Rv1346	mbtN	Acyl-CoA dehydrogenase MbtN	lipid metabolism	1696.91	0.395885	0.24192	1.63643	0.10175	0.153948
Rv1347c	mbtK	Lysine N-acetyltransferase MbtK	lipid metabolism	385.508	1.78359	0.25625	6.96037	3.39376e-12	2.93631e-11
Rv1348	irtA	Iron-regulated transporter IrtA	cell wall and cell processes	1787.97	0.0383148	0.252048	0.152014	0.879176	0.913832
Rv1349	irtB	Iron-regulated transporter IrtB	cell wall and cell processes	830.58	-0.220798	0.242032	-0.91227	0.361626	0.450938
Rv1350	fabG2	Probable 3-oxoacyl-[acyl-carrier protein] reductase FabG2 (3-ketoacyl-acyl carrier protein reductase)	lipid metabolism	381.395	1.10214	0.240407	4.58448	4.55117e-06	1.72343e-05
Rv1351	Rv1351	Hypothetical protein	conserved hypotheticals	358.19	0.610258	0.307514	1.98449	0.0472016	0.078357
Rv1352	Rv1352	Conserved protein	conserved hypotheticals	3033.08	1.09496	0.193761	5.6511	1.59427e-08	8.49855e-08
Rv1353c	Rv1353c	Probable transcriptional regulatory protein	regulatory proteins	148.41	0.997582	0.341432	2.92176	0.00348063	0.00775749
Rv1354c	Rv1354c	Conserved hypothetical protein	conserved hypotheticals	341.89	1.4226	0.257708	5.52019	3.38642e-08	1.70768e-07
Rv1355c	moeY	Possible molybdopterin biosynthesis protein MoeY	intermediary metabolism and respiration	502.569	0.32164	0.239816	1.3412	0.179856	0.250153
Rv1356c	Rv1356c	Hypothetical protein	conserved hypotheticals	87.885	-0.794245	0.639436	-1.2421	0.214199	0.290471
Rv1357c	Rv1357c	Conserved hypothetical protein	conserved hypotheticals	71.9976	-0.0873711	0.949397	-0.092028	0.926676	0.947042
Rv1358	Rv1358	Probable transcriptional regulatory protein	regulatory proteins	330.819	0.888901	0.249675	3.56022	0.000370538	0.00101386
Rv1359	Rv1359	Probable transcriptional regulatory protein	regulatory proteins	123.616	0.780931	0.358756	2.17677	0.0294974	0.0520909
Rv1360	Rv1360	Probable oxidoreductase	intermediary metabolism and respiration	2500.93	-0.00638455	0.186782	-0.0341818	0.972732	0.982029
Rv1361c	PPE19	PPE family protein PPE19	PE/PPE	1904.46	-1.05878	0.207895	-5.09285	3.52712e-07	1.5389e-06
Rv1362c	Rv1362c	Possible membrane protein	cell wall and cell processes	2315.72	-4.28364	1.13066	-3.78863	NA	NA
Rv1363c	Rv1363c	Possible membrane protein	cell wall and cell processes	3246.5	-2.55648	1.02008	-2.50614	0.0122056	0.0238762
Rv1364c	Rv1364c	Possible sigma factor regulatory protein	information pathways	1352.92	-0.810775	0.17839	-4.54495	5.49485e-06	2.05749e-05
Rv1365c	rsfA	Anti-anti-sigma factor RsfA (anti-sigma factor antagonist) (regulator of sigma F A)	information pathways	1013.57	0.238475	0.323416	0.737363	0.460902	0.550449
Rv1366	Rv1366	Hypothetical protein	conserved hypotheticals	338.806	-1.64495	0.338462	-4.86007	1.17347e-06	4.79175e-06
Rv1366A	Rv1366A	Conserved protein	conserved hypotheticals	352.694	-1.46839	0.246765	-5.95053	2.67269e-09	1.59172e-08
Rv1367c	Rv1367c	Conserved protein	conserved hypotheticals	770.4	-0.149526	0.196417	-0.761269	0.446497	0.535796
Rv1368	lprF	Probable conserved lipoprotein LprF	cell wall and cell processes	2866.44	-1.98392	0.229832	-8.63206	6.02557e-18	8.95801e-17
Rv1369c	Rv1369c	Probable transposase	insertion seqs and phages	233.232	0.563526	0.285027	1.9771	0.0480303	0.0795352
Rv1370c	Rv1370c	Putative transposase for insertion sequence element IS6110 (fragment)	insertion seqs and phages	94.6137	0.624641	0.379502	1.64595	0.0997746	0.151359
Rv1371	Rv1371	Probable conserved membrane protein	cell wall and cell processes	83.3158	2.44676	0.504292	4.85187	1.22303e-06	4.96886e-06
Rv1372	Rv1372	Conserved hypothetical protein	conserved hypotheticals	1731.23	2.4507	0.350099	7.00002	2.5592e-12	2.24293e-11
Rv1373	Rv1373	Glycolipid sulfotransferase	intermediary metabolism and respiration	2677.14	2.44894	0.261211	9.37532	6.8963e-21	1.32449e-19
Rv1374c	Rv1374c	Hypothetical protein	conserved hypotheticals	107.282	-0.988849	0.689838	-1.43345	0.151729	0.216278
Rv1375	Rv1375	Conserved hypothetical protein	conserved hypotheticals	7886.95	2.04605	0.260899	7.8423	4.42363e-15	5.25339e-14
Rv1376	Rv1376	Conserved hypothetical protein	conserved hypotheticals	1612.97	1.44346	0.243985	5.91618	3.29499e-09	1.93012e-08
Rv1377c	Rv1377c	Putative transferase	intermediary metabolism and respiration	996.668	0.437593	0.326764	1.33917	0.180516	0.250984
Rv1378c	Rv1378c	Conserved hypothetical protein	conserved hypotheticals	1272.39	0.567988	0.342458	1.65856	0.0972041	0.147738
Rv1379	pyrR	Probable pyrimidine operon regulatory protein PyrR	regulatory proteins	2394.28	0.120836	0.188295	0.641739	0.521043	0.608161
Rv1380	pyrB	Probable aspartate carbamoyltransferase PyrB (ATCase) (aspartate transcarbamylase)	intermediary metabolism and respiration	698.089	-1.31306	0.241652	-5.43369	5.5199e-08	2.71863e-07
Rv1381	pyrC	Probable dihydroorotase PyrC (DHOase)	intermediary metabolism and respiration	1064.6	-1.8304	0.324134	-5.64705	1.63229e-08	8.65523e-08
Rv1382	Rv1382	Probable export or membrane protein	cell wall and cell processes	378.154	-1.65293	0.267465	-6.17997	6.41142e-10	4.17783e-09
Rv1383	carA	Probable carbamoyl-phosphate synthase small chain CarA (carbamoyl-phosphate synthetase glutamine chain)	intermediary metabolism and respiration	641.541	-1.76382	0.238401	-7.39856	1.3767e-13	1.38632e-12
Rv1384	carB	Probable carbamoyl-phosphate synthase large chain CarB (carbamoyl-phosphate synthetase ammonia chain)	intermediary metabolism and respiration	1835.85	-1.65291	0.21374	-7.73328	1.04815e-14	1.21247e-13
Rv1385	pyrF	Probable orotidine 5'-phosphate decarboxylase PyrF (OMP decarboxylase) (ompdecase)	intermediary metabolism and respiration	397.594	-2.57832	0.278457	-9.25929	2.05796e-20	3.80674e-19
Rv1386	PE15	PE family protein PE15	PE/PPE	1164.94	-0.700595	0.257602	-2.71968	0.00653458	0.0137329
Rv1387	PPE20	PPE family protein PPE20	PE/PPE	6760.74	-0.17789	0.290539	-0.612276	0.540355	0.62597
Rv1388	mihF	Putative integration host factor MihF	information pathways	5436.97	-1.44354	0.33027	-4.37078	1.23805e-05	4.38618e-05
Rv1389	gmk	Probable guanylate kinase Gmk	intermediary metabolism and respiration	6505.5	-0.629524	0.303375	-2.07507	0.0379804	0.0652067
Rv1390	rpoZ	Probable DNA-directed RNA polymerase (omega chain) RpoZ (transcriptase omega chain) (RNA polymerase omega subunit)	information pathways	6196.78	0.919109	0.225476	4.0763	4.57577e-05	0.000147173
Rv1391	dfp	Probable DNA/pantothenate metabolism flavoprotein homolog Dfp	intermediary metabolism and respiration	8196.3	-0.421184	0.260449	-1.61715	0.105846	0.159365
Rv1392	metK	Probable S-adenosylmethionine synthetase MetK (mat) (AdoMet synthetase) (methionine adenosyltransferase)	intermediary metabolism and respiration	8821.57	0.520402	0.214023	2.43152	0.0150357	0.028685
Rv1393c	Rv1393c	Probable monoxygenase	intermediary metabolism and respiration	1333.02	-0.548246	0.381284	-1.43789	0.150464	0.214781
Rv1394c	cyp132	Probable cytochrome P450 132 Cyp132	intermediary metabolism and respiration	1970.72	-0.462853	0.27759	-1.6674	0.0954354	0.145602
Rv1395	Rv1395	Transcriptional regulatory protein	regulatory proteins	889.116	2.87721	0.337699	8.52005	1.59481e-17	2.26204e-16
Rv1396c	PE_PGRS25	PE-PGRS family protein PE_PGRS25	PE/PPE	4316.03	0.790907	0.270562	2.9232	0.00346455	0.00773024
Rv1397c	vapC10	Possible toxin VapC10	virulence, detoxification, adaptation	55745.6	0.714971	0.157951	4.52653	5.99598e-06	2.23679e-05
Rv1398c	vapB10	Possible antitoxin VapB10	virulence, detoxification, adaptation	90155.3	1.5399	0.253785	6.06773	1.29733e-09	8.0987e-09
Rv1399c	nlhH	Probable non lipolytic carboxylesterase NlhH	intermediary metabolism and respiration	562.803	0.489178	0.247245	1.97852	0.0478703	0.0793686
Rv1400c	lipI	Probable lipase LipH	intermediary metabolism and respiration	722.699	0.917803	0.239068	3.83908	0.000123496	0.000371043
Rv1401	Rv1401	Possible membrane protein	cell wall and cell processes	813.228	-0.413799	0.315837	-1.31017	0.19014	0.262727
Rv1402	priA	Putative primosomal protein N' PriA (replication factor Y)	information pathways	898.361	-0.708033	0.353572	-2.00251	0.0452295	0.0754263
Rv1403c	Rv1403c	Putative methyltransferase	intermediary metabolism and respiration	1225.1	3.57042	0.532777	6.70153	2.06248e-11	1.61695e-10
Rv1404	Rv1404	Probable transcriptional regulatory protein	regulatory proteins	3113.02	1.40318	0.291952	4.80619	1.53833e-06	6.19344e-06
Rv1405c	Rv1405c	Putative methyltransferase	intermediary metabolism and respiration	7909.03	3.9721	0.423664	9.3756	6.87832e-21	1.32449e-19
Rv1406	fmt	Probable methionyl-tRNA formyltransferase Fmt	information pathways	906.276	1.4564	0.203304	7.16364	7.8562e-13	7.23275e-12
Rv1407	fmu	Probable Fmu protein (sun protein)	information pathways	907.093	0.363601	0.217485	1.67184	0.0945558	0.1447
Rv1408	rpe	Probable ribulose-phosphate 3-epimerase Rpe (PPE) (R5P3E) (pentose-5-phosphate 3-epimerase)	intermediary metabolism and respiration	1096.26	0.197151	0.314783	0.626308	0.531113	0.617581
Rv1409	ribG	Probable bifunctional riboflavin biosynthesis protein RibG : diaminohydroxyphosphoribosylaminopyrimidine deaminase (riboflavin-specific deaminase) + 5-amino-6-(5-phosphoribosylamino) uracil reductase (HTP reductase)	intermediary metabolism and respiration	1484.61	-0.927541	0.222648	-4.16595	3.10065e-05	0.000102436
Rv1410c	Rv1410c	Aminoglycosides/tetracycline-transport integral membrane protein	cell wall and cell processes	7517.85	0.184076	0.204051	0.902107	0.367	0.45608
Rv1411c	lprG	Conserved lipoprotein LprG	cell wall and cell processes	4161.77	1.00666	0.224641	4.48119	7.42273e-06	2.73347e-05
Rv1412	ribC	Probable riboflavin synthase alpha chain RibC (RibE)	intermediary metabolism and respiration	621.938	0.0342212	0.200768	0.170452	0.864655	0.902161
Rv1413	Rv1413	Conserved hypothetical protein	conserved hypotheticals	622.872	-1.09236	0.262761	-4.15722	3.2214e-05	0.000106163
Rv1414	Rv1414	Conserved hypothetical protein	conserved hypotheticals	261.058	-1.45401	0.317944	-4.57318	4.80367e-06	1.81051e-05
Rv1415	ribA2	Probable riboflavin biosynthesis protein RibA2 : GTP cyclohydrolase II + 3,4-dihydroxy-2-butanone 4-phosphate synthase (DHBP synthase)	intermediary metabolism and respiration	3193.77	0.843851	0.203924	4.13808	3.50231e-05	0.000114668
Rv1416	ribH	Probable riboflavin synthase beta chain RibH (6,7-dimethyl-8-ribityllumazine synthase) (DMRL synthase) (lumazine synthase)	intermediary metabolism and respiration	1104.52	-0.17069	0.252869	-0.675013	0.499668	0.588344
Rv1417	Rv1417	Possible conserved membrane protein	cell wall and cell processes	910.925	-1.28025	0.404792	-3.16274	0.00156294	0.00379071
Rv1418	lprH	Probable lipoprotein LprH	cell wall and cell processes	1056.31	-0.123334	0.228529	-0.539684	0.589415	0.669851
Rv1419	Rv1419	Unknown protein	conserved hypotheticals	1791.6	0.170795	0.186387	0.916349	0.359484	0.448684
Rv1420	uvrC	Probable excinuclease ABC (subunit C - nuclease) UvrC	information pathways	2328.3	0.693131	0.197231	3.51431	0.000440895	0.00118935
Rv1421	Rv1421	Conserved protein	conserved hypotheticals	1484.54	0.26886	0.218227	1.23202	0.217941	0.294551
Rv1422	Rv1422	Conserved hypothetical protein	conserved hypotheticals	1418.64	-0.831294	0.207801	-4.00042	6.32298e-05	0.000199606
Rv1423	whiA	Probable transcriptional regulatory protein WhiA	regulatory proteins	1115.56	-1.71147	0.247386	-6.91823	4.57313e-12	3.91398e-11
Rv1424c	Rv1424c	Possible membrane protein	cell wall and cell processes	345.635	0.764308	0.296243	2.58	0.00987999	0.0198589
Rv1425	Rv1425	Possible triacylglycerol synthase (diacylglycerol acyltransferase)	lipid metabolism	1778.3	0.141903	0.262211	0.541178	0.588385	0.669059
Rv1426c	lipO	Probable esterase LipO	intermediary metabolism and respiration	911.793	-0.0633555	0.315656	-0.200711	0.840925	0.883863
Rv1427c	fadD12	Possible long-chain-fatty-acid--CoA ligase FadD12 (fatty-acid-CoA synthetase) (fatty-acid-CoA synthase)	lipid metabolism	944.351	-0.366904	0.242266	-1.51447	0.129908	0.189687
Rv1428c	Rv1428c	Conserved hypothetical protein	conserved hypotheticals	800.737	-0.0459652	0.362562	-0.126779	0.899115	0.928492
Rv1429	Rv1429	Conserved protein	conserved hypotheticals	342.516	-0.079555	0.264541	-0.300729	0.763621	0.821103
Rv1430	PE16	PE family protein PE16	PE/PPE	1678.57	2.7362	0.210681	12.9874	1.44173e-38	9.48704e-37
Rv1431	Rv1431	Conserved membrane protein	cell wall and cell processes	584.799	0.134163	0.224688	0.597108	0.550435	0.635081
Rv1432	Rv1432	Probable dehydrogenase	intermediary metabolism and respiration	213.924	-0.138239	0.332644	-0.415578	0.677719	0.747558
Rv1433	Rv1433	Possible conserved exported protein	cell wall and cell processes	676.483	-0.473958	0.295028	-1.60648	0.108167	0.162373
Rv1434	Rv1434	Hypothetical protein	conserved hypotheticals	221.342	-0.765909	0.371883	-2.05954	0.0394424	0.0673137
Rv1435c	Rv1435c	Probable conserved proline, glycine, valine-rich secreted protein	cell wall and cell processes	1304.35	-0.184152	0.29218	-0.630269	0.528518	0.61492
Rv1436	gap	Probable glyceraldehyde 3-phosphate dehydrogenase Gap (GAPDH)	intermediary metabolism and respiration	2525.64	-0.145119	0.26689	-0.543739	0.586621	0.667431
Rv1437	pgk	Probable phosphoglycerate kinase Pgk	intermediary metabolism and respiration	1881.24	-1.42612	0.220965	-6.45405	1.08896e-10	7.81949e-10
Rv1438	tpi	Probable triosephosphate isomerase Tpi (TIM)	intermediary metabolism and respiration	1236.1	-1.15873	0.277935	-4.16906	3.05858e-05	0.000101213
Rv1439c	Rv1439c	Unknown protein	conserved hypotheticals	820.346	-0.0877551	0.24935	-0.351935	0.724887	0.787855
Rv1440	secG	Probable protein-export membrane protein (translocase subunit) SecG	cell wall and cell processes	1207.83	0.237788	0.225782	1.05317	0.292262	0.377945
Rv1441c	PE_PGRS26	PE-PGRS family protein PE_PGRS26	PE/PPE	494.553	0.0597857	0.225983	0.264558	0.79135	0.845483
Rv1442	bisC	Probable biotin sulfoxide reductase BisC (BDS reductase) (BSO reductase)	intermediary metabolism and respiration	3142.95	0.101081	0.194232	0.520413	0.602776	0.680603
Rv1443c	Rv1443c	Unknown protein	conserved hypotheticals	872.314	1.29164	0.197647	6.53507	6.35791e-11	4.67411e-10
Rv1444c	Rv1444c	Unknown protein	conserved hypotheticals	730.944	-0.561841	0.20814	-2.69934	0.00694776	0.01451
Rv1445c	devB	Probable 6-phosphogluconolactonase DevB (6PGL)	intermediary metabolism and respiration	1211.83	-1.44049	0.241043	-5.97608	2.28574e-09	1.38177e-08
Rv1446c	opcA	Putative OXPP cycle protein OpcA	intermediary metabolism and respiration	1390.97	-1.44306	0.2203	-6.55044	5.73697e-11	4.2566e-10
Rv1447c	zwf2	Probable glucose-6-phosphate 1-dehydrogenase Zwf2 (G6PD)	intermediary metabolism and respiration	2560.82	-1.31414	0.22381	-5.87166	4.3144e-09	2.48465e-08
Rv1448c	tal	Probable transaldolase Tal	intermediary metabolism and respiration	2446.67	-1.50063	0.247629	-6.06	1.36125e-09	8.4322e-09
Rv1449c	tkt	Transketolase Tkt (TK)	intermediary metabolism and respiration	5283.15	-0.711847	0.214344	-3.32105	0.000896787	0.00230307
Rv1450c	PE_PGRS27	PE-PGRS family protein PE_PGRS27	PE/PPE	161.885	-1.68735	0.316228	-5.33586	9.50953e-08	4.5334e-07
Rv1451	ctaB	Probable cytochrome C oxidase assembly factor CtaB	intermediary metabolism and respiration	2857.24	-0.0296596	0.250733	-0.118292	0.905837	0.933512
Rv1452c	PE_PGRS28	PE-PGRS family protein PE_PGRS28	PE/PPE	104.562	-1.5007	0.448532	-3.3458	0.000820441	0.00211785
Rv1453	Rv1453	Possible transcriptional activator protein	regulatory proteins	640.735	0.403979	0.278889	1.44853	0.147469	0.211408
Rv1454c	qor	Probable quinone reductase Qor (NADPH:quinone reductase) (zeta-crystallin homolog protein)	intermediary metabolism and respiration	823.716	-0.400632	0.35651	-1.12376	0.261114	0.343981
Rv1455	Rv1455	Conserved protein	conserved hypotheticals	398.271	0.627321	0.271119	2.31382	0.0206774	0.0381801
Rv1456c	Rv1456c	Probable unidentified antibiotic-transport integral membrane ABC transporter	cell wall and cell processes	360.734	0.113947	0.278658	0.408915	0.682602	0.751499
Rv1457c	Rv1457c	Probable unidentified antibiotic-transport integral membrane ABC transporter	cell wall and cell processes	524.084	0.0687027	0.216342	0.317565	0.750815	0.810372
Rv1458c	Rv1458c	Probable unidentified antibiotic-transport ATP-binding protein ABC transporter	cell wall and cell processes	1232.79	-0.136659	0.192115	-0.711339	0.476874	0.566156
Rv1459c	Rv1459c	Possible conserved integral membrane protein	cell wall and cell processes	2875.34	1.3027	0.229272	5.68191	1.33202e-08	7.1672e-08
Rv1460	Rv1460	Probable transcriptional regulatory protein	regulatory proteins	5663.69	3.10617	0.41481	7.48817	6.98384e-14	7.37714e-13
Rv1461	Rv1461	Conserved protein	conserved hypotheticals	10632.8	1.15773	0.22352	5.17955	2.22425e-07	9.99792e-07
Rv1462	Rv1462	Conserved hypothetical protein	conserved hypotheticals	4680.45	1.08074	0.330787	3.26717	0.00108628	0.00273602
Rv1463	Rv1463	Probable conserved ATP-binding protein ABC transporter	cell wall and cell processes	2756.08	1.32707	0.257305	5.15757	2.50171e-07	1.11825e-06
Rv1464	csd	Probable cysteine desulfurase Csd	intermediary metabolism and respiration	3558.69	1.02656	0.334908	3.06519	0.0021753	0.00511828
Rv1465	Rv1465	Possible nitrogen fixation related protein	intermediary metabolism and respiration	1508.44	0.0748932	0.318221	0.23535	0.813937	0.864324
Rv1466	Rv1466	Conserved protein	conserved hypotheticals	1310.63	0.236603	0.304102	0.778038	0.436547	0.526848
Rv1467c	fadE15	Probable acyl-CoA dehydrogenase FadE15	lipid metabolism	2342.28	-1.1095	0.235991	-4.70144	2.58331e-06	1.01661e-05
Rv1468c	PE_PGRS29	PE-PGRS family protein PE_PGRS29	PE/PPE	2710.29	2.23857	0.268588	8.33456	7.77845e-17	1.04424e-15
Rv1469	ctpD	Probable cation transporter P-type ATPase D CtpD	cell wall and cell processes	1343.22	1.2606	0.276296	4.56252	5.05442e-06	1.89967e-05
Rv1470	trxA	Probable thioredoxin TrxA	intermediary metabolism and respiration	412.798	0.387784	0.242312	1.60035	0.10952	0.164158
Rv1471	trxB1	Probable thioredoxin TrxB1	intermediary metabolism and respiration	1073.33	1.90334	0.201413	9.44993	3.39042e-21	6.77073e-20
Rv1472	echA12	Possible enoyl-CoA hydratase EchA12 (enoyl hydrase) (unsaturated acyl-CoA hydratase) (crotonase)	lipid metabolism	3383.37	0.9624	0.20454	4.70519	2.5363e-06	9.99089e-06
Rv1473	Rv1473	Probable macrolide-transport ATP-binding protein ABC transporter	cell wall and cell processes	3513.03	0.184012	0.172027	1.06967	0.284769	0.370043
Rv1473A	Rv1473A	Possible transcriptional regulatory protein	regulatory proteins	238.83	-0.196938	0.386148	-0.510007	0.610046	0.68688
Rv1474c	Rv1474c	Probable transcriptional regulatory protein	regulatory proteins	572.546	-0.507861	0.327297	-1.55168	0.120739	0.178506
Rv1475c	acn	Probable iron-regulated aconitate hydratase Acn (citrate hydro-lyase) (aconitase)	intermediary metabolism and respiration	4984.99	0.93372	0.223025	4.18661	2.83147e-05	9.44766e-05
Rv1476	Rv1476	Possible membrane protein	cell wall and cell processes	1106.06	-1.33667	0.297637	-4.49093	7.09122e-06	2.6186e-05
Rv1477	ripA	Peptidoglycan hydrolase	virulence, detoxification, adaptation	1508.04	-1.49679	0.237528	-6.30153	2.94722e-10	2.01879e-09
Rv1478	Rv1478	Possible invasion protein	virulence, detoxification, adaptation	544.869	-1.85459	0.295684	-6.27222	3.55944e-10	2.39725e-09
Rv1479	moxR1	Probable transcriptional regulatory protein MoxR1	regulatory proteins	4052.28	-0.538597	0.1737	-3.10074	0.00193038	0.00460128
Rv1480	Rv1480	Conserved protein	conserved hypotheticals	2392.74	-0.600831	0.202568	-2.96606	0.00301639	0.00684442
Rv1481	Rv1481	Probable membrane protein	cell wall and cell processes	2063.16	-0.396345	0.193352	-2.04986	0.0403784	0.068765
Rv1482c	Rv1482c	Conserved hypothetical protein	conserved hypotheticals	60.3214	0.0322051	0.479088	0.0672216	0.946405	0.961329
Rv1483	fabG1	3-oxoacyl-[acyl-carrier protein] reductase FabG1 (3-ketoacyl-acyl carrier protein reductase) (mycolic acid biosynthesis a protein)	lipid metabolism	2208.69	0.541185	0.175649	3.08106	0.00206263	0.00489325
Rv1484	inhA	NADH-dependent enoyl-[acyl-carrier-protein] reductase InhA (NADH-dependent enoyl-ACP reductase)	lipid metabolism	2839.08	-0.126666	0.173523	-0.729965	0.465411	0.555009
Rv1485	hemZ	Ferrochelatase HemZ (protoheme ferro-lyase) (heme synthetase)	intermediary metabolism and respiration	1276.87	-0.998432	0.321485	-3.10569	0.00189837	0.00453036
Rv1486c	Rv1486c	Conserved hypothetical protein	conserved hypotheticals	2442.86	1.26086	0.188748	6.6801	2.38786e-11	1.84324e-10
Rv1487	Rv1487	Conserved membrane protein	cell wall and cell processes	898.423	-1.67357	0.198658	-8.42438	3.62663e-17	5.01976e-16
Rv1488	Rv1488	Possible exported conserved protein	cell wall and cell processes	3057.2	-0.825219	0.214703	-3.84353	0.000121277	0.00036547
Rv1489	Rv1489	Conserved protein	conserved hypotheticals	1669.42	-0.0746145	0.287173	-0.259824	0.794999	0.848253
Rv1489A	Rv1489A	Conserved protein	conserved hypotheticals	1312.7	0.205784	0.252277	0.815705	0.414669	0.505
Rv1490	Rv1490	Probable membrane protein	cell wall and cell processes	334.016	0.0579526	0.259359	0.223445	0.823189	0.872302
Rv1491c	Rv1491c	Conserved membrane protein	cell wall and cell processes	1054.86	0.577378	0.249095	2.3179	0.0204549	0.0379067
Rv1492	mutA	Probable methylmalonyl-CoA mutase small subunit MutA (MCM)	lipid metabolism	2689.37	1.22363	0.277794	4.4048	1.0588e-05	3.80085e-05
Rv1493	mutB	Probable methylmalonyl-CoA mutase large subunit MutB (MCM)	lipid metabolism	2096.83	0.0749316	0.21528	0.348066	0.727791	0.790096
Rv1494	mazE4	Possible antitoxin MazE4	virulence, detoxification, adaptation	705.25	0.484904	0.256412	1.89112	0.0586089	0.0948614
Rv1495	mazF4	Possible toxin MazF4	virulence, detoxification, adaptation	468.817	0.336663	0.277935	1.2113	0.225779	0.303814
Rv1496	Rv1496	Possible transport system kinase	cell wall and cell processes	878.815	0.400762	0.222851	1.79834	0.0721229	0.11353
Rv1497	lipL	Probable esterase LipL	intermediary metabolism and respiration	1000.53	0.0259273	0.214029	0.121139	0.903581	0.932144
Rv1498A	Rv1498A	Conserved protein	conserved hypotheticals	723.647	0.290814	0.200516	1.45033	0.146966	0.210837
Rv1498c	Rv1498c	Probable methyltransferase	intermediary metabolism and respiration	1105.89	-0.352371	0.23453	-1.50246	0.132978	0.193467
Rv1499	Rv1499	Hypothetical protein	conserved hypotheticals	109.212	-0.00453842	0.372219	-0.0121929	0.990272	0.993241
Rv1500	Rv1500	Probable glycosyltransferase	intermediary metabolism and respiration	845.101	-0.730231	0.278929	-2.61798	0.00884508	0.0179677
Rv1501	Rv1501	Conserved hypothetical protein	conserved hypotheticals	941.694	-0.264719	0.244304	-1.08357	0.278557	0.363265
Rv1502	Rv1502	Hypothetical protein	unknown	1339.8	-2.30655	0.236613	-9.74819	1.87794e-22	4.30747e-21
Rv1503c	Rv1503c	Conserved hypothetical protein	conserved hypotheticals	291.519	0.73836	0.306088	2.41225	0.0158544	0.0300611
Rv1504c	Rv1504c	Conserved hypothetical protein	conserved hypotheticals	244.966	-0.516519	0.47924	-1.07779	0.281129	0.366142
Rv1505c	Rv1505c	Conserved hypothetical protein	conserved hypotheticals	324.71	-0.351065	0.369655	-0.949711	0.342259	0.429858
Rv1506c	Rv1506c	Hypothetical protein	unknown	676.397	-0.810388	0.353007	-2.29567	0.0216947	0.0398364
Rv1507A	Rv1507A	Hypothetical protein	unknown	176.152	-0.221701	0.658815	-0.336515	0.736483	0.798121
Rv1507c	Rv1507c	Conserved protein	conserved hypotheticals	1078.89	-1.37817	0.33506	-4.11322	3.90185e-05	0.000127334
Rv1508A	Rv1508A	Conserved hypothetical protein	conserved hypotheticals	350.566	0.913828	0.365404	2.50087	0.0123887	0.0241634
Rv1508c	Rv1508c	Probable membrane protein	cell wall and cell processes	1402.44	-0.395156	0.255438	-1.54697	0.12187	0.179715
Rv1509	Rv1509	Hypothetical protein	unknown	342.988	-0.464128	0.237997	-1.95014	0.0511591	0.0841609
Rv1510	Rv1510	Conserved probable membrane protein	cell wall and cell processes	481.94	-0.652472	0.281064	-2.32143	0.0202634	0.0376213
Rv1511	gmdA	GDP-D-mannose dehydratase GmdA (GDP-mannose 4,6 dehydratase) (GMD)	intermediary metabolism and respiration	2290.76	0.787003	0.211407	3.7227	0.000197107	0.000571254
Rv1512	epiA	Probable nucleotide-sugar epimerase EpiA	intermediary metabolism and respiration	1793.04	0.332028	0.209193	1.58719	0.11247	0.167801
Rv1513	Rv1513	Conserved protein	conserved hypotheticals	917.813	0.340363	0.244372	1.3928	0.163679	0.231015
Rv1514c	Rv1514c	Conserved hypothetical protein	conserved hypotheticals	352.141	-1.65976	0.234351	-7.08237	1.41713e-12	1.2669e-11
Rv1515c	Rv1515c	Conserved hypothetical protein	conserved hypotheticals	879.695	0.553196	0.240771	2.2976	0.0215847	0.0396889
Rv1516c	Rv1516c	Probable sugar transferase	intermediary metabolism and respiration	1241.25	1.41259	0.240834	5.86541	4.4803e-09	2.57413e-08
Rv1517	Rv1517	Conserved hypothetical transmembrane protein	cell wall and cell processes	145.581	0.478198	0.384036	1.24519	0.213062	0.289517
Rv1518	Rv1518	Conserved hypothetical protein	conserved hypotheticals	267.806	0.71439	0.346083	2.06421	0.0389974	0.0667244
Rv1519	Rv1519	Conserved hypothetical protein	conserved hypotheticals	626.489	1.28597	0.365281	3.5205	0.000430738	0.0011643
Rv1520	Rv1520	Probable sugar transferase	intermediary metabolism and respiration	1776.15	0.357717	0.249805	1.43199	0.152148	0.216721
Rv1521	fadD25	Probable fatty-acid-AMP ligase FadD25 (fatty-acid-AMP synthetase) (fatty-acid-AMP synthase)	lipid metabolism	2747.33	-1.33506	0.305624	-4.36831	1.25211e-05	4.42426e-05
Rv1522c	mmpL12	Probable conserved transmembrane transport protein MmpL12	cell wall and cell processes	1788.77	-0.0289551	0.170123	-0.170201	0.864852	0.902161
Rv1523	Rv1523	Probable methyltransferase	intermediary metabolism and respiration	403.253	-0.321195	0.341015	-0.941879	0.346254	0.433775
Rv1524	Rv1524	Probable glycosyltransferase	intermediary metabolism and respiration	378.943	-0.946813	0.333839	-2.83614	0.00456626	0.00990498
Rv1525	wbbL2	Possible rhamnosyl transferase WbbL2	conserved hypotheticals	422.016	0.314564	0.291198	1.08024	0.280036	0.364955
Rv1526c	Rv1526c	Probable glycosyltransferase	intermediary metabolism and respiration	976.286	2.23656	0.290576	7.697	1.393e-14	1.57507e-13
Rv1527c	pks5	Probable polyketide synthase Pks5	lipid metabolism	1410.2	-0.255937	0.290711	-0.880383	0.378652	0.467952
Rv1528c	papA4	Probable conserved polyketide synthase associated protein PapA4	lipid metabolism	638.215	4.58802	0.367586	12.4815	9.42053e-36	5.38869e-34
Rv1529	fadD24	Probable fatty-acid-AMP ligase FadD24 (fatty-acid-AMP synthetase) (fatty-acid-AMP synthase)	lipid metabolism	1734.45	2.28005	0.235088	9.69869	3.05381e-22	6.88651e-21
Rv1530	adh	Probable alcohol dehydrogenase Adh	intermediary metabolism and respiration	521.826	1.05412	0.359971	2.92835	0.00340763	0.00762019
Rv1531	Rv1531	Conserved protein	conserved hypotheticals	548.266	-0.0984776	0.26906	-0.366006	0.71436	0.778405
Rv1532c	Rv1532c	Conserved hypothetical protein	conserved hypotheticals	1078.09	2.90374	0.356758	8.13924	3.97776e-16	5.15055e-15
Rv1533	Rv1533	Conserved protein	conserved hypotheticals	5747.68	0.894766	0.252622	3.54191	0.000397238	0.00107956
Rv1534	Rv1534	Probable transcriptional regulator	regulatory proteins	1864.67	0.156613	0.266211	0.588304	0.556328	0.640989
Rv1535	Rv1535	Unknown protein	conserved hypotheticals	20447.9	-1.50428	0.434204	-3.46445	0.000531324	0.00141522
Rv1536	ileS	Isoleucyl-tRNA synthetase IleS	information pathways	20488.1	-1.62766	0.428856	-3.79535	0.000147433	0.000439671
Rv1537	dinX	Probable DNA polymerase IV DinX (pol IV 1) (DNA nucleotidyltransferase (DNA-directed))	information pathways	398.239	0.0966428	0.325619	0.296797	0.766621	0.822852
Rv1538c	ansA	Probable L-aparaginase AnsA	intermediary metabolism and respiration	526.152	0.407824	0.340952	1.19614	0.231644	0.310146
Rv1539	lspA	Probable lipoprotein signal peptidase LspA	cell wall and cell processes	843.14	-0.524067	0.223874	-2.34091	0.0192369	0.0358149
Rv1540	Rv1540	Conserved hypothetical protein member of yabO/yceC/yfiI family	conserved hypotheticals	1135.62	-0.328384	0.226013	-1.45294	0.146239	0.209945
Rv1541c	lprI	Possible lipoprotein LprI	cell wall and cell processes	157.796	0.0478116	0.303734	0.157413	0.87492	0.910297
Rv1542c	glbN	Hemoglobin GlbN	intermediary metabolism and respiration	120.667	0.168045	0.39403	0.426477	0.66976	0.740203
Rv1543	Rv1543	Possible fatty acyl-CoA reductase	lipid metabolism	1201.32	0.469698	0.24826	1.89196	0.0584959	0.0947932
Rv1544	Rv1544	Possible ketoacyl reductase	lipid metabolism	993.196	-0.497749	0.178297	-2.79168	0.00524354	0.0112494
Rv1545	Rv1545	Hypothetical protein	conserved hypotheticals	507.53	-0.540211	0.250389	-2.15748	0.030968	0.0543768
Rv1546	Rv1546	Conserved protein	conserved hypotheticals	502.642	-0.672018	0.210475	-3.19287	0.00140867	0.00344782
Rv1547	dnaE1	Probable DNA polymerase III (alpha chain) DnaE1 (DNA nucleotidyltransferase)	information pathways	4041.13	-0.897652	0.225363	-3.98314	6.80107e-05	0.000212945
Rv1548c	PPE21	PPE family protein PPE21	PE/PPE	460.702	-0.880247	0.309826	-2.8411	0.00449587	0.00976539
Rv1549	fadD11.1	Possible fatty-acid-CoA ligase FadD11.1 (fatty-acid-CoA synthetase) (fatty-acid-CoA synthase)	lipid metabolism	253.974	-1.96923	0.250318	-7.86693	3.63445e-15	4.35482e-14
Rv1550	fadD11	Probable fatty-acid-CoA ligase FadD11 (fatty-acid-CoA synthetase) (fatty-acid-CoA synthase)	lipid metabolism	465.847	-1.70455	0.237375	-7.18084	6.92832e-13	6.4675e-12
Rv1551	plsB1	Possible acyltransferase PlsB1	lipid metabolism	287.931	-0.903797	0.359728	-2.51245	0.0119897	0.0235568
Rv1552	frdA	Probable fumarate reductase [flavoprotein subunit] FrdA (fumarate dehydrogenase) (fumaric hydrogenase)	intermediary metabolism and respiration	398.122	-1.29696	0.249737	-5.19331	2.06592e-07	9.33852e-07
Rv1553	frdB	Probable fumarate reductase [iron-sulfur subunit] FrdB (fumarate dehydrogenase) (fumaric hydrogenase)	intermediary metabolism and respiration	186.699	-1.85792	0.304683	-6.0979	1.07472e-09	6.83668e-09
Rv1554	frdC	Probable fumarate reductase [membrane anchor subunit] FrdC (fumarate dehydrogenase) (fumaric hydrogenase)	intermediary metabolism and respiration	114.693	-1.12192	0.354077	-3.16858	0.00153187	0.00372167
Rv1555	frdD	Probable fumarate reductase [membrane anchor subunit] FrdD (fumarate dehydrogenase) (fumaric hydrogenase)	intermediary metabolism and respiration	192.834	-1.48587	0.290593	-5.11322	3.16705e-07	1.39392e-06
Rv1556	Rv1556	Possible regulatory protein	regulatory proteins	554.724	0.0240645	0.213382	0.112777	0.910208	0.937054
Rv1557	mmpL6	Probable conserved transmembrane transport protein MmpL6	cell wall and cell processes	2602.22	-0.71305	0.237449	-3.00296	0.00267363	0.00613255
Rv1558	Rv1558	Conserved protein	conserved hypotheticals	1643.41	-0.022746	0.202272	-0.112452	0.910465	0.937078
Rv1559	ilvA	Probable threonine dehydratase IlvA	intermediary metabolism and respiration	3732.28	-0.0263101	0.181448	-0.145001	0.88471	0.91763
Rv1560	vapB11	Possible antitoxin VapB11	virulence, detoxification, adaptation	572.949	0.034076	0.264062	0.129045	0.897322	0.927356
Rv1561	vapC11	Possible toxin VapC11	virulence, detoxification, adaptation	656.186	1.14728	0.307951	3.72553	0.000194903	0.000565276
Rv1562c	treZ	Maltooligosyltrehalose trehalohydrolase TreZ	virulence, detoxification, adaptation	662.179	0.95488	0.229703	4.15701	3.22438e-05	0.000106174
Rv1563c	treY	Maltooligosyltrehalose synthase TreY	virulence, detoxification, adaptation	850.745	0.353981	0.276756	1.27904	0.200884	0.27558
Rv1564c	treX	Probable maltooligosyltrehalose synthase TreX	virulence, detoxification, adaptation	1107.85	0.23687	0.245161	0.966181	0.333953	0.42114
Rv1565c	Rv1565c	Conserved hypothetical membrane protein	cell wall and cell processes	2703.14	0.912207	0.182898	4.98752	6.11602e-07	2.59237e-06
Rv1566c	Rv1566c	Possible Inv protein	virulence, detoxification, adaptation	1004.38	-0.277137	0.278824	-0.993948	0.320248	0.408413
Rv1567c	Rv1567c	Probable hypothetical membrane protein	cell wall and cell processes	362.681	0.696917	0.265651	2.62343	0.00870488	0.0177278
Rv1568	bioA	Adenosylmethionine-8-amino-7-oxononanoate aminotransferase BioA	intermediary metabolism and respiration	1523.43	0.755137	0.254692	2.9649	0.00302783	0.00686262
Rv1569	bioF1	Probable 8-amino-7-oxononanoate synthase BioF1 (AONS) (8-amino-7-ketopelargonate synthase) (7-keto-8-amino-pelargonic acid synthetase) (7-KAP synthetase) (L-alanine--pimelyl CoA ligase)	intermediary metabolism and respiration	890.564	-0.256701	0.207809	-1.23527	0.216729	0.293209
Rv1570	bioD	Dethiobiotin synthetase BioD	intermediary metabolism and respiration	667.281	-0.771487	0.386517	-1.996	0.0459341	0.0764426
Rv1571	Rv1571	Conserved protein	conserved hypotheticals	222.658	-1.15462	0.39124	-2.95119	0.00316556	0.00714252
Rv1572c	Rv1572c	Conserved hypothetical protein	insertion seqs and phages	65.258	3.10315	0.473903	6.54808	5.82815e-11	4.31627e-10
Rv1573	Rv1573	Probable PhiRv1 phage protein	insertion seqs and phages	115.419	0.399835	0.402313	0.993841	0.3203	0.408413
Rv1574	Rv1574	Probable PhiRv1 phage related protein	insertion seqs and phages	206.12	1.83539	0.288599	6.35964	2.02223e-10	1.41662e-09
Rv1575	Rv1575	Probable PhiRv1 phage protein	insertion seqs and phages	167.113	1.93002	0.34298	5.62721	1.83145e-08	9.60973e-08
Rv1576c	Rv1576c	Probable PhiRv1 phage protein	insertion seqs and phages	1146.95	2.41343	0.18728	12.8868	5.34407e-38	3.45986e-36
Rv1577c	Rv1577c	Probable PhiRv1 phage protein	insertion seqs and phages	8247.92	3.25663	0.390314	8.34362	7.20506e-17	9.70507e-16
Rv1578c	Rv1578c	Probable PhiRv1 phage protein	insertion seqs and phages	150.537	0.964683	0.3032	3.18167	0.00146427	0.00357518
Rv1579c	Rv1579c	Probable PhiRv1 phage protein	insertion seqs and phages	65.2414	0.0349405	0.424271	0.082354	0.934365	0.951914
Rv1580c	Rv1580c	Probable PhiRv1 phage protein	insertion seqs and phages	59.4384	-0.843474	0.55837	-1.5106	0.13089	0.191052
Rv1581c	Rv1581c	Probable PhiRv1 phage protein	insertion seqs and phages	103.277	-0.482613	0.848334	-0.568894	0.569428	0.651749
Rv1582c	Rv1582c	Probable PhiRv1 phage protein	insertion seqs and phages	531.649	3.18584	0.331919	9.59825	8.13122e-22	1.76425e-20
Rv1583c	Rv1583c	Probable PhiRv1 phage protein	insertion seqs and phages	450.145	2.7294	0.374335	7.29134	3.06877e-13	2.9682e-12
Rv1584c	Rv1584c	Possible PhiRv1 phage protein	insertion seqs and phages	1104.55	2.63909	0.305432	8.64053	5.5954e-18	8.34941e-17
Rv1585c	Rv1585c	Possible phage PhiRv1 protein	insertion seqs and phages	474.608	1.60845	0.355381	4.526	6.01118e-06	2.24038e-05
Rv1586c	Rv1586c	Probable PhiRv1 integrase	insertion seqs and phages	2086.5	2.89563	0.242845	11.9238	8.89724e-33	4.40908e-31
Rv1587c	Rv1587c	Partial REP13E12 repeat protein	insertion seqs and phages	1395.02	3.09326	0.414072	7.47034	7.99906e-14	8.40529e-13
Rv1588c	Rv1588c	Partial REP13E12 repeat protein	insertion seqs and phages	353.352	1.96517	0.319356	6.15352	7.57818e-10	4.89836e-09
Rv1589	bioB	Probable biotin synthetase BioB	intermediary metabolism and respiration	2853.98	-0.822204	0.303782	-2.70656	0.00679838	0.0142129
Rv1590	Rv1590	Conserved hypothetical protein	conserved hypotheticals	1021.09	-0.310753	0.207591	-1.49695	0.134407	0.195262
Rv1591	Rv1591	Probable transmembrane protein	cell wall and cell processes	1110.97	-0.696412	0.216774	-3.21261	0.00131533	0.00324309
Rv1592c	Rv1592c	Conserved hypothetical protein	conserved hypotheticals	2399.48	0.922603	0.306554	3.0096	0.00261594	0.00602432
Rv1593c	Rv1593c	Conserved protein	conserved hypotheticals	1613.39	2.89499	0.390082	7.42147	1.15826e-13	1.19212e-12
Rv1594	nadA	Probable quinolinate synthetase NadA	intermediary metabolism and respiration	8433.89	1.18823	0.283012	4.19852	2.68666e-05	9.0094e-05
Rv1595	nadB	Probable L-aspartate oxidase NadB	intermediary metabolism and respiration	6873.66	0.124072	0.196258	0.632188	0.527264	0.613816
Rv1596	nadC	Probable nicotinate-nucleotide pyrophosphatase NadC	intermediary metabolism and respiration	3403.06	-0.226549	0.233786	-0.969045	0.332523	0.419923
Rv1597	Rv1597	Hypothetical protein	conserved hypotheticals	1597.83	-0.45787	0.194738	-2.35121	0.0187127	0.0348875
Rv1598c	Rv1598c	Conserved protein	conserved hypotheticals	984.515	0.797057	0.319729	2.49291	0.01267	0.0246163
Rv1599	hisD	Probable histidinol dehydrogenase HisD (HDH)	intermediary metabolism and respiration	2284.93	0.772703	0.175956	4.39145	1.12596e-05	4.01386e-05
Rv1600	hisC1	Probable histidinol-phosphate aminotransferase HisC1	intermediary metabolism and respiration	2308.5	1.75256	0.185295	9.4582	3.13301e-21	6.28795e-20
Rv1601	hisB	Probable imidazole glycerol-phosphate dehydratase HisB	intermediary metabolism and respiration	729.217	0.358892	0.2477	1.4489	0.147366	0.211335
Rv1602	hisH	Probable amidotransferase HisH	intermediary metabolism and respiration	430.753	-1.07858	0.328629	-3.28205	0.00103054	0.00260804
Rv1603	hisA	Probable phosphoribosylformimino-5-aminoimidazole carboxamide ribotide isomerase HisA	intermediary metabolism and respiration	861.981	-0.101541	0.224289	-0.452723	0.650748	0.723174
Rv1604	impA	Probable inositol-monophosphatase ImpA (imp)	intermediary metabolism and respiration	754.319	0.191704	0.210852	0.90919	0.36325	0.452541
Rv1605	hisF	Probable cyclase HisF	intermediary metabolism and respiration	646.379	-0.289295	0.225007	-1.28572	0.198542	0.272554
Rv1606	hisI	Probable phosphoribosyl-AMP 1,6 cyclohydrolase HisI	intermediary metabolism and respiration	635.798	0.551988	0.253393	2.17839	0.029377	0.0519239
Rv1607	chaA	Probable ionic transporter integral membrane protein ChaA	cell wall and cell processes	987.203	0.247615	0.294607	0.840495	0.400631	0.491333
Rv1608c	bcpB	Probable peroxidoxin BcpB	virulence, detoxification, adaptation	934.59	0.87869	0.257028	3.41865	0.000629326	0.00165973
Rv1609	trpE	Anthranilate synthase component I TrpE (glutamine amidotransferase)	intermediary metabolism and respiration	2155.57	-0.245924	0.188285	-1.30613	0.191509	0.263982
Rv1610	Rv1610	Possible conserved membrane protein	cell wall and cell processes	804.747	-1.29544	0.239119	-5.41754	6.0424e-08	2.95063e-07
Rv1611	trpC	Probable indole-3-glycerol phosphate synthase TrpC	intermediary metabolism and respiration	6325.57	-0.494089	0.224972	-2.19623	0.0280756	0.0499316
Rv1612	trpB	Tryptophan synthase, beta subunit TrpB	intermediary metabolism and respiration	3198.68	-1.35471	0.251303	-5.39073	7.01725e-08	3.39774e-07
Rv1613	trpA	Probable tryptophan synthase, alpha subunit TrpA	intermediary metabolism and respiration	1850.38	-2.23884	0.237944	-9.40912	5.00328e-21	9.74911e-20
Rv1614	lgt	Possible prolipoprotein diacylglyceryl transferases Lgt	cell wall and cell processes	3605.02	-0.662436	0.264904	-2.50066	0.0123961	0.0241661
Rv1615	Rv1615	Probable membrane protein	cell wall and cell processes	1860.7	1.48709	0.321034	4.63221	3.61784e-06	1.38437e-05
Rv1616	Rv1616	Conserved membrane protein	cell wall and cell processes	1154.94	0.507014	0.301862	1.67962	0.0930307	0.14291
Rv1617	pykA	Probable pyruvate kinase PykA	intermediary metabolism and respiration	4577.66	0.241598	0.223778	1.07963	0.280307	0.36519
Rv1618	tesB1	Probable acyl-CoA thioesterase II TesB1	lipid metabolism	2306.54	-0.262025	0.237145	-1.10491	0.269198	0.353301
Rv1619	Rv1619	Conserved membrane protein	cell wall and cell processes	1105.07	0.0211274	0.227128	0.09302	0.925888	0.946882
Rv1620c	cydC	Probable 'component linked with the assembly of cytochrome' transport transmembrane ATP-binding protein ABC transporter CydC	intermediary metabolism and respiration	436.276	-0.780208	0.297686	-2.62091	0.00876951	0.0178322
Rv1621c	cydD	Probable 'component linked with the assembly of cytochrome' transport transmembrane ATP-binding protein ABC transporter CydD	intermediary metabolism and respiration	1237.16	0.206434	0.271523	0.76028	0.447087	0.536252
Rv1622c	cydB	Probable integral membrane cytochrome D ubiquinol oxidase (subunit II) CydB (cytochrome BD-I oxidase subunit II)	intermediary metabolism and respiration	443.212	-0.747879	0.334063	-2.23874	0.0251731	0.0454543
Rv1623c	cydA	Probable integral membrane cytochrome D ubiquinol oxidase (subunit I) CydA (cytochrome BD-I oxidase subunit I)	intermediary metabolism and respiration	1022.63	0.907297	0.292344	3.10353	0.00191227	0.00456083
Rv1624c	Rv1624c	Probable conserved membrane protein	cell wall and cell processes	459.948	-0.190503	0.284481	-0.66965	0.503081	0.590631
Rv1625c	cya	Membrane-anchored adenylyl cyclase Cya (ATP pyrophosphate-lyase) (adenylate cyclase)	intermediary metabolism and respiration	2516.55	0.530877	0.210199	2.52559	0.0115504	0.0227942
Rv1626	Rv1626	Probable two-component system transcriptional regulator	regulatory proteins	2870.76	-1.21213	0.221001	-5.48474	4.14078e-08	2.07245e-07
Rv1627c	Rv1627c	Probable nonspecific lipid-transfer protein	lipid metabolism	4717.78	0.773705	0.205606	3.76304	0.000167859	0.000494753
Rv1628c	Rv1628c	Conserved protein	conserved hypotheticals	2284.13	0.901982	0.395384	2.28128	0.0225318	0.0411102
Rv1629	polA	Probable DNA polymerase I PolA	information pathways	1366.99	-0.0507219	0.239286	-0.211972	0.832129	0.878529
Rv1630	rpsA	30S ribosomal protein S1 RpsA	information pathways	17767.3	-0.626283	0.317595	-1.97196	0.0486144	0.080403
Rv1631	coaE	Probable dephospho-CoA kinase CoaE (dephosphocoenzyme a kinase)	intermediary metabolism and respiration	4413.67	-1.39428	0.256081	-5.4447	5.18933e-08	2.55983e-07
Rv1632c	Rv1632c	Hypothetical protein	conserved hypotheticals	718.027	0.72568	0.227661	3.18755	0.00143483	0.00350756
Rv1633	uvrB	Probable excinuclease ABC (subunit B - helicase) UvrB	information pathways	2133.22	-0.0817163	0.184344	-0.443282	0.657562	0.729332
Rv1634	Rv1634	Possible drug efflux membrane protein	cell wall and cell processes	1007.36	-0.452007	0.206507	-2.18882	0.0286101	0.0507472
Rv1635c	Rv1635c	Probable mannosyltransferase. Probable conserved transmembrane protein.	cell wall and cell processes	1315.79	1.86297	0.251586	7.40491	1.31244e-13	1.32699e-12
Rv1636	TB15.3	Iron-regulated universal stress protein family protein TB15.3	virulence, detoxification, adaptation	2272.6	0.873366	0.236575	3.69171	0.00022275	0.0006382
Rv1637c	Rv1637c	Conserved protein	conserved hypotheticals	1332.45	-0.0256998	0.304971	-0.0842696	0.932842	0.951087
Rv1638	uvrA	Probable excinuclease ABC (subunit A - DNA-binding ATPase) UvrA	information pathways	3860.18	-0.0986045	0.186397	-0.529003	0.596803	0.675188
Rv1638A	Rv1638A	Conserved hypothetical protein	conserved hypotheticals	4602.53	-2.37153	0.227888	-10.4065	2.31485e-25	6.40815e-24
Rv1639c	Rv1639c	Conserved hypothetical membrane protein	cell wall and cell processes	14397.2	-1.22111	0.192539	-6.34216	2.26559e-10	1.57539e-09
Rv1640c	lysX	Lysyl-tRNA synthetase 2 LysX	information pathways	1783.44	-0.69043	0.190115	-3.63164	0.000281628	0.000790546
Rv1641	infC	Probable initiation factor if-3 InfC	information pathways	20778.2	-1.69385	0.267121	-6.34113	2.28088e-10	1.58125e-09
Rv1642	rpmI	50S ribosomal protein L35 RpmI	information pathways	5922.56	-2.28111	0.231198	-9.86647	5.81745e-23	1.39828e-21
Rv1643	rplT	50S ribosomal protein L20 RplT	information pathways	6994.42	-1.28266	0.22959	-5.58672	2.31395e-08	1.19079e-07
Rv1644	tsnR	Possible 23S rRNA methyltransferase TsnR	information pathways	4645.1	-0.676597	0.194018	-3.48729	0.000487945	0.00131011
Rv1645c	Rv1645c	Conserved hypothetical protein	conserved hypotheticals	817.304	-0.459805	0.276958	-1.6602	0.0968741	0.147442
Rv1646	PE17	PE family protein PE17	PE/PPE	6288.36	1.16451	0.372793	3.12375	0.00178561	0.00428418
Rv1647	Rv1647	Adenylate cyclase (ATP pyrophosphate-lyase) (adenylyl cyclase)	intermediary metabolism and respiration	2649.95	1.56446	0.270704	5.77922	7.50481e-09	4.15508e-08
Rv1648	Rv1648	Probable transmembrane protein	cell wall and cell processes	883.396	-0.783019	0.233489	-3.35356	0.000797798	0.00206471
Rv1649	pheS	Probable phenylalanyl-tRNA synthetase, alpha chain PheS	information pathways	1322.12	-0.679713	0.2657	-2.55819	0.0105217	0.0209703
Rv1650	pheT	Probable phenylalanyl-tRNA synthetase, beta chain PheT	information pathways	2893.48	-1.27884	0.303381	-4.21531	2.49438e-05	8.40677e-05
Rv1651c	PE_PGRS30	PE-PGRS family protein PE_PGRS30	PE/PPE	1545.71	0.700671	0.209744	3.3406	0.000835964	0.00215653
Rv1652	argC	Probable N-acetyl-gamma-glutamyl-phoshate reductase ArgC	intermediary metabolism and respiration	1972.37	1.82615	0.4565	4.00033	6.32534e-05	0.000199606
Rv1653	argJ	Probable glutamate N-acetyltransferase ArgJ	intermediary metabolism and respiration	1217.37	-0.855531	0.371154	-2.30505	0.0211635	0.0390038
Rv1654	argB	Probable acetylglutamate kinase ArgB	intermediary metabolism and respiration	885.474	-0.880232	0.206472	-4.26321	2.0151e-05	6.91335e-05
Rv1655	argD	Probable acetylornithine aminotransferase ArgD	intermediary metabolism and respiration	1237.37	-1.47012	0.444798	-3.30515	0.000949264	0.00241927
Rv1656	argF	Probable ornithine carbamoyltransferase, anabolic ArgF	intermediary metabolism and respiration	657.372	-1.05962	0.291924	-3.6298	0.000283645	0.000793969
Rv1657	argR	Probable arginine repressor ArgR (AHRC)	regulatory proteins	373.73	-1.01298	0.237249	-4.26969	1.95744e-05	6.72813e-05
Rv1658	argG	Probable argininosuccinate synthase ArgG	intermediary metabolism and respiration	1067.28	-0.827001	0.228285	-3.62267	0.000291581	0.000813346
Rv1659	argH	Probable argininosuccinate lyase ArgH	intermediary metabolism and respiration	794.682	-0.766601	0.306004	-2.5052	0.0122382	0.0239048
Rv1660	pks10	Chalcone synthase Pks10	lipid metabolism	1105.49	0.633128	0.229129	2.76319	0.00572391	0.0121887
Rv1661	pks7	Probable polyketide synthase Pks7	lipid metabolism	1447.33	-1.26643	0.232183	-5.45445	4.91242e-08	2.4404e-07
Rv1662	pks8	Probable polyketide synthase Pks8	lipid metabolism	789.29	-1.97915	0.284347	-6.96035	3.39425e-12	2.93631e-11
Rv1663	pks17	Probable polyketide synthase Pks17	lipid metabolism	1193.22	1.63606	0.22265	7.34809	2.01053e-13	2.00254e-12
Rv1664	pks9	Probable polyketide synthase Pks9	lipid metabolism	811.311	0.787821	0.308972	2.54981	0.0107781	0.0214492
Rv1665	pks11	Chalcone synthase Pks11	lipid metabolism	1144.02	-1.10754	0.407581	-2.71735	0.00658069	0.0138153
Rv1666c	cyp139	Probable cytochrome P450 139 Cyp139	intermediary metabolism and respiration	470.811	-1.02385	0.220253	-4.64851	3.34337e-06	1.28917e-05
Rv1667c	Rv1667c	Probable second part of macrolide-transport ATP-binding protein ABC transporter	cell wall and cell processes	428.996	-0.151524	0.263609	-0.574805	0.565423	0.648329
Rv1668c	Rv1668c	Probable first part of macrolide-transport ATP-binding protein ABC transporter	cell wall and cell processes	402.734	-0.415023	0.215818	-1.92302	0.0544775	0.0891086
Rv1669	Rv1669	Hypothetical protein	conserved hypotheticals	84.3746	0.69249	0.480086	1.44243	0.149181	0.213481
Rv1670	Rv1670	Conserved hypothetical protein	conserved hypotheticals	305.987	1.16894	0.378139	3.09131	0.00199279	0.00473316
Rv1671	Rv1671	Probable membrane protein	cell wall and cell processes	177.99	0.432975	0.435425	0.994372	0.320042	0.408343
Rv1672c	Rv1672c	Probable conserved integral membrane transport protein	cell wall and cell processes	722.792	1.76812	0.281002	6.29219	3.13012e-10	2.13679e-09
Rv1673c	Rv1673c	Conserved hypothetical protein	conserved hypotheticals	225.803	1.84869	0.374514	4.93623	7.96453e-07	3.32325e-06
Rv1674c	Rv1674c	Probable transcriptional regulatory protein	regulatory proteins	202.406	2.85528	0.399695	7.14365	9.08859e-13	8.23513e-12
Rv1675c	cmr	Probable transcriptional regulatory protein Cmr	regulatory proteins	185.382	0.797585	0.334986	2.38095	0.017268	0.0324502
Rv1676	Rv1676	Unknown protein	conserved hypotheticals	2142.47	1.23146	0.255767	4.81475	1.47385e-06	5.95175e-06
Rv1677	dsbF	Probable conserved lipoprotein DsbF	cell wall and cell processes	1299.57	0.304191	0.247257	1.23026	0.218599	0.295241
Rv1678	Rv1678	Probable integral membrane protein	cell wall and cell processes	796.252	-1.36925	0.270635	-5.05938	4.20614e-07	1.81908e-06
Rv1679	fadE16	Possible acyl-CoA dehydrogenase FadE16	lipid metabolism	777.188	-0.865505	0.225022	-3.8463	0.000119913	0.000362147
Rv1680	Rv1680	Hypothetical protein	conserved hypotheticals	527.435	-1.21628	0.229045	-5.3102	1.09503e-07	5.16506e-07
Rv1681	moeX	Possible molybdopterin biosynthesis protein MoeX	intermediary metabolism and respiration	505.486	-1.58566	0.260147	-6.09524	1.09272e-09	6.92921e-09
Rv1682	Rv1682	Probable coiled-coil structural protein	conserved hypotheticals	2453.79	1.50856	0.307455	4.9066	9.26689e-07	3.84269e-06
Rv1683	Rv1683	Possible bifunctional enzyme; long-chain acyl-CoA synthase and lipase.	lipid metabolism	3655.69	-0.288429	0.17539	-1.6445	0.100073	0.151696
Rv1684	Rv1684	Conserved hypothetical protein	conserved hypotheticals	645.874	-0.551091	0.304873	-1.80761	0.0706671	0.111501
Rv1685c	Rv1685c	Conserved hypothetical protein	conserved hypotheticals	359.744	-0.0374978	0.31073	-0.120676	0.903947	0.932161
Rv1686c	Rv1686c	Probable conserved integral membrane protein ABC transporter	cell wall and cell processes	343.792	0.472713	0.361522	1.30756	0.191021	0.263536
Rv1687c	Rv1687c	Probable conserved ATP-binding protein ABC transporter	cell wall and cell processes	168.025	0.144793	0.375029	0.386085	0.699434	0.765829
Rv1688	mpg	Possible 3-methyladenine DNA glycosylase Mpg	information pathways	191.626	0.674952	0.38761	1.74132	0.0816275	0.127145
Rv1689	tyrS	Probable tyrosyl-tRNA synthase TyrS (TYRRS)	information pathways	1565.48	-0.0451687	0.266267	-0.169637	0.865296	0.902389
Rv1690	lprJ	Probable lipoprotein LprJ	cell wall and cell processes	4829.66	3.90914	0.329145	11.8766	1.56516e-32	7.66165e-31
Rv1691	Rv1691	Conserved hypothetical protein	conserved hypotheticals	2328.82	2.37693	0.283409	8.38692	4.99038e-17	6.83665e-16
Rv1692	Rv1692	Probable phosphatase	intermediary metabolism and respiration	950.983	0.151176	0.241015	0.627248	0.530496	0.617042
Rv1693	Rv1693	Conserved hypothetical protein	conserved hypotheticals	944.781	0.331052	0.226012	1.46476	0.142987	0.205791
Rv1694	tlyA	2'-O-methyltransferase TlyA	virulence, detoxification, adaptation	1590.96	-0.322729	0.165369	-1.95156	0.0509899	0.0839514
Rv1695	ppnK	Inorganic polyphosphate/ATP-NAD kinase PpnK (poly(P)/ATP NAD kinase)	intermediary metabolism and respiration	1076.12	-0.892168	0.191536	-4.65797	3.1934e-06	1.23729e-05
Rv1696	recN	Probable DNA repair protein RecN (recombination protein N)	information pathways	1231.1	-0.669068	0.26658	-2.50982	0.0120793	0.0236866
Rv1697	Rv1697	Conserved hypothetical protein	conserved hypotheticals	1040.32	-0.884858	0.292397	-3.02622	0.00247635	0.00573244
Rv1698	mctB	Outer membrane protein MctB	cell wall and cell processes	673.542	-0.768489	0.250298	-3.0703	0.00213844	0.0050522
Rv1699	pyrG	Probable CTP synthase PyrG	intermediary metabolism and respiration	4274.86	-0.392636	0.346039	-1.13466	0.256518	0.339239
Rv1700	Rv1700	NUDIX hydrolase	information pathways	1474.48	-1.12511	0.216381	-5.19964	1.99674e-07	9.03596e-07
Rv1701	Rv1701	Probable integrase/recombinase	insertion seqs and phages	982.37	-2.3503	0.211363	-11.1197	1.00601e-28	3.7047e-27
Rv1702c	Rv1702c	Conserved hypothetical protein	insertion seqs and phages	246.305	1.68834	0.539298	3.13063	0.00174434	0.0041952
Rv1703c	Rv1703c	Probable catechol-O-methyltransferase	intermediary metabolism and respiration	2051.08	-0.109442	0.22835	-0.479274	0.631744	0.70616
Rv1704c	cycA	Probable D-serine/alanine/glycine transporter protein CycA	cell wall and cell processes	1715.66	-0.00115071	0.21933	-0.00524646	0.995814	0.996807
Rv1705c	PPE22	PPE family protein PPE22	PE/PPE	494.053	1.1173	0.224605	4.97454	6.54022e-07	2.75761e-06
Rv1706A	Rv1706A	Conserved hypothetical protein	conserved hypotheticals	38.9109	1.26936	0.556032	2.28289	0.0224369	0.0409745
Rv1706c	PPE23	PPE family protein PPE23	PE/PPE	533.874	0.539701	0.292521	1.845	0.0650374	0.103716
Rv1707	Rv1707	Probable conserved transmembrane protein	cell wall and cell processes	7559.44	2.05342	0.281224	7.30171	2.84139e-13	2.75492e-12
Rv1708	Rv1708	Putative initiation inhibitor protein	cell wall and cell processes	1185.4	0.546498	0.220938	2.47354	0.0133783	0.0258301
Rv1709	scpA	Possible segregation and condensation protein ScpA	cell wall and cell processes	1072.25	-0.019213	0.184546	-0.104109	0.917083	0.941543
Rv1710	scpB	Possible segregation and condensation protein ScpB	cell wall and cell processes	1327.02	-0.0913827	0.30798	-0.296716	0.766683	0.822852
Rv1711	Rv1711	Conserved hypothetical protein	conserved hypotheticals	623.575	-1.11325	0.233672	-4.76416	1.89643e-06	7.58195e-06
Rv1712	cmk	Cytidylate kinase Cmk (CMP kinase) (cytidine monophosphate kinase) (ck)	intermediary metabolism and respiration	2057.1	1.79624	0.296689	6.05431	1.41023e-09	8.70873e-09
Rv1713	engA	Probable GTP-binding protein EngA	intermediary metabolism and respiration	1246.61	-0.716469	0.235173	-3.04656	0.00231472	0.00540506
Rv1714	Rv1714	Probable oxidoreductase	intermediary metabolism and respiration	185.087	-1.1826	0.388562	-3.04352	0.00233827	0.00544738
Rv1715	fadB3	Probable 3-hydroxybutyryl-CoA dehydrogenase FadB3 (beta-hydroxybutyryl-CoA dehydrogenase) (BHBD)	lipid metabolism	104.903	0.647498	0.413222	1.56695	0.117127	0.173806
Rv1716	Rv1716	Conserved hypothetical protein	conserved hypotheticals	111.235	0.904436	0.424788	2.12915	0.033242	0.0579642
Rv1717	Rv1717	Conserved hypothetical protein	conserved hypotheticals	95.757	-0.192261	0.660734	-0.290981	0.771066	0.826893
Rv1718	Rv1718	Conserved hypothetical protein	conserved hypotheticals	322.172	0.757332	0.401326	1.88707	0.0591502	0.0956219
Rv1719	Rv1719	Probable transcriptional regulatory protein	regulatory proteins	202.673	-1.45046	0.367528	-3.94652	7.92959e-05	0.000245408
Rv1720c	vapC12	Possible toxin VapC12	virulence, detoxification, adaptation	456.331	2.583	0.255156	10.1232	4.35818e-24	1.12139e-22
Rv1721c	vapB12	Possible antitoxin VapB12	virulence, detoxification, adaptation	574.016	3.00281	0.273846	10.9653	5.61129e-28	1.89275e-26
Rv1722	Rv1722	Possible carboxylase	lipid metabolism	502.422	-0.575661	0.257797	-2.233	0.0255487	0.0460083
Rv1723	Rv1723	Probable hydrolase	intermediary metabolism and respiration	275.357	-0.398151	0.308094	-1.2923	0.196253	0.269873
Rv1724c	Rv1724c	Hypothetical protein	conserved hypotheticals	423.552	-0.482255	0.323788	-1.48942	0.136377	0.197553
Rv1725c	Rv1725c	Conserved hypothetical protein	conserved hypotheticals	461.914	-0.0918529	0.370716	-0.247771	0.804311	0.856387
Rv1726	Rv1726	Probable oxidoreductase	intermediary metabolism and respiration	68.9893	-0.37406	0.614728	-0.608496	0.542858	0.628326
Rv1727	Rv1727	Conserved hypothetical protein	conserved hypotheticals	61.6762	-0.622652	0.673732	-0.924183	0.355391	0.444128
Rv1728c	Rv1728c	Conserved hypothetical protein	conserved hypotheticals	563.963	0.793381	0.256522	3.09284	0.00198253	0.00471159
Rv1729c	Rv1729c	Possible S-adenosylmethionine-dependent methyltransferase	lipid metabolism	755.476	1.15969	0.222901	5.2027	1.9641e-07	8.89831e-07
Rv1730c	Rv1730c	Possible penicillin-binding protein	cell wall and cell processes	949.917	2.44342	0.385446	6.33921	2.30949e-10	1.59832e-09
Rv1731	gabD2	Possible succinate-semialdehyde dehydrogenase [NADP+] dependent (SSDH) GabD2	intermediary metabolism and respiration	1520.09	0.0772777	0.239725	0.322359	0.747181	0.807317
Rv1732c	Rv1732c	Conserved protein	conserved hypotheticals	1054.86	0.381718	0.304793	1.25238	0.21043	0.286744
Rv1733c	Rv1733c	Probable conserved transmembrane protein	cell wall and cell processes	1717.22	1.58242	1.33065	1.18921	0.234356	0.313569
Rv1734c	Rv1734c	Conserved hypothetical protein	conserved hypotheticals	400.692	-3.03916	1.33154	-2.28243	0.0224637	0.0410047
Rv1735c	Rv1735c	Hypothetical membrane protein	cell wall and cell processes	328.785	-1.61397	1.33435	-1.20956	0.226448	0.304612
Rv1736c	narX	Probable nitrate reductase NarX	intermediary metabolism and respiration	1221.69	1.05605	0.202721	5.20938	1.89469e-07	8.59355e-07
Rv1737c	narK2	Possible nitrate/nitrite transporter NarK2	cell wall and cell processes	2281.08	1.28579	0.579806	2.21762	0.0265806	0.0476034
Rv1738	Rv1738	Conserved protein	conserved hypotheticals	4391.6	0.820871	1.23984	0.662075	NA	NA
Rv1739c	Rv1739c	Probable sulphate-transport transmembrane protein ABC transporter	cell wall and cell processes	536.52	0.593138	0.26673	2.22374	0.0261662	0.0469517
Rv1740	vapB34	Possible antitoxin VapB34	virulence, detoxification, adaptation	708.725	0.174062	0.493767	0.352519	0.724449	0.787633
Rv1741	vapC34	Possible toxin VapC34. Contains PIN domain.	virulence, detoxification, adaptation	678.291	-0.103723	0.451187	-0.22989	0.818177	0.867754
Rv1742	Rv1742	Unknown protein	unknown	315.021	-0.909171	0.275114	-3.3047	0.000950766	0.00242156
Rv1743	pknE	Probable transmembrane serine/threonine-protein kinase E PknE (protein kinase E) (STPK E)	regulatory proteins	1781.53	-0.727879	0.188013	-3.87142	0.000108202	0.000329033
Rv1744c	Rv1744c	Probable membrane protein	cell wall and cell processes	110.582	-0.298303	0.563028	-0.529819	0.596238	0.674739
Rv1745c	idi	Probable isopentenyl-diphosphate delta-isomerase Idi (IPP isomerase) (isopentenyl pyrophosphate isomerase)	intermediary metabolism and respiration	190.28	-0.981506	0.481858	-2.03692	0.0416579	0.0704953
Rv1746	pknF	Anchored-membrane serine/threonine-protein kinase PknF (protein kinase F) (STPK F)	regulatory proteins	1333.1	-0.482804	0.249527	-1.93487	0.0530057	0.0869137
Rv1747	Rv1747	Probable conserved transmembrane ATP-binding protein ABC transporter	cell wall and cell processes	3920.3	-0.207192	0.187159	-1.10704	0.268277	0.352262
Rv1748	Rv1748	Unknown protein	conserved hypotheticals	387.394	0.503363	0.237373	2.12055	0.0339595	0.0590613
Rv1749c	Rv1749c	Possible integral membrane protein	cell wall and cell processes	780.791	0.157997	0.207391	0.761832	0.44616	0.535552
Rv1750c	fadD1	Possible fatty-acid-CoA ligase FadD1 (fatty-acid-CoA synthetase) (fatty-acid-CoA synthase)	lipid metabolism	1079.56	1.43305	0.19221	7.45565	8.94279e-14	9.32373e-13
Rv1751	Rv1751	Probable oxidoreductase	intermediary metabolism and respiration	1757.99	-0.904873	0.204662	-4.42131	9.81036e-06	3.5349e-05
Rv1752	Rv1752	Conserved hypothetical protein	conserved hypotheticals	426.874	-1.44894	0.269162	-5.38316	7.31891e-08	3.53953e-07
Rv1753c	PPE24	PPE family protein PPE24	PE/PPE	406.375	-0.637322	0.465518	-1.36906	0.17098	0.239468
Rv1754c	Rv1754c	Conserved protein	conserved hypotheticals	378.885	-0.0422553	0.319526	-0.132244	0.894791	0.925694
Rv1755c	plcD	Probable phospholipase C 4 (fragment) PlcD	intermediary metabolism and respiration	104.673	0.371983	0.482197	0.771434	0.44045	0.530283
Rv1756c	Rv1756c	Putative transposase	insertion seqs and phages	196.12	0.637526	0.262898	2.425	0.0153086	0.0291502
Rv1757c	Rv1757c	Putative transposase for insertion sequence element IS6110 (fragment)	insertion seqs and phages	85.7619	0.670081	0.363724	1.84228	0.0654346	0.104165
Rv1758	cut1	Probable cutinase Cut1	cell wall and cell processes	25.1585	1.43668	0.710621	2.02172	0.0432053	0.0725191
Rv1759c	wag22	PE-PGRS family protein Wag22	PE/PPE	171.111	-0.179071	0.395115	-0.453211	0.650397	0.722983
Rv1760	Rv1760	Possible triacylglycerol synthase (diacylglycerol acyltransferase)	lipid metabolism	1891.34	-0.36312	0.383477	-0.946916	0.343682	0.431241
Rv1761c	Rv1761c	Possible exported protein	cell wall and cell processes	149.064	-0.393783	0.31372	-1.25521	0.209404	0.285512
Rv1762c	Rv1762c	Unknown protein	conserved hypotheticals	200.275	0.300497	0.312145	0.962686	0.335705	0.422881
Rv1763	Rv1763	Putative transposase for insertion sequence element IS6110 (fragment)	insertion seqs and phages	48.2564	0.609452	0.607319	1.00351	0.315614	0.403463
Rv1764	Rv1764	Putative transposase	insertion seqs and phages	175.729	0.200666	0.415656	0.482769	0.62926	0.704364
Rv1765A	Rv1765A	Putative transposase (fragment)	insertion seqs and phages	281.549	-0.478424	0.493924	-0.968618	0.332736	0.420001
Rv1765c	Rv1765c	Conserved hypothetical protein	conserved hypotheticals	283.577	-0.164145	0.291306	-0.56348	0.573108	0.655214
Rv1766	Rv1766	Conserved protein	conserved hypotheticals	609.416	-0.421459	0.279469	-1.50807	0.131536	0.191786
Rv1767	Rv1767	Conserved protein	conserved hypotheticals	443.518	0.279478	0.251979	1.10913	0.267374	0.35142
Rv1768	PE_PGRS31	PE-PGRS family protein PE_PGRS31	PE/PPE	582.435	-0.88666	0.28906	-3.06739	0.00215934	0.00508961
Rv1769	Rv1769	Conserved protein	conserved hypotheticals	1201.23	-1.24204	0.194834	-6.37485	1.83145e-10	1.28973e-09
Rv1770	Rv1770	Conserved protein	conserved hypotheticals	1837.19	-0.975105	0.206356	-4.72535	2.29717e-06	9.1115e-06
Rv1771	Rv1771	L-gulono-1,4-lactone dehydrogenase	intermediary metabolism and respiration	1372.94	-1.30684	0.253567	-5.15384	2.55205e-07	1.13948e-06
Rv1772	Rv1772	Hypothetical protein	conserved hypotheticals	7634.17	3.34385	0.24075	13.8893	7.35627e-44	7.5713e-42
Rv1773c	Rv1773c	Probable transcriptional regulatory protein	regulatory proteins	321.468	0.924444	0.707048	1.30747	0.191054	0.263536
Rv1774	Rv1774	Probable oxidoreductase	intermediary metabolism and respiration	1350.08	1.02017	0.243701	4.18617	2.83702e-05	9.454e-05
Rv1775	Rv1775	Conserved hypothetical protein	conserved hypotheticals	1436.99	0.348726	0.203556	1.71317	0.0866814	0.134029
Rv1776c	Rv1776c	Possible transcriptional regulatory protein	regulatory proteins	142.863	0.0421908	0.465986	0.0905409	0.927857	0.947491
Rv1777	cyp144	Probable cytochrome P450 144 Cyp144	intermediary metabolism and respiration	292.846	0.297522	0.303625	0.979899	0.327136	0.414965
Rv1778c	Rv1778c	Unknown protein	conserved hypotheticals	828.922	0.978806	0.239864	4.08066	4.49074e-05	0.000144902
Rv1779c	Rv1779c	Possible integral membrane protein	cell wall and cell processes	3404.77	1.90754	0.200835	9.49804	2.13886e-21	4.42545e-20
Rv1780	Rv1780	Conserved protein	conserved hypotheticals	1040.36	1.02884	0.219949	4.67764	2.902e-06	1.13203e-05
Rv1781c	malQ	Probable 4-alpha-glucanotransferase MalQ (amylomaltase) (disproportionating enzyme) (D-enzyme)	intermediary metabolism and respiration	637.39	0.422033	0.246176	1.71436	0.0864631	0.133795
Rv1782	eccB5	ESX conserved component EccB5. ESX-5 type VII secretion system protein. Probable membrane protein.	cell wall and cell processes	4830.69	-1.4802	0.235315	-6.29029	3.16871e-10	2.14852e-09
Rv1783	eccC5	ESX conserved component EccC5. ESX-5 type VII secretion system protein.	cell wall and cell processes	13486.4	-1.39049	0.24626	-5.64644	1.63802e-08	8.67156e-08
Rv1785c	cyp143	Probable cytochrome P450 143 Cyp143	intermediary metabolism and respiration	542.994	-0.0635126	0.401609	-0.158145	0.874342	0.909933
Rv1786	Rv1786	Probable ferredoxin	intermediary metabolism and respiration	291.731	0.0866732	0.40697	0.212972	0.831349	0.877936
Rv1787	PPE25	PPE family protein PPE25	PE/PPE	164.357	-0.728233	0.276187	-2.63674	0.0083707	0.0171428
Rv1788	PE18	PE family protein PE18	PE/PPE	506.559	0.0872194	0.278586	0.313078	0.754221	0.813392
Rv1789	PPE26	PPE family protein PPE26	PE/PPE	2920.55	-0.0150673	0.206668	-0.0729059	0.941881	0.958531
Rv1790	PPE27	PPE family protein PPE27	PE/PPE	237.787	-0.425056	0.236387	-1.79814	0.072155	0.113536
Rv1791	PE19	PE family protein PE19	PE/PPE	2988.62	-1.78369	0.304109	-5.86532	4.4826e-09	2.57413e-08
Rv1792	esxM	ESAT-6 like protein EsxM	cell wall and cell processes	3025.85	-2.60428	0.251777	-10.3436	4.47445e-25	1.2218e-23
Rv1793	esxN	Putative ESAT-6 like protein EsxN (ESAT-6 like protein 5)	cell wall and cell processes	5812.28	-0.616447	0.301025	-2.04783	0.0405766	0.0690439
Rv1794	Rv1794	Conserved protein	conserved hypotheticals	5734.72	-1.07677	0.279486	-3.85269	0.000116828	0.000353923
Rv1795	eccD5	ESX conserved component EccD5. ESX-5 type VII secretion system protein. Probable membrane protein.	cell wall and cell processes	4089.72	-0.465812	0.196315	-2.37278	0.0176549	0.0331153
Rv1796	mycP5	Probable proline rich membrane-anchored mycosin MycP5 (serine protease) (subtilisin-like protease) (subtilase-like) (mycosin-5)	intermediary metabolism and respiration	8981.71	0.0877803	0.165673	0.52984	0.596223	0.674739
Rv1797	eccE5	ESX conserved component EccE5. ESX-5 type VII secretion system protein. Probable membrane protein.	cell wall and cell processes	4235.07	-1.44417	0.215495	-6.70162	2.06124e-11	1.61695e-10
Rv1798	eccA5	ESX conserved component EccA5. ESX-5 type VII secretion system protein.	cell wall and cell processes	3455.36	-0.822148	0.220617	-3.72658	0.000194097	0.000563345
Rv1799	lppT	Probable lipoprotein LppT	cell wall and cell processes	292.388	-0.726405	0.277134	-2.62113	0.00876385	0.0178302
Rv1800	PPE28	PPE family protein PPE28	PE/PPE	2317.72	0.511531	0.224567	2.27785	0.0227353	0.041444
Rv1801	PPE29	PPE family protein PPE29	PE/PPE	836.991	2.69509	0.401385	6.71447	1.88755e-11	1.48562e-10
Rv1802	PPE30	PPE family protein PPE30	PE/PPE	267.578	0.743233	0.299339	2.48292	0.0130312	0.0252082
Rv1803c	PE_PGRS32	PE-PGRS family protein PE_PGRS32	PE/PPE	416.536	-1.30679	0.345839	-3.77859	0.000157718	0.000468692
Rv1804c	Rv1804c	Conserved protein	conserved hypotheticals	124.192	1.03342	0.505913	2.04268	0.0410842	0.0697302
Rv1805c	Rv1805c	Hypothetical protein	conserved hypotheticals	120.627	-2.47346	1.4421	-1.71518	0.0863121	0.133664
Rv1806	PE20	PE family protein PE20	PE/PPE	933.834	1.30968	0.514909	2.54351	0.0109744	0.0217967
Rv1807	PPE31	PPE family protein PPE31	PE/PPE	1149.81	-0.0141073	0.941864	-0.014978	0.98805	0.991756
Rv1808	PPE32	PPE family protein PPE32	PE/PPE	1241.02	-0.466344	0.466549	-0.999561	0.317523	0.405645
Rv1809	PPE33	PPE family protein PPE33	PE/PPE	1785.05	-1.11551	0.431783	-2.58351	0.0097801	0.019668
Rv1810	Rv1810	Conserved protein	conserved hypotheticals	2590.11	0.0765624	0.411398	0.186103	0.852364	0.893546
Rv1811	mgtC	Possible Mg2+ transport P-type ATPase C MgtC	cell wall and cell processes	1448.24	0.963072	0.248657	3.8731	0.00010746	0.000327024
Rv1812c	Rv1812c	Probable dehydrogenase	intermediary metabolism and respiration	2810.34	0.208392	0.251615	0.828217	0.407548	0.498536
Rv1813c	Rv1813c	Conserved hypothetical protein	conserved hypotheticals	5832.9	0.0866215	0.410863	0.210828	0.833021	0.87924
Rv1814	erg3	Membrane-bound C-5 sterol desaturase Erg3 (sterol-C5-desaturase)	lipid metabolism	853.464	1.11712	0.213893	5.2228	1.76242e-07	8.04983e-07
Rv1815	Rv1815	Conserved protein	conserved hypotheticals	1247.02	-0.437983	0.207856	-2.10715	0.0351049	0.0608424
Rv1816	Rv1816	Possible transcriptional regulatory protein	regulatory proteins	655.09	-0.77282	0.224868	-3.43677	0.000588701	0.00155988
Rv1817	Rv1817	Possible flavoprotein	intermediary metabolism and respiration	679.603	0.309348	0.339038	0.912431	0.361542	0.450938
Rv1818c	PE_PGRS33	PE-PGRS family protein PE_PGRS33	PE/PPE	2132.46	0.116088	0.167729	0.692118	0.488863	0.577146
Rv1819c	bacA	Probable drug-transport transmembrane ATP-binding protein ABC transporter BacA	cell wall and cell processes	797.649	0.150043	0.216189	0.694033	0.487661	0.575897
Rv1820	ilvG	Probable acetolactate synthase IlvG (acetohydroxy-acid synthase)(ALS)	intermediary metabolism and respiration	1030.8	0.277571	0.186147	1.49114	0.135924	0.19711
Rv1821	secA2	Possible preprotein translocase ATPase SecA2	cell wall and cell processes	7135.79	-0.186217	0.205551	-0.905943	0.364966	0.453833
Rv1822	pgsA2	Probable CDP-diacylglycerol--glycerol-3-phosphate 3-phosphatidyltransferase PgsA2 (PGP synthase) (phosphatidylglycerophosphate synthase) (3-phosphatidyl-1'-glycerol-3'phosphate synthase)	lipid metabolism	777.429	-0.100868	0.267795	-0.376659	0.706427	0.771171
Rv1823	Rv1823	Conserved protein	conserved hypotheticals	1205.02	-1.04584	0.231529	-4.51708	6.26994e-06	2.33249e-05
Rv1824	Rv1824	Conserved hypothetical membrane protein	cell wall and cell processes	709.486	-1.29382	0.23075	-5.60701	2.05849e-08	1.07448e-07
Rv1825	Rv1825	Conserved protein	conserved hypotheticals	1296.93	-1.4331	0.232034	-6.17622	6.56527e-10	4.27115e-09
Rv1826	gcvH	Probable glycine cleavage system H protein GcvH	intermediary metabolism and respiration	3682.23	-0.60214	0.190802	-3.15583	0.0016004	0.00386988
Rv1827	garA	Conserved protein with FHA domain, GarA	conserved hypotheticals	8915.44	-1.00741	0.192441	-5.23488	1.65094e-07	7.58223e-07
Rv1828	Rv1828	Conserved protein	conserved hypotheticals	4327.69	-1.06782	0.244965	-4.35909	1.30604e-05	4.59863e-05
Rv1829	Rv1829	Conserved protein	conserved hypotheticals	2815.47	-0.705659	0.304886	-2.3145	0.0206403	0.0381621
Rv1830	Rv1830	Conserved hypothetical protein	conserved hypotheticals	3873.67	0.145942	0.277503	0.525912	0.59895	0.677235
Rv1831	Rv1831	Hypothetical protein	conserved hypotheticals	7052.34	1.66518	0.237769	7.00337	2.49881e-12	2.1948e-11
Rv1832	gcvB	Probable glycine dehydrogenase GcvB (glycine decarboxylase) (glycine cleavage system P-protein)	intermediary metabolism and respiration	11045.9	0.823115	0.187054	4.40043	1.08038e-05	3.86511e-05
Rv1833c	Rv1833c	Possible haloalkane dehalogenase	intermediary metabolism and respiration	437.611	-0.247339	0.306038	-0.808197	0.418977	0.509474
Rv1834	lipZ	Probable hydrolase	intermediary metabolism and respiration	373.848	0.306497	0.249287	1.2295	0.218885	0.295528
Rv1835c	Rv1835c	Conserved hypothetical protein	conserved hypotheticals	1117.86	-0.102723	0.284012	-0.361686	0.717586	0.781229
Rv1836c	Rv1836c	Conserved protein	conserved hypotheticals	3054.23	-0.363842	0.196841	-1.84841	0.0645431	0.103135
Rv1837c	glcB	Malate synthase G GlcB	intermediary metabolism and respiration	4878.92	0.43534	0.195507	2.22673	0.0259653	0.0466538
Rv1838c	vapC13	Possible toxin VapC13	virulence, detoxification, adaptation	470.977	0.888629	0.264556	3.35894	0.000782407	0.00203142
Rv1839c	vapB13	Possible antitoxin VapB13	virulence, detoxification, adaptation	271.818	1.42277	0.353833	4.02101	5.79482e-05	0.000184022
Rv1840c	PE_PGRS34	PE-PGRS family protein PE_PGRS34	PE/PPE	526.863	-1.27072	0.229258	-5.54275	2.97761e-08	1.5187e-07
Rv1841c	Rv1841c	Conserved hypothetical membrane protein	cell wall and cell processes	1393.8	-0.912704	0.230446	-3.96059	7.47649e-05	0.00023246
Rv1842c	Rv1842c	Conserved hypothetical membrane protein	cell wall and cell processes	2135.57	-0.79672	0.2165	-3.67999	0.000233242	0.000664938
Rv1843c	guaB1	Probable inosine-5'-monophosphate dehydrogenase GuaB1(imp dehydrogenase) (IMPDH) (IMPD)	intermediary metabolism and respiration	3580.55	-1.69009	0.227543	-7.42755	1.10629e-13	1.14449e-12
Rv1844c	gnd1	Probable 6-phosphogluconate dehydrogenase Gnd1	intermediary metabolism and respiration	2851.35	-0.645392	0.220138	-2.93176	0.00337044	0.00754964
Rv1845c	blaR	Possible sensor-transducer protein BlaR	cell wall and cell processes	3223.98	0.60839	0.19791	3.07408	0.00211156	0.00499828
Rv1846c	blaI	Transcriptional repressor BlaI	regulatory proteins	4342.48	0.749557	0.302542	2.47753	0.0132295	0.0255796
Rv1847	Rv1847	Conserved protein	conserved hypotheticals	1249.07	0.982671	0.309223	3.17787	0.00148362	0.00361362
Rv1848	ureA	Urease gamma subunit UreA (urea amidohydrolase)	intermediary metabolism and respiration	858.083	-0.20528	0.272953	-0.752071	0.452008	0.540632
Rv1849	ureB	Urease beta subunit UreB (urea amidohydrolase)	intermediary metabolism and respiration	537.136	-0.592097	0.288958	-2.04907	0.0404548	0.0688659
Rv1850	ureC	Urease alpha subunit UreC (urea amidohydrolase)	intermediary metabolism and respiration	923.568	-0.189695	0.217869	-0.870683	0.383927	0.473714
Rv1851	ureF	Urease accessory protein UreF	intermediary metabolism and respiration	394.656	-0.432463	0.354343	-1.22046	0.222289	0.29962
Rv1852	ureG	Urease accessory protein UreG	intermediary metabolism and respiration	371.213	-1.30162	0.255515	-5.09411	3.50382e-07	1.5304e-06
Rv1853	ureD	Probable urease accessory protein UreD	intermediary metabolism and respiration	776.988	0.0347855	0.245071	0.14194	0.887127	0.919424
Rv1854c	ndh	Probable NADH dehydrogenase Ndh	intermediary metabolism and respiration	2865.36	1.51648	0.212031	7.15216	8.54246e-13	7.79306e-12
Rv1855c	Rv1855c	Possible oxidoreductase	intermediary metabolism and respiration	1953.27	-0.188518	0.227705	-0.827905	0.407724	0.498536
Rv1856c	Rv1856c	Possible oxidoreductase	intermediary metabolism and respiration	3477.51	-0.892725	0.342836	-2.60394	0.00921579	0.0186265
Rv1857	modA	Probable molybdate-binding lipoprotein ModA	cell wall and cell processes	1577.65	-0.073171	0.266277	-0.274793	0.783475	0.838185
Rv1858	modB	Probable molybdenum-transport integral membrane protein ABC transporter ModB	cell wall and cell processes	307.418	-1.25543	0.236629	-5.30545	1.12396e-07	5.28906e-07
Rv1859	modC	Probable molybdenum-transport ATP-binding protein ABC transporter ModC	cell wall and cell processes	2241.69	-0.00038657	0.270289	-0.00143021	0.998859	0.999108
Rv1860	apa	Alanine and proline rich secreted protein Apa (fibronectin attachment protein) (immunogenic protein MPT32) (antigen MPT-32) (45-kDa glycoprotein) (45/47 kDa antigen)	cell wall and cell processes	2019.59	0.429729	0.21442	2.00415	0.0450542	0.0751652
Rv1861	Rv1861	Probable conserved transmembrane protein	cell wall and cell processes	415.159	-1.15997	0.285089	-4.06879	4.72579e-05	0.000151633
Rv1862	adhA	Probable alcohol dehydrogenase AdhA	intermediary metabolism and respiration	1218.71	-0.141608	0.192553	-0.735422	0.462082	0.551367
Rv1863c	Rv1863c	Probable conserved integral membrane protein	cell wall and cell processes	3054.61	0.263371	0.196147	1.34272	0.179361	0.249551
Rv1864c	Rv1864c	Conserved protein	conserved hypotheticals	466.225	-0.254999	0.245752	-1.03763	0.299443	0.385863
Rv1865c	Rv1865c	Probable short-chain type dehydrogenase	intermediary metabolism and respiration	246.059	-0.628838	0.251855	-2.49683	0.012531	0.0244053
Rv1866	Rv1866	Conserved protein	lipid metabolism	702.153	0.370711	0.198833	1.86443	0.0622617	0.100037
Rv1867	Rv1867	Conserved protein	lipid metabolism	306.839	-0.592039	0.276007	-2.14502	0.0319516	0.0559083
Rv1868	Rv1868	Conserved hypothetical protein	conserved hypotheticals	1439.68	0.0776636	0.351353	0.221041	0.82506	0.873593
Rv1869c	Rv1869c	Probable reductase	intermediary metabolism and respiration	3398.1	0.32978	0.245485	1.34338	0.179148	0.24937
Rv1870c	Rv1870c	Conserved hypothetical protein	conserved hypotheticals	15329.5	-0.243417	0.31249	-0.778959	0.436004	0.526351
Rv1871c	Rv1871c	Conserved protein	conserved hypotheticals	38881.1	-0.686005	0.272956	-2.51325	0.0119626	0.0235151
Rv1872c	lldD2	Possible L-lactate dehydrogenase (cytochrome) LldD2	intermediary metabolism and respiration	104384	0.058197	0.180702	0.322061	0.747407	0.807344
Rv1873	Rv1873	Conserved hypothetical protein	conserved hypotheticals	112.529	1.04585	0.336292	3.10994	0.00187127	0.004471
Rv1874	Rv1874	Unknown protein	conserved hypotheticals	1091.38	1.61358	0.297286	5.42771	5.70825e-08	2.80452e-07
Rv1875	Rv1875	Conserved protein	conserved hypotheticals	1143.36	0.982382	0.296154	3.31713	0.000909476	0.00233268
Rv1876	bfrA	Probable bacterioferritin BfrA	intermediary metabolism and respiration	1195.97	0.260364	0.255903	1.01743	0.308948	0.39633
Rv1877	Rv1877	Probable conserved integral membrane protein	cell wall and cell processes	2801.74	-0.438364	0.239862	-1.82756	0.067615	0.107228
Rv1878	glnA3	Probable glutamine synthetase GlnA3 (glutamine synthase) (GS-I)	intermediary metabolism and respiration	747.002	0.338223	0.191469	1.76646	0.0773183	0.120808
Rv1879	Rv1879	Conserved hypothetical protein	conserved hypotheticals	483.042	0.0497556	0.243822	0.204066	0.838302	0.882519
Rv1880c	cyp140	Probable cytochrome P450 140 Cyp140	intermediary metabolism and respiration	2312.9	-0.417376	0.205176	-2.03423	0.0419282	0.0708333
Rv1881c	lppE	Possible conserved lipoprotein LppE	cell wall and cell processes	694.16	-0.385629	0.275275	-1.40088	0.161249	0.228147
Rv1882c	Rv1882c	Probable short-chain type dehydrogenase/reductase	intermediary metabolism and respiration	1170.86	-0.807258	0.297395	-2.71443	0.00663901	0.0139232
Rv1883c	Rv1883c	Conserved hypothetical protein	conserved hypotheticals	2317.14	-0.854184	0.28496	-2.99756	0.00272152	0.00622816
Rv1884c	rpfC	Probable resuscitation-promoting factor RpfC	cell wall and cell processes	2336.58	-1.29594	0.272417	-4.7572	1.96295e-06	7.84008e-06
Rv1885c	Rv1885c	Chorismate mutase	intermediary metabolism and respiration	2714.02	-1.52116	0.237463	-6.40589	1.49493e-10	1.0602e-09
Rv1886c	fbpB	Secreted antigen 85-B FbpB (85B) (antigen 85 complex B) (mycolyl transferase 85B) (fibronectin-binding protein B) (extracellular alpha-antigen)	lipid metabolism	5246.61	-1.49052	0.234132	-6.36616	1.93823e-10	1.36015e-09
Rv1887	Rv1887	Hypothetical protein	conserved hypotheticals	13805.6	-0.0512574	0.247208	-0.207346	0.83574	0.880951
Rv1888A	Rv1888A	Conserved hypothetical protein	conserved hypotheticals	504.146	1.89999	0.26092	7.28189	3.29185e-13	3.16113e-12
Rv1888c	Rv1888c	Possible transmembrane protein	cell wall and cell processes	525.677	-0.406309	0.276597	-1.46896	0.141844	0.204586
Rv1889c	Rv1889c	Conserved hypothetical protein	conserved hypotheticals	142.484	-0.0138427	0.309003	-0.0447979	0.964268	0.974797
Rv1890c	Rv1890c	Hypothetical protein	conserved hypotheticals	128.048	0.17288	0.339447	0.5093	0.610542	0.687219
Rv1891	Rv1891	Conserved protein	conserved hypotheticals	3066.43	-0.795016	0.210911	-3.76944	0.000163611	0.000483249
Rv1892	Rv1892	Probable membrane protein	cell wall and cell processes	1337.42	-1.83994	0.275218	-6.6854	2.30291e-11	1.78691e-10
Rv1893	Rv1893	Conserved hypothetical protein	conserved hypotheticals	877.637	-1.12983	0.385422	-2.93142	0.00337421	0.00755387
Rv1894c	Rv1894c	Conserved hypothetical protein	conserved hypotheticals	2399.6	2.13278	0.198647	10.7366	6.85574e-27	2.10068e-25
Rv1895	Rv1895	Possible dehydrogenase	intermediary metabolism and respiration	1723.55	1.33353	0.261299	5.10346	3.33506e-07	1.46145e-06
Rv1896c	Rv1896c	Conserved hypothetical protein	conserved hypotheticals	390.112	-0.32279	0.257967	-1.25128	0.210832	0.286972
Rv1897c	Rv1897c	Conserved hypothetical protein	conserved hypotheticals	268.937	-0.299233	0.240424	-1.24461	0.213276	0.289675
Rv1898	Rv1898	Conserved hypothetical protein	conserved hypotheticals	1387.6	-1.03982	1.00726	-1.03233	0.301919	0.388555
Rv1899c	lppD	Possible lipoprotein LppD	cell wall and cell processes	8524.65	-1.39382	0.410586	-3.39471	0.000687006	0.00180356
Rv1900c	lipJ	Probable lignin peroxidase LipJ	intermediary metabolism and respiration	3425.34	0.143299	0.182855	0.783672	0.433232	0.523636
Rv1901	cinA	Probable CinA-like protein CinA	virulence, detoxification, adaptation	1458.23	-0.652604	0.202197	-3.22757	0.00124847	0.00309343
Rv1902c	nanT	Probable sialic acid-transport integral membrane protein NanT	cell wall and cell processes	547.397	0.322535	0.214488	1.50375	0.132647	0.193125
Rv1903	Rv1903	Probable conserved membrane protein	cell wall and cell processes	285.09	0.440375	0.276359	1.59349	0.11105	0.166016
Rv1904	Rv1904	Conserved hypothetical protein	conserved hypotheticals	8133.55	0.737493	0.32277	2.28488	0.0223196	0.0407974
Rv1905c	aao	Probable D-amino acid oxidase Aao	intermediary metabolism and respiration	1482.95	-0.892018	0.249616	-3.57356	0.000352154	0.000968847
Rv1906c	Rv1906c	Conserved protein	conserved hypotheticals	2469.6	-0.554851	0.163603	-3.39145	0.000695232	0.00182396
Rv1907c	Rv1907c	Hypothetical protein	conserved hypotheticals	1767.47	-0.0629449	0.206396	-0.304971	0.760388	0.818284
Rv1908c	katG	Catalase-peroxidase-peroxynitritase T KatG	virulence, detoxification, adaptation	10763	-1.31816	0.292203	-4.5111	6.44914e-06	2.39029e-05
Rv1909c	furA	Ferric uptake regulation protein FurA (fur)	regulatory proteins	1582.24	1.43967	0.283116	5.08509	3.6745e-07	1.59972e-06
Rv1910c	Rv1910c	Probable exported protein	cell wall and cell processes	605.571	-0.428517	0.340616	-1.25806	0.208369	0.284198
Rv1911c	lppC	Probable lipoprotein LppC	cell wall and cell processes	2418.29	0.1892	0.25055	0.755141	0.450165	0.53923
Rv1912c	fadB5	Possible oxidoreductase FadB5	lipid metabolism	493.036	-0.69232	0.216815	-3.19313	0.00140737	0.00344674
Rv1913	Rv1913	Conserved hypothetical protein	conserved hypotheticals	433.293	0.81488	0.2359	3.45434	0.000551633	0.00146639
Rv1914c	Rv1914c	Unknown protein	conserved hypotheticals	463.34	0.330962	0.27978	1.18294	0.236833	0.316461
Rv1915	aceAa	Probable isocitrate lyase AceAa [first part] (isocitrase) (isocitratase) (Icl)	intermediary metabolism and respiration	3401.23	-0.408941	0.214612	-1.90549	0.0567159	0.0922811
Rv1916	aceAb	Probable isocitrate lyase AceAb [second part] (isocitrase) (isocitratase) (Icl)	intermediary metabolism and respiration	1805.34	-1.73325	0.236773	-7.32031	2.47407e-13	2.41628e-12
Rv1917c	PPE34	PPE family protein PPE34	PE/PPE	753.546	0.899776	0.418771	2.14861	0.0316655	0.0554803
Rv1918c	PPE35	PPE family protein PPE35	PE/PPE	1468.83	-0.129839	0.22112	-0.587188	0.557077	0.641379
Rv1919c	Rv1919c	Conserved protein	conserved hypotheticals	1158.94	-1.57073	0.296451	-5.29844	1.16799e-07	5.48339e-07
Rv1920	Rv1920	Probable membrane protein	cell wall and cell processes	776.941	-0.250905	0.266925	-0.939982	0.347227	0.434738
Rv1921c	lppF	Probable conserved lipoprotein LppF	cell wall and cell processes	310.883	0.864636	0.241224	3.58437	0.000337896	0.000932174
Rv1922	Rv1922	Probable conserved lipoprotein	cell wall and cell processes	1342.32	0.0563804	0.38364	0.146962	0.883162	0.917209
Rv1923	lipD	Probable lipase LipD	intermediary metabolism and respiration	2130.07	0.322134	0.170517	1.88916	0.0588704	0.0952078
Rv1924c	Rv1924c	Unknown protein	conserved hypotheticals	607.971	0.195515	0.220829	0.885367	0.375959	0.465197
Rv1925	fadD31	Probable acyl-CoA ligase FadD31 (acyl-CoA synthetase) (acyl-CoA synthase)	lipid metabolism	14391.8	0.430454	0.27605	1.55933	0.118918	0.176139
Rv1926c	mpt63	Immunogenic protein Mpt63 (antigen Mpt63/MPB63) (16 kDa immunoprotective extracellular protein)	cell wall and cell processes	996.75	-1.33912	0.296847	-4.51115	6.44778e-06	2.39029e-05
Rv1927	Rv1927	Conserved hypothetical protein	conserved hypotheticals	594.674	1.30891	0.268796	4.86952	1.1187e-06	4.58211e-06
Rv1928c	Rv1928c	Probable short-chain type dehydrogenase/reductase	intermediary metabolism and respiration	579.517	1.56006	0.245854	6.34549	2.21714e-10	1.54507e-09
Rv1929c	Rv1929c	Conserved hypothetical protein	conserved hypotheticals	3918.87	1.96514	0.27783	7.07317	1.51434e-12	1.35079e-11
Rv1930c	Rv1930c	Conserved hypothetical protein	conserved hypotheticals	49.9738	-0.381532	0.552887	-0.690074	0.490148	0.578323
Rv1931c	Rv1931c	Probable transcriptional regulatory protein	regulatory proteins	352.447	1.12959	0.425903	2.65222	0.00799653	0.0164521
Rv1932	tpx	Probable thiol peroxidase Tpx	virulence, detoxification, adaptation	1634.39	-1.9163	0.290732	-6.5913	4.36006e-11	3.28971e-10
Rv1933c	fadE18	Probable acyl-CoA dehydrogenase FadE18	lipid metabolism	304.415	-4.42282	1.37981	-3.20538	NA	NA
Rv1934c	fadE17	Probable acyl-CoA dehydrogenase FadE17	lipid metabolism	151.31	-2.24344	0.551926	-4.06475	4.80832e-05	0.000154158
Rv1935c	echA13	Possible enoyl-CoA hydratase EchA13 (enoyl hydrase) (unsaturated acyl-CoA hydratase) (crotonase)	lipid metabolism	128.467	0.540731	0.402534	1.34332	0.179169	0.24937
Rv1936	Rv1936	Possible monooxygenase	intermediary metabolism and respiration	351.081	0.739085	0.267268	2.76534	0.00568641	0.0121217
Rv1937	Rv1937	Possible oxygenase	intermediary metabolism and respiration	571.878	-0.144016	0.233005	-0.618082	0.536521	0.622495
Rv1938	ephB	Probable epoxide hydrolase EphB (epoxide hydratase)	virulence, detoxification, adaptation	235.876	-0.794791	0.255021	-3.11657	0.00182965	0.00437906
Rv1939	Rv1939	Probable oxidoreductase	intermediary metabolism and respiration	112.178	-1.08155	0.3101	-3.48774	0.000487114	0.00130875
Rv1940	ribA1	Probable riboflavin biosynthesis protein RibA1 (GTP cyclohydrolase II)	intermediary metabolism and respiration	319.187	-0.666613	0.297132	-2.24349	0.024865	0.0449383
Rv1941	Rv1941	Probable short-chain type dehydrogenase/reductase	intermediary metabolism and respiration	505.748	-0.452608	0.279111	-1.62161	0.104887	0.158218
Rv1942c	mazF5	Possible toxin MazF5	virulence, detoxification, adaptation	1291.04	0.570219	0.399262	1.42818	0.15324	0.2182
Rv1943c	mazE5	Possible antitoxin MazE5	virulence, detoxification, adaptation	804.303	0.865563	0.268929	3.21856	0.00128837	0.00318247
Rv1944c	Rv1944c	Conserved protein	conserved hypotheticals	495.833	1.25241	0.215125	5.82179	5.82194e-09	3.27301e-08
Rv1945	Rv1945	Conserved hypothetical protein	insertion seqs and phages	923.898	0.687168	0.279302	2.46031	0.0138818	0.0266738
Rv1946c	lppG	Possible lipoprotein	cell wall and cell processes	335.375	1.27067	0.392572	3.23677	0.0012089	0.00300961
Rv1947	Rv1947	Hypothetical protein	conserved hypotheticals	477.887	-0.937402	0.255899	-3.66317	0.000249116	0.000705682
Rv1948c	Rv1948c	Hypothetical protein	conserved hypotheticals	119.284	0.118363	0.394286	0.300195	0.764028	0.82132
Rv1949c	Rv1949c	Conserved hypothetical protein	conserved hypotheticals	439.336	0.958366	0.284622	3.36715	0.00075948	0.0019775
Rv1950c	Rv1950c	Conserved hypothetical protein	conserved hypotheticals	583.7	1.03579	0.27473	3.77022	0.000163107	0.000482114
Rv1951c	Rv1951c	Conserved hypothetical protein	conserved hypotheticals	435.963	0.840556	0.350713	2.39671	0.0165431	0.0312196
Rv1952	vapB14	Possible antitoxin VapB14	virulence, detoxification, adaptation	708.39	2.14685	0.335234	6.40405	1.51306e-10	1.07115e-09
Rv1953	vapC14	Possible toxin VapC14	virulence, detoxification, adaptation	473.794	0.93438	0.352245	2.65265	0.00798637	0.0164396
Rv1954A	Rv1954A	Hypothetical protein	unknown	1857.22	1.23132	0.317141	3.88256	0.000103363	0.000315512
[truncated: 2,029 more rows]

## Sheet: Reads
Locus	Rv_4	Rv_5	Rv_6	MF_1	MF_2	MF_3
Rv0001	11215	296	12206	4536	14885	6400
Rv0002	6213	262	6413	1096	3585	1883
Rv0003	4599	206	4729	504	1418	811
Rv0004	2084	86	1838	298	956	639
Rv0005	27173	2530	24098	9195	51736	22410
Rv0006	26914	1155	25152	4288	20531	10583
Rv0007	9356	498	8191	1176	3757	2546
Rv0008c	859	24	798	855	1465	1147
Rv0009	8040	279	7378	2082	9902	4488
Rv0010c	1947	98	1912	599	2575	1000
Rv0011c	2608	91	2085	1330	5711	1986
Rv0012	2318	131	1981	1004	2849	1694
Rv0013	1977	85	2238	1214	4214	2245
Rv0014c	3393	149	2501	1008	4525	2063
Rv0015c	4976	298	3759	771	2278	1506
Rv0016c	5707	270	4297	1710	5398	2831
Rv0017c	2997	81	2192	1296	3796	1920
Rv0018c	5663	215	5444	1757	3764	2191
Rv0019c	4537	76	4058	841	3124	1385
Rv0020c	16802	596	15396	5207	16084	8231
Rv0021c	813	75	797	339	943	584
Rv0022c	82	3	76	59	132	98
Rv0023	1106	22	575	488	1159	650
Rv0024	836	15	673	208	769	443
Rv0025	970	21	740	181	590	344
Rv0026	2344	125	1996	1028	2609	1526
Rv0027	706	22	661	264	1247	500
Rv0028	502	17	541	166	828	363
Rv0029	3004	104	3411	3239	5647	4121
Rv0030	1656	75	1900	642	1638	956
Rv0031	792	22	754	178	647	326
Rv0032	1675	277	1248	357	1232	588
Rv0033	334	10	204	43	235	93
Rv0034	283	5	189	64	339	150
Rv0035	817	72	403	177	913	369
Rv0036c	3437	140	3274	580	1624	1236
Rv0037c	2380	83	1855	508	1141	834
Rv0038	2857	117	2195	693	2141	1231
Rv0039c	1919	133	1359	623	908	747
Rv0040c	3314	114	2127	5710	7220	5846
Rv0041	5394	128	4974	3737	8869	5293
Rv0042c	1511	64	969	672	2498	1273
Rv0043c	1030	34	867	438	1514	818
Rv0044c	1111	47	801	386	1332	789
Rv0045c	3805	163	3816	1955	7157	4083
Rv0046c	4776	556	5313	4093	19881	10115
Rv0047c	3070	242	2689	13823	43632	22337
Rv0048c	857	56	814	396	1109	675
Rv0049	4327	242	3331	1898	4880	3123
Rv0050	7225	406	6465	1496	5186	3268
Rv0051	3055	99	2093	939	2755	1704
Rv0052	1016	43	659	445	1242	839
Rv0053	6829	252	7637	2832	7268	4820
Rv0054	7549	271	8285	1050	3645	2263
Rv0055	4937	209	5477	361	1917	865
Rv0056	7011	279	7628	667	3493	1431
Rv0057	3006	113	2726	788	3130	1306
Rv0058	6666	290	5609	1484	5262	2455
Rv0059	1006	43	843	172	756	299
Rv0060	2431	102	1758	1020	3316	1670
Rv0061c	7390	99	7764	1471	4928	2509
Rv0062	2616	207	1227	1418	3010	2649
Rv0063	1615	116	986	884	1843	1385
Rv0064	6182	197	5904	2498	8774	4288
Rv0064A	611	40	690	148	506	257
Rv0065	675	32	673	218	756	369
Rv0066c	4587	151	4268	1171	4320	2018
Rv0067c	556	10	399	381	995	497
Rv0068	547	45	606	456	1067	596
Rv0069c	3023	137	2643	924	4194	2854
Rv0070c	6146	277	6386	1113	3898	2911
Rv0071	189	23	133	55	124	104
Rv0072	4388	154	4042	777	2839	1592
Rv0073	5354	285	5255	493	1754	993
Rv0074	4801	299	4124	557	1440	1030
Rv0075	3409	95	2952	792	1954	1312
Rv0076c	495	41	698	808	1384	993
Rv0077c	351	27	488	508	893	594
Rv0078	314	27	392	65	114	104
Rv0078A	3574	159	3237	1763	7990	3220
Rv0078B	2312	97	1826	1200	5016	1948
Rv0079	19463	187	4146	19401	51255	37876
Rv0080	1282	190	2431	2276	8202	5044
Rv0081	618	57	1276	1180	3742	2277
Rv0082	522	50	1063	1440	4873	3337
Rv0083	1323	103	1618	1635	5598	3823
Rv0084	2041	95	1994	2627	6707	4790
Rv0085	494	32	538	630	2829	1902
Rv0086	1621	99	1504	1634	5716	3931
Rv0087	621	51	671	1538	4799	2920
Rv0088	1897	121	2068	665	2764	1440
Rv0089	873	40	941	341	1218	695
Rv0090	204	19	232	88	192	186
Rv0091	699	34	618	541	1097	819
Rv0092	3698	212	3355	1267	3138	2188
Rv0093c	792	22	838	560	1193	919
Rv0094c	79	16	50	82	229	154
Rv0095c	219	14	179	192	436	293
Rv0096	161	6	168	131	279	193
Rv0097	491	34	477	349	1137	514
Rv0098	346	5	302	125	465	245
Rv0099	1164	24	1055	927	1591	1172
Rv0100	247	9	227	91	228	125
Rv0101	2641	124	1836	1448	2748	2129
Rv0102	3343	93	2509	2643	6023	4028
Rv0103c	4710	203	4432	1067	3076	1879
Rv0104	1115	33	984	236	609	338
Rv0105c	15	1	20	13	26	24
Rv0106	642	48	862	339	786	653
Rv0107c	22161	1251	20084	2604	7202	5081
Rv0108c	12200	577	14676	5160	13241	6796
Rv0109	1177	13	1077	289	660	433
Rv0110	1107	35	1034	362	821	415
Rv0111	1726	50	1221	279	668	409
Rv0112	1794	35	1796	1436	3287	1692
Rv0113	937	59	935	162	512	200
Rv0114	596	27	617	101	297	161
Rv0115	850	40	678	185	535	305
Rv0116c	1805	115	1716	3759	8540	5173
Rv0117	1093	28	1073	1223	2638	1552
Rv0118c	2800	131	2121	358	1248	616
Rv0119	1943	161	1744	532	1099	877
Rv0120c	5647	199	6554	1434	3307	2423
Rv0121c	376	5	296	597	1579	851
Rv0122	382	4	424	2319	4504	2351
Rv0123	448	12	565	834	2509	864
Rv0124	251	14	285	82	168	171
Rv0125	7113	339	8301	3140	8716	6671
Rv0126	4586	248	5035	1784	7195	3906
Rv0127	5170	142	4603	1402	3400	2483
Rv0128	2374	56	2379	950	2558	1419
Rv0129c	5552	299	5663	1153	2770	1301
Rv0130	553	16	505	407	653	555
Rv0131c	1292	70	1433	521	1347	906
Rv0132c	485	17	487	649	1318	934
Rv0133	1656	58	1308	1089	2361	1621
Rv0134	3532	84	2941	1509	3793	2448
Rv0135c	2310	119	2159	6242	14215	8951
Rv0136	2430	118	2587	2269	4309	3296
Rv0137c	2383	73	2064	1559	5549	2851
Rv0138	1870	54	1610	904	3260	1495
Rv0139	3141	113	2385	946	3514	1974
Rv0140	1746	85	1399	1172	2709	1379
Rv0141c	1740	106	1747	1329	4777	2300
Rv0142	2859	174	2498	551	839	618
Rv0143c	3993	168	3453	1879	4890	3064
Rv0144	18222	397	23893	3680	17150	6717
Rv0145	36005	1226	35125	30290	63765	51077
Rv0146	6633	288	6407	5899	22395	15639
Rv0147	8857	396	8936	4070	19257	12927
Rv0148	6760	291	7952	1149	5779	3327
Rv0149	5712	181	6373	859	4469	2599
Rv0150c	75	9	76	79	156	103
Rv0151c	473	41	455	253	789	347
Rv0152c	1059	40	1118	1071	2028	1458
Rv0153c	1594	104	1663	479	1634	1011
Rv0154c	2077	85	2113	1339	4066	2349
Rv0155	1045	38	721	475	1113	682
Rv0156	764	31	545	183	574	269
Rv0157	3377	203	2446	884	2700	1674
Rv0157A	2466	56	3390	1133	2441	1556
Rv0158	2168	31	1318	1098	3396	1714
Rv0159c	305	44	274	513	1065	634
Rv0160c	329	21	338	227	453	371
Rv0161	829	42	800	360	729	551
Rv0162c	1307	39	1126	467	988	745
Rv0163	295	23	205	130	430	225
Rv0164	4701	211	4796	2854	11348	4910
Rv0165c	7880	321	7773	664	1793	1045
Rv0166	37420	1206	36122	1317	4235	2130
Rv0167	33201	1418	29597	1521	3935	2548
Rv0168	13664	441	15324	673	1744	1192
Rv0169	24605	1511	23920	917	3105	1730
Rv0170	21460	1556	20027	993	2654	1668
Rv0171	25114	985	22386	1668	5062	3018
Rv0172	20776	763	16458	1620	4070	2668
Rv0173	15420	635	11723	887	3038	1897
Rv0174	43791	2255	33053	8422	23094	13880
Rv0175	27496	1455	21565	7371	19431	13080
Rv0176	12527	419	10305	1586	4551	2913
Rv0177	9277	637	7953	1652	5148	2909
Rv0178	9204	527	8441	1230	4924	3092
Rv0179c	2668	70	1981	8470	12605	8617
Rv0180c	1928	95	1962	433	1508	800
Rv0181c	939	33	828	373	1559	695
Rv0182c	1868	102	1684	914	3090	1907
Rv0183	1562	64	1271	615	1734	997
Rv0184	2321	206	2025	572	1759	1334
Rv0185	1596	81	1225	587	1298	985
Rv0186	5525	372	4718	2310	5483	4263
Rv0186A	9188	376	4543	39037	69319	31008
Rv0187	987	39	762	738	1498	794
Rv0188	2331	70	2775	1247	3363	1507
Rv0189c	3566	117	2999	2915	7445	3966
Rv0190	3953	130	2728	4850	15217	5431
Rv0191	3725	110	2592	2027	6872	2751
Rv0192	5230	222	4608	1622	5009	3040
Rv0192A	2520	146	1943	767	1936	1499
Rv0193c	741	39	728	334	885	406
Rv0194	431	24	357	564	942	723
Rv0195	508	4	142	512	1935	971
Rv0196	135	8	160	563	1582	622
Rv0197	1061	73	1314	1411	3943	2246
Rv0198c	7013	331	5269	2407	8118	4440
Rv0199	1001	59	842	280	738	521
Rv0200	1635	133	1359	315	1030	597
Rv0201c	4934	184	3674	1669	4283	2963
Rv0202c	14322	594	10913	7538	20264	11516
Rv0203	1565	70	1485	445	1130	747
Rv0204c	1296	100	1087	580	1033	755
Rv0205	883	87	860	269	790	428
Rv0206c	26002	1483	23911	6341	24599	13968
Rv0207c	5696	139	5549	1568	4206	2405
Rv0208c	3173	111	3557	4490	9325	5889
Rv0209	1069	38	1009	955	1746	1185
Rv0210	1855	72	1823	451	1067	733
Rv0211	16081	1109	39217	32701	94984	57308
Rv0212c	1882	161	1455	2068	3200	2456
Rv0213c	975	248	785	1059	1772	1228
Rv0214	445	42	414	899	2096	1591
Rv0215c	871	22	567	274	641	415
Rv0216	1056	83	1249	383	703	621
Rv0217c	401	42	306	189	521	290
Rv0218	648	32	664	559	799	849
Rv0219	165	13	192	61	146	114
Rv0220	13329	525	8951	3511	11230	6405
Rv0221	4814	123	3686	742	2572	1512
Rv0222	1681	51	1704	242	923	523
Rv0223c	2824	164	3345	1702	4664	3195
Rv0224c	1036	39	873	504	708	657
Rv0225	2324	95	1888	595	1680	1028
Rv0226c	2520	148	1889	337	872	662
Rv0227c	6671	359	6517	693	1988	1332
Rv0228	704	31	501	222	484	322
Rv0229c	3334	103	3086	3577	14771	5394
Rv0230c	3095	96	4419	1360	3289	2392
Rv0231	2651	96	3033	546	1599	1019
Rv0232	21757	420	6053	3783	7388	3864
Rv0233	13258	461	5074	1006	2251	1302
Rv0234c	1390	45	1035	452	1551	919
Rv0235c	540	37	364	201	704	347
Rv0236A	1794	34	1273	1511	4036	2118
Rv0236c	5698	282	3403	1728	4129	2824
Rv0237	2541	250	2059	540	1299	861
Rv0238	3369	81	2456	1031	5691	2194
Rv0239	4580	166	3170	2177	9481	3114
Rv0240	3387	156	2036	1301	5266	2018
Rv0241c	2017	91	1343	488	1965	1012
Rv0242c	4434	109	2452	732	2251	1348
Rv0243	9983	225	6738	1139	4022	2375
Rv0244c	8062	508	9158	11417	32114	22936
Rv0245	2480	106	2049	1193	3099	1928
Rv0246	992	32	869	999	2209	1296
Rv0247c	4422	112	2939	1039	5187	1996
Rv0248c	10435	379	7463	2077	7879	3865
Rv0249c	5853	110	3847	3675	9677	4756
Rv0250c	5683	47	3155	2919	7848	4183
Rv0251c	2460	46	646	10323	12900	11446
Rv0252	2195	124	4825	1112	3318	1941
Rv0253	260	25	374	114	310	181
Rv0254c	781	37	734	452	676	570
Rv0255c	3302	273	2955	615	1570	1116
Rv0256c	4142	278	4003	1019	2106	1640
Rv0257	425	37	298	240	575	322
Rv0258c	324	6	290	324	660	451
Rv0259c	232	4	253	922	1359	1028
Rv0260c	62	1	96	147	349	197
Rv0261c	245	13	221	227	522	360
Rv0262c	1461	50	1196	794	2354	1399
Rv0263c	1862	73	1677	1453	3997	2579
Rv0264c	980	67	967	703	2123	1293
Rv0265c	1680	48	1303	623	1456	1052
Rv0266c	3638	182	3754	2440	4603	3750
Rv0267	109	170	121	119	238	152
Rv0268c	8337	315	9468	3842	7834	4603
Rv0269c	938	74	880	336	749	586
Rv0270	11092	381	10268	1914	6785	3737
Rv0271c	4919	209	3785	1421	3669	2274
Rv0272c	1668	75	1505	972	2914	1472
Rv0273c	1417	30	1275	871	2342	1023
Rv0274	1155	33	719	385	794	458
Rv0275c	3662	126	3109	9249	15014	8867
Rv0276	13444	519	18709	14529	24747	16076
Rv0277A	3893	186	2900	7253	30247	10653
Rv0277c	3675	230	2343	4866	27920	9061
Rv0278c	408	20	467	136	271	237
Rv0279c	1557	99	1431	489	1004	716
Rv0280	2248	135	3804	613	2873	2104
Rv0281	5845	259	6049	1245	5139	2438
Rv0282	24246	1029	24169	11940	45400	24025
Rv0283	13819	771	12467	5843	17143	10805
Rv0284	23619	915	17993	8862	30999	16455
Rv0285	4527	145	3217	359	934	549
Rv0286	12324	779	10519	1068	3976	2135
Rv0287	13160	912	14093	646	2880	1430
Rv0288	16920	765	17918	2178	8827	3823
Rv0289	20802	1139	20526	2813	9446	5041
Rv0290	12339	755	10851	1403	5244	3465
Rv0291	10379	722	8884	2481	9171	5515
Rv0292	6913	635	5180	1621	5648	2981
Rv0293c	3234	185	2981	2287	5093	2989
Rv0294	404	19	496	388	897	572
Rv0295c	2299	82	1966	1249	3809	2078
Rv0296c	1773	63	1623	2453	5742	2919
Rv0297	20814	1036	27218	3427	7684	5338
Rv0298	7268	251	8613	3251	13132	5062
Rv0299	6461	193	6421	2542	11561	4572
Rv0300	3581	147	3421	1768	7258	3198
Rv0301	3654	170	3245	1676	7739	3547
Rv0302	2920	170	2653	1902	5492	3193
Rv0303	1065	58	874	1135	2765	1629
Rv0304c	1347	96	1592	317	771	440
Rv0305c	3240	103	3194	1073	2044	1295
Rv0306	181	4	176	83	213	122
Rv0307c	917	33	798	1067	2748	1671
Rv0308	1993	150	1731	1524	5253	2519
Rv0309	4395	139	4033	5563	11646	7290
Rv0310c	170	24	118	95	263	144
Rv0311	706	23	505	886	2120	1206
Rv0312	1927	51	1483	6393	11336	9146
Rv0313	5560	324	4314	4627	10230	5816
Rv0314c	3449	243	3530	1906	4385	2810
Rv0315	6926	326	6398	2565	8853	5777
Rv0316	4865	488	4348	956	3297	2019
Rv0317c	4440	139	3505	1319	3761	2357
Rv0318c	515	37	501	305	596	552
Rv0319	457	28	337	144	341	251
Rv0320	278	8	226	108	264	179
Rv0321	528	51	497	457	1505	860
Rv0322	987	21	858	505	642	683
Rv0323c	465	25	375	327	742	441
Rv0324	274	15	186	397	815	521
Rv0325	204	14	154	147	324	252
Rv0326	265	14	215	274	531	368
Rv0327c	190	19	83	634	1169	513
Rv0328	575	22	559	925	2051	1201
Rv0329c	67	7	63	128	425	208
Rv0330c	172	16	148	1418	2257	1624
Rv0331	547	21	446	1405	2275	1172
Rv0332	1629	68	1587	749	2058	1260
Rv0333	1034	37	976	535	1602	913
Rv0334	1319	87	1456	300	923	566
Rv0335c	342	32	247	185	380	275
Rv0336	2213	186	1746	1041	2149	1885
Rv0337c	3957	199	4157	1414	4904	2743
Rv0338c	9790	432	8556	3140	10006	5705
Rv0339c	1786	92	1431	1370	3540	2326
Rv0340	1518	51	1179	449	1495	950
Rv0341	1677	114	3351	239	696	401
Rv0342	2776	176	3578	1784	4083	2665
Rv0343	2416	158	2892	1890	4171	2987
Rv0344c	204	15	142	94	295	159
Rv0345	803	44	754	508	1096	686
Rv0346c	7166	342	6767	1458	6181	3007
Rv0347	1170	57	1123	813	1985	910
Rv0348	573	37	682	259	1089	443
Rv0349	888	34	1080	386	1515	694
Rv0350	11586	572	10811	30547	57775	41477
Rv0351	6150	259	5616	4266	6319	6292
Rv0352	6717	378	5883	8932	15026	12885
Rv0353	3153	135	2991	1548	2964	2346
Rv0354c	121	239	79	65	138	85
Rv0355c	3969	301	3125	931	2755	1769
Rv0356c	905	57	965	163	381	200
Rv0357c	1523	52	1354	417	995	632
Rv0358	354	11	322	228	391	364
Rv0359	550	27	535	329	530	450
Rv0360c	773	35	670	111	285	177
Rv0361	2064	56	2009	4141	9879	6399
Rv0362	520	80	580	413	1279	715
Rv0363c	4720	157	4658	1396	5618	2734
Rv0364	2475	208	2551	1205	4848	2295
Rv0365c	880	49	696	468	1629	981
Rv0366c	566	41	662	483	1849	900
Rv0367c	962	54	845	1524	3626	2095
Rv0368c	349	20	277	241	401	381
Rv0369c	466	10	294	327	885	597
Rv0370c	346	19	288	398	1029	604
Rv0371c	102	18	108	34	87	52
Rv0372c	241	18	227	105	174	171
Rv0373c	830	47	938	480	898	682
Rv0374c	93	9	143	44	71	78
Rv0375c	153	6	179	70	157	130
Rv0376c	500	11	447	246	489	409
Rv0377	830	46	712	478	1758	893
Rv0378	112	9	91	28	49	46
Rv0379	1683	12	2127	303	835	348
Rv0380c	487	30	278	237	704	448
Rv0381c	1362	29	1094	496	1220	826
Rv0382c	2546	137	2409	1259	3304	2006
Rv0383c	7591	431	6288	3764	9531	6107
Rv0384c	6482	260	5585	10228	13015	9590
Rv0385	1401	48	1548	1272	2493	1747
Rv0386	1623	63	1632	671	1407	1044
Rv0387c	179	15	132	171	348	227
Rv0388c	304	31	182	110	474	196
Rv0389	1246	78	1287	830	1712	1325
Rv0390	1360	36	1199	478	1035	730
Rv0391	1909	83	1618	375	1198	712
Rv0392c	2093	84	2164	765	1850	1353
Rv0393	122	32	91	146	194	200
Rv0394c	1411	49	1032	586	1226	810
Rv0395	111	6	90	32	40	48
Rv0396	86	6	71	32	77	44
Rv0397	71	4	46	61	184	93
Rv0397A	2272	19	2791	1505	3840	2128
Rv0398c	488	44	479	190	360	273
Rv0399c	907	46	771	403	1109	752
Rv0400c	1595	62	1201	955	2126	1534
Rv0401	420	19	375	208	442	356
Rv0402c	1337	81	1079	927	2650	1368
Rv0403c	488	8	371	233	623	344
Rv0404	1561	122	1158	572	1827	719
Rv0405	2780	104	1659	642	1828	940
Rv0406c	545	33	461	595	1526	940
Rv0407	1802	47	1478	811	2662	1383
Rv0408	3083	117	2466	612	2419	1493
Rv0409	1822	87	1258	475	1317	802
Rv0410c	5624	285	6590	753	3269	1810
Rv0411c	2791	161	3528	524	1775	1016
Rv0412c	2812	211	3588	1546	3744	2203
Rv0413	1558	134	1364	690	1814	1436
Rv0414c	496	38	407	215	459	306
Rv0415	2299	57	2249	511	947	801
Rv0416	416	24	475	31	89	62
Rv0417	809	36	1042	163	366	230
Rv0418	4018	108	3226	836	2427	1502
Rv0419	6853	277	6280	4658	10684	6537
Rv0420c	1047	50	1204	642	1552	1002
Rv0421c	1293	54	996	190	591	357
Rv0422c	2870	105	2599	479	1743	922
Rv0423c	9639	480	7909	2429	8055	4396
Rv0424c	2345	59	1472	518	1484	776
Rv0425c	20450	1235	16664	4223	12814	8230
Rv0426c	4625	179	4333	588	1902	1097
Rv0427c	1145	41	972	538	1625	952
Rv0428c	998	42	904	320	1086	715
Rv0429c	1218	41	1009	678	1786	1081
Rv0430	2731	77	2184	589	2014	841
Rv0431	3028	144	2306	956	3277	1537
Rv0432	4393	217	3619	2377	7296	3944
Rv0433	5446	342	5233	1541	5749	3020
Rv0434	2757	78	2235	440	1798	994
Rv0435c	4137	346	3388	1388	4176	2821
Rv0436c	2359	100	2448	886	2340	1396
Rv0437c	2337	122	2428	1500	2567	1927
Rv0438c	1219	67	1135	767	2083	1384
Rv0439c	717	21	666	779	1698	1105
Rv0440	21852	2338	43281	29694	54669	42842
Rv0441c	758	39	641	660	2414	1190
Rv0442c	2556	95	1989	1220	2557	1492
Rv0443	2748	62	1954	1695	4409	2535
Rv0444c	3249	167	2988	699	2591	1467
Rv0445c	2540	88	2379	1056	3358	1774
Rv0446c	2340	133	1644	549	1851	1121
Rv0447c	1935	39	1570	1013	2914	1761
Rv0448c	88	23	59	392	1438	668
Rv0449c	1682	101	1301	2808	7723	4556
Rv0450c	6165	332	6166	3799	11385	5842
Rv0451c	1396	79	1622	719	2263	989
Rv0452	535	18	667	1933	2936	2343
Rv0453	374	22	408	348	1360	1041
Rv0454	176	16	176	85	209	134
Rv0455c	3602	152	3134	3009	12926	4802
Rv0456A	504	5	425	435	1009	503
Rv0456B	405	4	372	286	698	300
Rv0456c	396	13	371	192	497	317
Rv0457c	1056	34	979	734	2196	1343
Rv0458	4856	188	4935	2013	3623	3042
Rv0459	2033	87	2116	178	434	306
Rv0460	1744	33	1562	435	976	621
Rv0461	2255	66	2100	416	939	671
Rv0462	7602	218	5948	1251	4140	2426
Rv0463	1466	57	1224	101	313	185
Rv0464c	3267	74	2568	1296	4781	2387
Rv0465c	2626	73	2198	3752	10715	5801
Rv0466	5643	352	5248	1532	4420	3036
Rv0467	15324	1527	32965	41523	127435	74808
Rv0468	6022	641	8364	5859	23952	13271
Rv0469	8063	384	7606	2569	14410	5394
Rv0470A	708	18	577	210	732	399
Rv0470c	4999	169	4875	2686	11392	4956
Rv0471c	1748	119	1462	1209	3056	1632
Rv0472c	2362	90	1775	1471	5513	2234
Rv0473	1842	57	1769	863	2314	1294
Rv0474	2440	49	2149	3994	4652	3343
Rv0475	8232	136	8603	2252	7045	4150
Rv0476	4879	130	4242	3700	8986	4875
Rv0477	5833	280	5315	3449	10556	6079
Rv0478	2224	112	2265	602	2494	1645
Rv0479c	4920	219	5713	2545	9603	4524
Rv0480c	1808	115	2179	1049	2605	1523
Rv0481c	1125	28	1155	364	1306	631
Rv0482	918	54	843	332	752	510
Rv0483	7134	507	8645	11825	42033	26992
Rv0484c	1322	111	1229	634	1499	1038
Rv0485	6068	340	5558	8161	30187	14250
Rv0486	6074	328	4662	2420	8605	5642
Rv0487	2371	94	2154	749	2532	1367
Rv0488	593	8	453	348	703	400
Rv0489	1186	42	924	590	1579	971
Rv0490	6708	180	5067	2135	5739	3400
Rv0491	2261	128	2145	277	820	587
Rv0492A	375	24	478	119	233	111
Rv0492c	1740	135	1820	550	1171	823
Rv0493c	730	51	882	619	1116	721
Rv0494	82	9	89	374	566	346
Rv0495c	1784	52	984	818	2320	1197
Rv0496	5508	173	4567	1777	3913	2464
Rv0497	4407	157	4069	743	2221	1494
Rv0498	2106	88	1885	381	931	740
Rv0499	1152	33	813	334	800	558
Rv0500	1834	52	1514	283	831	480
Rv0500A	3785	75	4389	954	2143	1056
Rv0500B	15048	801	14831	7840	20022	11557
Rv0501	34088	2251	35238	7073	23795	11827
Rv0502	31069	1574	35420	4177	15571	8148
Rv0503c	7233	267	8906	3255	10674	5239
Rv0504c	1891	111	1647	309	1073	570
Rv0505c	2546	86	2174	924	2478	1491
Rv0506	2289	94	1876	412	1058	576
Rv0507	3240	205	2871	809	2440	1325
Rv0508	780	50	733	93	287	184
Rv0509	22952	981	19129	4530	15024	9822
Rv0510	19178	681	15045	3683	11520	7009
Rv0511	21247	1786	17508	7133	23196	15124
Rv0512	6938	280	4993	2134	8455	5417
Rv0513	3923	163	2419	1119	3910	2993
Rv0514	1983	146	1106	650	1972	1679
Rv0515	2725	197	1940	1121	2706	2139
Rv0516c	5376	57	3707	4930	14843	7126
Rv0517	2943	117	2540	1055	2302	1536
Rv0518	1779	41	1633	485	1565	892
Rv0519c	529	43	387	182	353	195
Rv0520	353	7	667	279	541	408
Rv0521	227	14	378	100	219	167
Rv0522	1992	71	1859	587	1284	780
Rv0523c	484	39	494	374	804	490
Rv0524	3145	95	2163	1796	4468	2487
Rv0525	1356	28	1086	443	1381	742
Rv0526	1048	38	796	273	742	427
Rv0527	756	26	517	139	326	231
Rv0528	1941	131	1256	653	1708	1145
Rv0529	2574	153	2180	508	1140	835
Rv0530	6401	390	7752	1943	4919	3329
Rv0530A	2298	37	1816	1635	4827	2635
Rv0531	1826	35	1845	379	1002	592
Rv0532	974	54	723	67	180	147
Rv0533c	2601	93	2606	1429	3223	1917
Rv0534c	1077	48	1024	665	1364	969
Rv0535	764	17	682	463	1256	778
Rv0536	735	53	664	259	698	455
Rv0537c	5181	260	4912	2082	4866	3228
Rv0538	1463	147	1325	696	1667	1046
Rv0539	775	42	678	292	664	410
Rv0540	378	22	400	121	369	249
Rv0541c	2016	64	1186	603	2009	1181
Rv0542c	4564	150	3683	828	3466	2012
Rv0543c	5199	254	4633	2132	6788	3627
Rv0544c	4182	261	3672	820	3608	1753
Rv0545c	19560	964	17963	4073	16093	9178
Rv0546c	862	24	786	280	894	479
Rv0547c	1531	48	1236	1402	2723	1990
Rv0548c	3472	95	2808	1527	5350	3063
Rv0549c	888	22	831	538	1986	1037
Rv0550c	430	13	398	338	849	439
Rv0551c	1202	67	891	954	3531	1897
Rv0552	1395	40	1103	1280	3406	2304
Rv0553	819	79	808	409	1009	706
Rv0554	1524	62	1337	410	1397	701
Rv0555	4916	295	3745	1708	4448	3082
Rv0556	1723	38	1294	714	2709	1244
Rv0557	3607	123	2918	2897	6616	5244
Rv0558	2822	63	1711	821	2509	1275
Rv0559c	6383	212	3730	5655	21511	10894
Rv0560c	950	42	939	4707	17561	12746
Rv0561c	743	93	678	397	972	585
Rv0562	4904	144	3721	1402	4688	2559
Rv0563	3566	215	2904	11889	33238	19207
Rv0564c	1198	46	1192	387	1057	691
Rv0565c	1030	54	1132	245	903	432
Rv0566c	587	18	513	90	349	200
Rv0567	5130	111	5160	1839	4349	2693
Rv0568	9156	218	8165	4877	10784	7038
Rv0569	6754	71	1519	566	1233	1265
Rv0570	6428	75	1726	3001	5681	6101
Rv0571c	2161	45	1316	917	2047	1542
Rv0572c	802	17	391	348	1254	856
Rv0573c	484	18	467	297	711	520
Rv0574c	4786	34	877	1498	2824	3502
Rv0575c	1839	31	385	1657	4764	2536
Rv0576	2417	175	2860	1934	3469	1890
Rv0577	2105	216	3263	340	878	535
Rv0578c	15749	368	12618	4215	10415	6374
Rv0579	3768	79	3191	1885	3895	2409
Rv0580c	2642	91	2277	559	1938	1053
Rv0581	600	27	455	669	1482	892
Rv0582	749	42	548	516	1430	867
Rv0583c	735	41	711	289	863	498
Rv0584	2634	129	1441	2880	8701	4717
Rv0585c	960	70	957	831	1599	1053
Rv0586	2743	147	1772	61160	94324	72629
Rv0587	2673	122	1777	7298	22980	16939
Rv0588	2888	107	1963	5556	13371	10273
Rv0589	2701	96	1868	2885	7727	6156
Rv0590	1699	63	1109	1672	6471	4856
Rv0590A	555	6	377	354	1305	1000
Rv0591	505	16	297	669	1813	1486
Rv0592	203	11	132	595	1665	1127
Rv0593	210	26	160	292	1025	801
Rv0594	1214	41	1035	1527	3196	2282
Rv0595c	196	4	174	411	1214	506
Rv0596c	115	5	122	500	905	432
Rv0597c	1712	51	763	688	3506	1695
Rv0598c	937	19	726	1126	3518	1516
Rv0599c	759	9	627	1063	2517	1264
Rv0600c	22	7	34	19	56	41
Rv0601c	28	13	37	19	54	36
Rv0602c	95	8	88	53	86	71
Rv0603	87	5	80	47	80	92
Rv0604	898	74	815	435	996	680
Rv0605	914	22	634	368	1335	993
Rv0606	1263	42	1045	419	1631	1143
Rv0607	326	5	308	138	307	235
Rv0608	2377	150	1461	2886	6852	3084
Rv0609	2759	191	1762	1796	5071	2303
Rv0609A	1347	20	898	354	1382	621
Rv0610c	4111	146	3708	1125	3983	2178
Rv0611c	3414	72	2875	2540	8275	4475
Rv0612	1951	50	1454	825	1881	1270
Rv0613c	11532	563	9538	1768	4082	2900
Rv0614	260	22	512	209	328	212
Rv0615	3454	70	3246	1178	2392	1349
Rv0616A	1903	23	1560	1394	5014	2153
Rv0616c	46	35	32	35	138	39
Rv0617	1418	39	887	1324	5384	2662
Rv0618	715	30	520	793	2907	1307
Rv0619	121	5	86	185	443	306
Rv0620	32	3	13	123	212	181
Rv0621	2136	34	1725	1967	2217	2492
Rv0622	578	10	500	302	647	461
Rv0623	1394	75	899	3574	7865	4577
Rv0624	1413	56	824	2249	6946	3806
Rv0625c	1304	45	953	987	1641	1374
Rv0626	1667	130	1203	1306	2470	1642
Rv0627	1501	104	1037	1184	2488	1813
Rv0628c	4291	155	4137	2341	4402	4090
Rv0629c	1627	49	1074	1154	1866	2048
Rv0630c	1834	75	1422	409	828	617
Rv0631c	1672	122	1453	570	1438	990
Rv0632c	5018	127	4120	2371	8965	4467
Rv0633c	1618	75	1358	847	2449	1476
Rv0634A	4654	98	4167	246	456	270
Rv0634B	9282	175	8641	1382	4527	1651
Rv0634c	2454	55	1958	1347	5565	2589
Rv0635	13378	443	13381	978	3398	1390
Rv0636	9459	681	10567	1055	3959	1947
Rv0637	12397	629	12984	1784	7857	4016
Rv0638	25645	611	19438	4259	12082	7522
Rv0639	16434	602	14000	3087	11483	7157
Rv0640	12100	373	10793	2311	13041	6545
Rv0641	15979	456	12207	6001	28734	15337
Rv0642c	10349	296	9691	2214	8549	4193
Rv0643c	8305	286	8942	2075	6639	3413
Rv0644c	5912	258	7360	1405	4067	2627
Rv0645c	2006	126	2023	471	1662	940
Rv0646c	2477	141	2288	1883	7294	4072
Rv0647c	3169	152	2842	5206	14504	8349
Rv0648	663	48	647	853	1335	1031
Rv0649	187	6	90	110	249	205
Rv0650	129	6	72	62	94	106
Rv0651	4673	210	3780	3409	11168	7525
Rv0652	4470	220	4628	1222	3756	3260
Rv0653c	343	95	315	1583	1965	1153
Rv0654	1902	60	1978	3836	7716	4086
Rv0655	43457	2847	34267	4258	15200	6540
Rv0656c	974	63	776	331	1480	672
Rv0657c	816	13	702	362	1227	564
Rv0658c	949	22	751	510	1588	919
Rv0659c	4396	297	3402	2193	9416	4705
Rv0660c	3310	142	2694	2562	7711	4300
Rv0661c	146	0	89	117	387	193
Rv0662c	144	9	93	287	578	354
Rv0663	5149	141	3782	3756	8579	5221
Rv0664	471	38	376	123	323	207
Rv0665	399	31	355	80	299	161
Rv0666	228	7	216	50	163	90
Rv0667	101052	6330	107990	28213	103029	58368
Rv0668	60795	1898	47052	10342	45541	29394
Rv0669c	2074	124	1657	660	1840	1141
Rv0670	2461	66	1863	1229	5792	2769
Rv0671	2028	152	1969	1348	4227	2692
Rv0672	3518	305	4182	778	1999	1385
Rv0673	1668	74	1854	429	908	726
Rv0674	1299	61	1234	931	1277	1303
Rv0675	1134	65	1114	160	266	305
Rv0676c	15962	1013	5147	7233	35038	24680
Rv0677c	14330	900	2898	7870	25980	15803
Rv0678	5587	187	1291	3244	11560	8668
Rv0679c	1466	112	1278	467	1762	756
Rv0680c	1626	66	1361	747	2156	1054
Rv0681	2752	151	2200	1375	4093	2840
Rv0682	21883	586	22073	4482	12234	7704
Rv0683	18033	593	19856	2676	9880	6130
Rv0684	56689	2599	57167	6850	27881	17752
Rv0685	59442	2198	48874	6403	27811	14446
Rv0686	3323	115	2516	735	2333	1273
Rv0687	1891	48	2044	2538	3578	2968
Rv0688	3723	197	4590	1071	3076	2257
Rv0689c	17	21	6	14	29	46
Rv0690c	4004	221	3152	3334	9323	5975
Rv0691A	8322	237	3242	2002	6034	2726
Rv0691c	2109	93	1413	3003	8424	5200
Rv0692	13266	869	5656	2662	8800	3818
Rv0693	14523	1826	7825	1541	5507	2666
Rv0694	10062	519	5172	730	2246	1208
Rv0695	12990	721	13259	1843	3799	3570
Rv0696	15821	828	16402	907	2416	2095
Rv0697	6055	175	5243	331	712	714
Rv0698	514	25	267	761	2401	1248
Rv0699	91	10	64	54	151	101
Rv0700	73732	2913	57388	14422	39254	25911
Rv0701	72215	3410	49475	8581	27612	19647
Rv0702	48715	2107	29495	4843	14644	10665
Rv0703	23267	1154	14309	1256	5161	2991
Rv0704	35709	1380	19390	3000	12905	7126
Rv0705	17323	365	8891	1996	8733	4661
Rv0706	16608	685	8775	1939	6743	4216
Rv0707	17042	778	10115	1702	7008	4136
Rv0708	12188	475	6680	1465	7641	3464
Rv0709	14670	459	7977	1394	8086	2951
Rv0710	14237	316	7908	1711	8535	3216
Rv0711	10836	449	9652	13109	49050	29555
Rv0712	3225	78	3082	1791	6911	4630
Rv0713	6286	281	6639	1176	2993	2081
Rv0714	19570	1673	20777	5993	17824	8929
Rv0715	16070	1659	14611	2544	11420	5897
Rv0716	16674	753	13472	2376	9614	5332
Rv0717	9693	436	7868	415	2155	1043
Rv0718	14500	632	10974	986	5140	2666
Rv0719	13522	673	9587	1886	6738	4206
Rv0720	10575	427	7351	763	2885	1811
Rv0721	18512	1422	12688	1078	4431	2829
Rv0722	8296	554	5449	389	1893	1207
Rv0723	11213	268	6638	2136	10396	5126
Rv0724	12928	585	11582	4752	20619	11503
Rv0724A	179	175	132	85	312	173
Rv0725c	1045	211	817	808	2794	1508
Rv0726c	1634	79	1240	1062	5191	2478
Rv0727c	100	76	113	81	180	138
Rv0728c	213	74	183	228	393	297
Rv0729	593	31	546	286	484	496
Rv0730	3291	99	3086	1396	5187	2646
Rv0731c	536	29	684	126	431	253
Rv0732	8894	533	8928	2122	7262	3860
Rv0733	8237	264	7420	1036	3671	2248
Rv0734	9534	298	8138	1766	4870	3271
Rv0735	2975	76	2338	688	2020	1353
Rv0736	895	42	667	396	795	615
Rv0737	245	6	196	129	268	226
Rv0738	2809	141	2356	2030	3537	2965
Rv0739	1825	69	1907	433	1076	703
Rv0740	3603	134	3710	410	948	594
Rv0741	3499	176	2980	423	1600	751
Rv0742	1029	47	906	285	535	385
Rv0743c	649	65	670	724	1903	1151
Rv0744c	608	75	558	851	2085	1205
Rv0745	178	1	74	66	98	90
Rv0746	675	24	473	172	404	355
Rv0747	1751	93	1492	669	1678	1251
Rv0748	425	48	496	333	1234	509
Rv0749	301	39	296	266	1135	367
Rv0749A	1990	72	1862	1680	4799	2424
Rv0750	1789	39	1458	1559	2816	2037
Rv0751c	2374	130	2532	804	1436	957
Rv0752c	2885	37	3177	826	1275	813
Rv0753c	2983	77	2928	1421	2134	1085
Rv0754	492	39	500	225	468	256
Rv0755A	8481	168	10958	1818	2583	2130
Rv0755c	4797	138	4003	284	813	509
Rv0756c	3536	105	2591	2241	5351	3475
Rv0757	3867	164	3767	1133	4158	2269
Rv0758	5667	239	5465	1777	5228	3229
Rv0759c	3277	192	3500	1067	2973	1748
Rv0760c	3862	76	3463	313	1022	647
Rv0761c	7983	423	6637	996	3081	2120
Rv0762c	954	40	873	190	552	303
Rv0763c	363	19	357	107	392	195
Rv0764c	1045	71	1075	465	1207	645
Rv0765c	720	51	788	250	716	386
Rv0766c	1539	48	1634	1806	3940	2199
Rv0767c	217	15	273	1252	1356	677
Rv0768	1111	48	1332	1905	2849	1517
Rv0769	1021	35	1126	222	600	355
Rv0770	722	31	928	93	250	154
Rv0771	433	50	502	85	214	84
Rv0772	2619	77	2398	1249	2832	1911
Rv0773c	2430	85	2113	765	2493	1505
Rv0774c	2682	116	2440	1135	3419	1951
Rv0775	2903	52	2363	1788	4001	2320
Rv0776c	212	41	198	211	638	381
Rv0777	3427	84	3201	1354	3856	2381
Rv0778	2238	48	1962	585	2325	1254
Rv0779c	97	10	74	272	571	365
Rv0780	863	38	655	685	2431	1182
Rv0781	2075	43	1351	3972	10278	6310
Rv0782	1905	46	1299	2356	7059	3909
Rv0783c	2795	77	2215	1582	3380	2185
Rv0784	766	14	589	757	1675	1049
Rv0785	1613	36	1368	890	2009	1409
Rv0786c	293	38	254	282	1028	599
Rv0787	557	63	538	214	680	476
Rv0787A	1906	128	1603	409	1376	769
Rv0788	3885	137	3303	1495	4053	2421
Rv0789c	354	73	353	3077	5594	4821
Rv0790c	452	21	243	2399	3248	2720
Rv0791c	592	20	269	3812	5251	3998
Rv0792c	697	59	336	7431	9810	6516
Rv0793	138	3	63	2165	2279	1616
Rv0794c	1205	41	860	702	1406	1016
Rv0795	150	4	97	72	199	95
Rv0796	317	9	266	129	412	175
Rv0797	540	19	412	181	404	286
Rv0798c	2248	93	1923	285	1328	561
Rv0799c	1814	91	1479	832	3159	1407
Rv0800	1011	53	735	361	914	606
Rv0801	1095	27	1016	430	1097	706
Rv0802c	906	22	782	1184	2722	1922
Rv0803	5126	195	4677	1347	3918	2556
Rv0804	1352	42	1079	224	473	332
Rv0805	10976	430	12824	29167	100606	48349
Rv0806c	1556	140	2185	721	2665	1183
Rv0807	529	40	583	330	992	599
Rv0808	12141	532	10472	5840	17279	10077
Rv0809	5352	267	5938	1360	4184	2276
Rv0810c	12509	156	11641	3866	13354	5533
Rv0811c	1919	80	1988	695	2294	1411
Rv0812	1354	31	1176	509	1339	845
Rv0813c	3553	196	3278	1486	5080	2881
Rv0814c	2421	136	2682	601	2942	1455
Rv0815c	2806	85	3224	2024	9134	3720
Rv0816c	168	20	175	136	306	183
Rv0817c	247	28	272	236	721	420
Rv0818	4410	115	3967	2038	5881	3052
Rv0819	2896	167	2825	531	1741	1129
Rv0820	1085	52	763	281	1180	539
Rv0821c	8563	233	7878	4126	19161	8472
Rv0822c	9157	509	6785	8524	17580	11332
Rv0823c	30032	1156	25214	9408	40315	21081
Rv0824c	49549	1751	32222	25841	124649	54341
Rv0825c	878	32	985	729	2049	978
Rv0826	450	33	503	528	1065	553
Rv0827c	1225	90	929	2397	5981	2872
Rv0828c	225	0	210	163	461	220
Rv0829	83	0	81	53	94	72
Rv0830	706	35	589	581	2502	994
Rv0831c	3586	132	2781	1932	8568	2961
Rv0832	1397	48	1159	873	1823	1488
Rv0833	637	29	458	256	619	623
Rv0834c	6006	241	7405	1466	2981	2262
Rv0835	845	36	657	297	1135	469
Rv0836c	68	8	54	134	286	143
Rv0837c	95	13	74	412	831	440
Rv0838	929	40	945	591	1325	916
Rv0839	2076	114	2382	2557	5289	3463
Rv0840c	641	38	405	2098	4813	3868
Rv0841	23	32	16	74	131	121
Rv0842	573	42	468	326	774	504
Rv0843	289	13	306	140	304	235
Rv0844c	3464	60	2781	1743	5195	2747
Rv0845	1351	21	1042	572	1257	737
Rv0846c	1801	105	1085	6228	10967	5538
Rv0847	2937	179	1129	25668	40550	27105
Rv0848	5679	168	2427	8304	13996	10135
Rv0849	3993	89	1236	1967	4130	2486
Rv0850	1641	54	375	414	1077	483
Rv0851c	664	32	781	434	754	771
Rv0852	1573	46	1641	623	1126	847
Rv0853c	2119	131	2073	736	2000	1286
Rv0854	1359	44	1391	520	1577	838
Rv0855	2435	201	2730	615	1976	1164
Rv0856	1334	32	1493	257	924	426
Rv0857	1489	38	1402	607	1826	863
Rv0858c	1096	70	997	425	1338	705
Rv0859	27041	1415	19843	2800	10363	5802
Rv0860	48862	1489	44745	3483	12073	7945
Rv0861c	2271	95	2184	857	3326	1625
Rv0862c	1907	100	1591	758	1858	1214
Rv0863	3249	101	2622	1110	4431	1979
Rv0864	5250	241	4588	1486	6669	3011
Rv0865	2000	49	2028	597	2455	1417
Rv0866	923	49	1045	145	489	362
Rv0867c	3245	791	6497	4438	13260	10043
Rv0868c	1542	70	1455	318	1937	612
Rv0869c	7007	369	5723	2004	7657	4020
Rv0870c	6250	223	4912	2434	7403	3818
Rv0871	5043	121	5436	2046	5584	3576
Rv0872c	10908	304	10806	1002	2403	1716
Rv0873	7129	305	8405	1446	5710	2756
Rv0874c	1294	63	1079	766	1376	971
Rv0875c	1188	44	1030	242	1052	585
Rv0876c	2884	123	2526	1401	4315	2490
Rv0877	4794	231	5251	1624	3215	2633
Rv0878c	1071	129	705	162	445	308
Rv0879c	2005	169	1410	490	1434	797
Rv0880	1010	34	925	1229	2417	1651
Rv0881	1370	82	1410	466	1168	866
Rv0882	542	26	537	109	301	227
Rv0883c	2255	98	1747	519	1460	774
Rv0884c	2060	132	2373	1976	5547	3146
Rv0885	13382	593	19845	23066	46345	32020
Rv0886	9494	458	15353	1434	4744	2898
Rv0887c	136	25	165	200	482	329
Rv0888	2439	94	2039	18538	26999	25208
Rv0889c	4158	152	2892	1375	3880	2337
Rv0890c	4724	311	3772	440	1335	736
Rv0891c	1364	83	1093	1408	4872	2086
Rv0892	2406	85	2786	492	1974	1049
Rv0893c	266	8	158	148	568	222
Rv0894	201	6	151	116	212	161
Rv0895	231	7	209	147	307	225
Rv0896	8989	188	5416	2563	12790	4873
Rv0897c	1871	109	1399	871	2758	1570
Rv0898c	1396	42	1029	1398	3491	1941
Rv0899	1757	40	2129	1759	4599	2571
Rv0900	1162	34	1235	334	1066	576
Rv0901	2871	64	2878	507	1427	805
Rv0902c	1914	104	1960	888	3154	1807
Rv0903c	1885	58	1684	1509	4570	2422
Rv0904c	1241	68	1179	864	1837	1513
Rv0905	1808	81	1265	1914	8662	4347
Rv0906	1962	159	1867	1788	7809	4339
Rv0907	2247	76	2136	1801	4406	3265
Rv0908	2236	87	1933	1069	4451	2716
Rv0909	4832	79	3929	1334	4638	2299
Rv0910	6848	132	5427	1439	4895	2558
Rv0911	2600	58	2458	560	1723	1050
Rv0912	862	38	625	226	679	381
Rv0913c	2131	65	1679	441	1915	896
Rv0914c	3092	129	2533	1745	4490	2574
Rv0915c	439	16	433	336	595	430
Rv0916c	175	0	124	192	397	221
Rv0917	2081	48	2031	722	1507	1011
Rv0918	376	17	351	837	1719	954
Rv0919	399	163	372	556	1145	737
Rv0920c	3496	109	3173	1411	5024	2557
Rv0921	2117	493	1777	258	614	433
Rv0922	12466	1095	12232	2516	7792	5120
Rv0923c	1231	131	1120	600	1398	969
Rv0924c	1367	57	1507	282	773	466
Rv0925c	2399	158	2460	363	1411	678
Rv0926c	1629	41	1618	357	1113	656
Rv0927c	593	18	547	321	738	483
Rv0928	1235	137	1023	467	1179	732
Rv0929	892	20	806	203	531	346
Rv0930	1277	83	1111	714	1296	1025
Rv0931c	25075	1113	23797	4898	18308	10603
Rv0932c	24182	534	20986	6506	20390	10524
Rv0933	4635	314	4603	1276	5314	2485
Rv0934	9787	700	11401	1122	4915	2556
Rv0935	7507	398	6777	648	2501	1586
Rv0936	2960	123	2513	330	1085	761
Rv0937c	1569	49	1118	668	2288	1010
Rv0938	5041	165	3092	1270	3944	2203
Rv0939	5530	255	3854	2619	6033	4505
Rv0940c	1215	77	1285	398	2097	955
Rv0941c	3255	127	2753	738	2103	1160
Rv0942	212	43	173	49	127	64
Rv0943c	209	15	165	106	234	146
Rv0944	467	10	412	236	628	371
Rv0945	1322	45	1080	631	1709	1141
Rv0946c	1463	103	1293	550	1961	1092
Rv0947c	1190	14	1157	288	953	497
Rv0948c	3429	95	3828	1586	5858	2571
Rv0949	2766	98	2641	933	2661	1726
Rv0950c	4782	382	6396	1629	7892	3831
Rv0951	6300	272	6113	2260	8418	4180
Rv0952	4148	112	4085	1104	4314	2370
Rv0953c	483	27	540	529	1240	804
Rv0954	8197	526	7687	2043	6028	3973
Rv0955	6377	269	5854	1583	4377	2756
Rv0956	1356	50	1219	381	1062	608
Rv0957	4354	161	3766	900	2493	1490
Rv0958	3595	101	3574	857	2211	1664
Rv0959	4352	207	4267	1236	3203	2264
Rv0959A	1639	17	1203	3443	7572	5451
Rv0960	2276	37	1407	4691	14282	9797
Rv0961	1523	34	1155	1155	3157	2135
Rv0962c	39	32	28	194	371	270
Rv0963c	204	5	186	313	670	499
Rv0964c	676	29	560	197	445	322
Rv0965c	1636	69	1460	274	680	429
Rv0966c	2139	90	2212	1019	2565	1382
Rv0967	5017	97	4312	2494	6050	2696
Rv0968	3932	80	3484	1252	3976	2019
Rv0969	8930	354	9747	2799	7181	4244
Rv0970	4085	92	4225	1360	3414	2014
Rv0971c	1596	75	575	273	612	407
Rv0972c	2719	78	1141	302	996	616
Rv0973c	3063	96	1553	679	1832	1210
Rv0974c	2329	50	1063	359	1203	707
Rv0975c	2044	50	902	314	925	599
Rv0976c	3367	49	1352	934	2204	1512
Rv0977	2275	90	1765	1560	2279	1928
Rv0978c	86	9	56	57	67	59
Rv0979A	4413	134	5245	1665	6385	3265
Rv0979c	62	8	60	16	30	25
Rv0980c	144	150	116	107	180	151
Rv0981	7979	323	4845	6184	22244	12704
Rv0982	8391	228	6838	5840	22089	12636
Rv0983	9786	477	8658	10916	30158	22049
Rv0984	7056	327	5688	3804	11266	8466
Rv0985c	790	98	960	729	1315	1043
Rv0986	547	4	608	667	2736	1334
Rv0987	2971	140	3146	777	3193	1393
Rv0988	2518	159	2321	133	487	220
Rv0989c	232	58	218	1236	3119	1813
Rv0990c	889	61	1398	4261	8135	6054
Rv0991c	1145	60	1854	15625	23864	15628
Rv0992c	778	28	566	513	1153	763
Rv0993	3289	103	3096	568	1194	804
Rv0994	6038	218	5295	533	1412	972
Rv0995	2033	75	1866	197	383	261
Rv0996	3443	106	2754	2225	2656	2375
Rv0997	2166	73	1763	692	2370	1205
Rv0998	2636	123	1957	529	1469	980
Rv0999	1380	72	1165	593	1179	901
Rv1000c	1375	52	876	581	1596	739
Rv1001	3192	67	2685	2104	5698	3326
Rv1002c	2403	73	2234	1000	2235	1726
Rv1003	528	37	482	213	374	286
Rv1004c	1338	129	1173	939	1874	1459
Rv1005c	1468	70	1403	877	2296	1544
Rv1006	29397	1111	28398	4570	19290	9699
Rv1007c	1609	63	1510	714	2764	1545
Rv1008	428	26	419	279	485	351
Rv1009	10606	591	8265	4556	10642	6786
Rv1010	6337	243	4167	1175	3081	1967
Rv1011	2642	155	2063	733	1593	1104
Rv1012	436	14	486	141	315	205
Rv1013	9343	424	14625	2950	5339	3974
Rv1014c	2223	99	2215	481	1508	920
Rv1015c	9521	418	9145	6000	14169	8972
Rv1016c	3514	95	3236	545	2372	1145
Rv1017c	6093	286	5824	2373	8181	3981
Rv1018c	4535	232	4490	3005	8770	5039
Rv1019	2767	69	2540	1597	3727	2380
Rv1020	5087	237	4756	2069	6460	4077
Rv1021	1622	32	1429	1035	3043	1725
Rv1022	1735	65	1660	507	1472	837
Rv1023	3950	166	3748	757	2287	1441
Rv1024	2221	166	1886	743	1946	1296
Rv1025	1616	99	1189	442	1238	857
Rv1026	1288	62	764	213	577	359
Rv1027c	621	22	592	124	293	225
Rv1028A	117	3	81	48	99	91
Rv1028c	1493	58	1374	1053	1976	1616
Rv1029	499	14	519	245	581	479
Rv1030	955	57	878	401	932	673
Rv1031	1221	39	1010	647	1470	882
Rv1032c	1398	76	1977	822	3802	1868
Rv1033c	1114	70	2138	1938	4736	3085
Rv1034c	67	1	43	40	80	68
Rv1035c	310	10	312	115	235	174
Rv1036c	239	4	254	74	158	77
Rv1037c	613	8	538	114	354	175
Rv1038c	722	15	608	87	275	166
Rv1039c	141	75	187	415	418	409
Rv1040c	125	14	137	202	318	380
Rv1041c	6840	151	5523	2098	6163	3900
Rv1042c	5888	123	5083	1719	4950	3071
Rv1043c	1973	70	1319	773	2013	1069
Rv1044	234	7	166	1092	2576	1143
Rv1045	295	23	260	368	1546	593
Rv1046c	5033	328	3997	9501	21118	10794
Rv1047	234	92	240	129	336	230
Rv1048c	632	27	618	3754	6312	2592
Rv1049	220	14	215	267	463	200
Rv1050	121	6	104	116	263	130
Rv1051c	29	1	13	46	139	64
Rv1052	892	9	660	1675	4553	2174
Rv1053c	9	15	7	22	52	22
Rv1054	2178	95	1621	667	1907	1412
Rv1055	706	24	525	239	616	394
Rv1056	875	32	707	699	1993	1191
Rv1057	448	37	225	14835	40991	24294
Rv1058	970	35	1074	1391	4889	2723
Rv1059	1452	27	1443	618	1486	922
Rv1060	1985	159	1661	248	550	399
Rv1061	1576	63	1334	698	1826	1005
Rv1062	840	30	639	242	534	411
Rv1063c	1586	88	1298	690	1616	1001
Rv1064c	387	47	376	177	482	287
Rv1065	7005	219	5042	6392	16523	8947
Rv1066	1666	80	1302	415	1214	969
Rv1067c	95	9	104	43	103	72
Rv1068c	191	2	158	39	115	76
Rv1069c	2565	123	2062	631	2002	1139
Rv1070c	1952	84	1609	440	1733	929
Rv1071c	1669	62	1504	745	2331	1259
Rv1072	31113	1194	30155	30660	73074	58832
Rv1073	16096	650	14562	7434	24581	18627
Rv1074c	8495	241	7870	2757	8124	4401
Rv1075c	231	6	234	143	287	132
Rv1076	794	40	539	235	441	233
Rv1077	4133	253	3389	994	2649	1597
Rv1078	14290	357	14569	4801	9876	8930
Rv1079	17891	727	18438	1395	3976	2995
Rv1080c	15205	415	10815	13636	54610	22463
Rv1081c	625	18	617	876	2056	1435
Rv1082	2814	63	2334	981	3993	1826
Rv1083	1051	52	1072	355	1756	802
Rv1084	2226	137	1969	600	2268	1253
Rv1085c	1900	78	1679	1180	2945	1772
Rv1086	1817	29	1818	1597	5197	2999
Rv1087	2448	79	2609	658	1384	947
Rv1087A	268	5	245	50	63	45
Rv1088	157	4	141	168	328	179
Rv1089	155	7	151	130	290	175
Rv1089A	110	3	92	101	257	192
Rv1090	380	13	294	208	554	410
Rv1091	1522	80	1305	426	1020	607
Rv1092c	1263	60	733	347	1360	610
Rv1093	5257	155	4224	4151	13627	7483
Rv1094	62832	2238	36164	48459	203541	103695
Rv1095	21477	796	13140	8281	37085	24140
Rv1096	4438	168	3986	3321	11437	6135
Rv1097c	3991	155	3629	2229	7262	4221
Rv1098c	4800	234	4811	1489	6662	3668
Rv1099c	3020	135	2387	1248	3702	2477
Rv1100	1964	86	1973	469	1031	776
Rv1101c	2276	101	2287	4429	14265	7058
Rv1102c	1892	97	1514	3499	17451	6157
Rv1103c	1179	86	798	6244	17933	7776
Rv1104	1365	78	1097	654	1635	1151
Rv1105	138	9	123	104	296	199
Rv1106c	3505	145	3072	1081	3302	1961
Rv1107c	2104	59	1366	306	1165	678
Rv1108c	5639	280	4289	1346	5620	2857
Rv1109c	6728	147	5555	2025	9344	4036
Rv1110	5696	230	5675	2862	8549	5389
Rv1111c	1900	84	1649	1102	2800	1773
Rv1112	509	22	566	601	963	880
Rv1113	587	21	527	118	238	120
Rv1114	706	25	656	135	338	176
Rv1115	324	7	330	230	729	342
Rv1116	30	7	41	27	100	47
Rv1116A	954	14	696	414	708	567
Rv1117	3965	177	3824	4037	12022	6526
Rv1118c	828	81	801	229	525	384
Rv1119c	69	19	41	31	78	39
Rv1120c	79	1	56	41	107	65
Rv1121	5851	126	4268	2388	4837	3608
Rv1122	2511	173	2025	333	1072	777
Rv1123c	1848	93	1399	458	1182	764
Rv1124	854	19	720	416	892	577
Rv1125	731	34	635	338	623	498
Rv1126c	1044	59	941	351	1357	723
Rv1127c	2346	97	1959	1393	5077	2802
Rv1128c	715	38	406	3528	17385	8830
Rv1129c	395	71	142	10674	43210	22912
Rv1130	2150	279	579	61719	193485	126928
Rv1131	2663	234	856	25933	88480	62723
Rv1132	2080	238	1296	7549	32236	20272
Rv1133c	66921	5388	70406	6243	17830	11580
Rv1134	210	4	151	50	76	64
Rv1135A	75	6	65	24	55	48
Rv1135c	691	20	646	223	471	291
Rv1136	345	10	333	539	863	742
Rv1137c	391	17	381	161	409	292
Rv1138c	1691	42	1581	378	924	654
Rv1139c	1841	53	1962	316	663	441
Rv1140	2366	62	2121	1067	2736	1599
Rv1141c	2423	94	2290	1885	4515	2612
Rv1142c	1509	95	597	818	2592	1508
Rv1143	2232	55	2075	410	1039	711
Rv1144	862	38	765	170	421	257
Rv1145	664	18	493	306	815	506
Rv1146	1191	54	942	908	1650	1086
Rv1147	543	25	362	131	343	230
Rv1148c	1532	95	1668	919	2704	2267
Rv1149	4518	132	3792	1669	4843	2976
Rv1150	4230	139	3393	1388	4687	2812
Rv1151c	1060	32	906	372	1348	712
Rv1152	1092	9	903	735	1953	1027
Rv1153c	1062	52	1142	411	1487	716
Rv1154c	700	24	667	509	1360	832
Rv1155	3429	105	2297	855	3221	1387
Rv1156	9670	327	7414	2774	11019	5176
Rv1157c	1233	128	992	189	435	205
Rv1158c	735	74	634	176	437	214
Rv1159	1355	60	1091	572	2221	1073
Rv1159A	2693	92	2477	885	4349	1510
Rv1160	991	30	1093	360	1268	549
Rv1161	78260	2584	96908	22310	62162	35850
Rv1162	19862	845	25388	1906	7551	4257
Rv1163	6570	354	7231	623	1818	1329
Rv1164	7085	257	6968	880	2382	1541
Rv1165	7274	341	6389	1426	3794	2955
Rv1166	5115	276	4467	3229	7299	5970
Rv1167c	7289	253	7133	2601	6579	4220
Rv1168c	10209	468	11870	7297	21231	10795
Rv1169c	1079	70	1837	2647	10737	4091
Rv1170	2022	83	2194	1671	4663	2754
Rv1171	3782	133	4473	2307	4579	3564
Rv1172c	14213	688	14995	9115	22913	17851
Rv1173	12347	596	9124	4072	10910	6503
Rv1174c	21835	1084	25751	6952	28874	14796
Rv1175c	6236	304	6114	2846	7971	4214
Rv1176c	765	22	631	580	2247	834
Rv1177	17356	368	10802	5025	21640	10057
Rv1178	16228	605	11784	5077	17585	10309
Rv1179c	9548	383	8909	3656	8799	5541
Rv1180	26679	1246	33745	4658	13786	8498
Rv1181	100255	5637	120167	5778	17490	10669
Rv1182	35863	1129	38954	2991	12536	5754
Rv1183	46334	1863	41798	3494	12193	6016
Rv1184c	19152	617	21035	7929	30517	13548
Rv1185c	15230	975	16221	5267	27500	8807
Rv1186c	1945	415	2617	1797	4264	2893
Rv1187	3020	97	2706	4881	10290	6275
Rv1188	1296	49	1469	383	693	513
Rv1189	960	47	953	671	1460	797
Rv1190	393	37	325	150	350	226
Rv1191	968	36	743	377	847	616
Rv1192	6465	344	6414	14715	31407	23088
Rv1193	5343	443	4630	3573	8560	6818
Rv1194c	7668	293	7350	42407	67456	52350
Rv1195	7493	592	2316	3672	15782	7123
Rv1196	8663	690	3860	3632	13534	8305
Rv1197	6911	400	4680	508	2361	1182
Rv1198	7251	226	5658	553	2188	1274
Rv1199c	268	81	336	144	322	217
Rv1200	5113	260	6311	1454	5570	2960
Rv1201c	5040	246	4475	1232	3132	2287
Rv1202	2958	114	2724	1553	4057	2430
Rv1203c	1218	68	1091	423	796	574
Rv1204c	3814	139	3122	1618	3274	2364
Rv1205	1616	118	1447	417	1151	669
Rv1206	4748	224	4454	693	1912	1374
Rv1207	3283	149	3032	808	2086	1200
Rv1208	3517	154	3468	738	2001	1191
Rv1209	2843	67	2627	898	2111	1433
Rv1210	3758	128	3484	934	2331	1639
Rv1211	7997	160	7267	1976	8481	3580
Rv1212c	1218	132	1065	592	1498	917
Rv1213	1642	50	1437	915	2227	1239
Rv1214c	584	11	431	368	1002	592
Rv1215c	2661	205	2032	944	2555	1959
Rv1216c	931	93	661	769	2547	1838
Rv1217c	1694	194	1125	1167	4368	4045
Rv1218c	773	57	648	943	3825	2553
Rv1219c	557	44	415	2955	7259	4678
Rv1220c	1030	28	631	338	838	432
Rv1221	2701	218	3140	55792	138981	95705
Rv1222	5493	428	4744	10441	25837	15188
Rv1223	11426	389	12001	5551	17732	10860
Rv1224	4944	304	4552	632	2612	1699
Rv1225c	877	83	879	426	996	771
Rv1226c	946	48	613	339	733	682
Rv1227c	1246	28	776	346	934	815
Rv1228	513	156	423	299	572	391
Rv1229c	5516	251	5070	1646	5649	3940
Rv1230c	7743	208	6022	1143	3049	1725
Rv1231c	1106	63	953	237	891	429
Rv1232c	3371	93	2659	2249	4455	3090
Rv1233c	1671	141	1195	864	3309	1590
Rv1234	2417	1455	2185	457	1718	999
Rv1235	2589	119	2659	542	1764	1200
Rv1236	1600	103	1503	200	568	390
Rv1237	1480	62	1249	301	973	502
Rv1238	2674	166	2534	3361	8367	4934
Rv1239c	1688	66	1878	1100	2631	1569
Rv1240	3268	141	2862	743	2248	1404
Rv1241	2025	56	1728	452	1573	806
Rv1242	1393	53	1100	357	1358	663
Rv1243c	357	23	300	61	202	101
Rv1244	1549	61	1326	1015	2156	1292
Rv1245c	1781	77	1684	563	1687	1070
Rv1246c	1078	57	923	433	1622	705
Rv1247c	1687	68	1501	716	2284	1081
Rv1248c	16360	612	16508	4049	11881	7187
Rv1249c	3294	81	2628	1710	4861	2470
Rv1250	1349	68	1389	555	1190	868
Rv1251c	2716	144	1866	1391	2268	1821
Rv1252c	918	16	555	256	495	389
Rv1253	3222	82	3128	2705	7017	4050
Rv1254	2697	96	2972	871	2596	1453
Rv1255c	430	27	265	341	786	446
Rv1256c	835	44	677	554	1490	727
Rv1257c	3370	172	3182	1484	5681	3332
Rv1258c	973	28	1011	707	2314	1427
Rv1259	524	46	491	389	536	471
Rv1260	2192	69	1954	752	2705	1268
Rv1261c	1243	29	1315	925	3762	1671
Rv1262c	638	20	527	841	2287	1258
Rv1263	498	32	494	340	816	512
Rv1264	4668	212	3153	1210	3100	1754
Rv1265	3785	195	3604	13689	34938	24609
Rv1266c	2040	95	1940	1065	3092	1670
Rv1267c	891	26	976	649	1125	809
Rv1268c	437	11	472	175	443	314
Rv1269c	474	37	578	321	1172	693
Rv1270c	718	43	795	1367	3847	2093
Rv1271c	152	16	96	68	275	139
Rv1272c	2352	116	1691	2952	6806	4914
Rv1273c	1513	49	1105	2556	6149	4249
Rv1274	4950	253	4654	1881	5209	3247
Rv1275	4010	73	3805	630	2544	1614
Rv1276c	198	13	184	130	180	148
Rv1277	947	33	735	844	1730	1580
Rv1278	2755	107	2255	1286	2385	2166
Rv1279	2469	109	2045	2316	4148	2793
Rv1280c	4082	271	3168	1077	3992	2117
Rv1281c	3467	186	2744	1261	3755	2129
Rv1282c	1843	87	1665	485	1510	756
Rv1283c	1859	100	1515	623	2060	1295
Rv1284	1719	46	2179	1408	2222	1387
Rv1285	3462	213	3651	4701	14751	8032
Rv1286	2949	178	3815	3402	16476	7585
Rv1287	1871	80	1811	1035	3563	1725
Rv1288	1105	62	1052	607	1983	1190
Rv1289	895	17	583	367	751	514
Rv1290A	37	2	33	21	55	28
Rv1290c	640	23	505	813	2017	1193
Rv1291c	553	24	317	293	724	390
Rv1292	2368	71	2060	3227	9249	4983
Rv1293	5305	131	4642	4744	11508	6881
Rv1294	5941	417	5046	2565	8777	5069
Rv1295	4199	227	3645	1749	6608	4145
Rv1296	2495	73	1927	3986	6544	3598
Rv1297	93701	8751	89127	14731	45494	25262
Rv1298	15956	438	12616	3745	9855	4919
Rv1299	9730	376	7265	3434	11404	7371
Rv1300	7665	244	6645	3907	11597	6975
Rv1301	5328	225	4466	2422	6074	4399
Rv1302	7157	323	7197	1788	4595	2877
Rv1303	5324	165	3601	1299	2990	1600
Rv1304	5042	190	3896	926	3832	1704
Rv1305	6133	155	5133	682	3228	1224
Rv1306	11589	480	10047	1494	6346	3045
Rv1307	20707	1090	16324	2051	8236	4933
Rv1308	21328	1276	16975	3060	10984	5741
Rv1309	13647	484	9628	2126	7533	3457
Rv1310	19677	946	13385	1868	6881	3506
Rv1311	6782	806	4485	837	3022	1511
Rv1312	5109	607	3331	1240	2417	1437
Rv1313c	1767	190	1425	2496	4593	3014
Rv1314c	665	17	495	1527	3306	1489
Rv1315	3977	148	4183	5643	10211	6094
Rv1316c	319	166	430	161	872	384
Rv1317c	973	159	936	833	2435	2102
Rv1318c	1483	50	1478	318	914	582
Rv1319c	3161	83	2906	722	2554	1539
Rv1320c	4655	124	4782	2174	7170	3681
Rv1321	4908	226	3911	2139	5818	3757
Rv1322	3163	152	3257	3412	8799	5347
Rv1322A	17691	569	11919	5032	24912	9544
Rv1323	10485	399	11132	3086	10869	7055
Rv1324	7537	269	5690	3948	14069	8166
Rv1325c	1212	31	950	222	655	436
Rv1326c	4219	120	4102	1523	5689	2905
Rv1327c	6334	332	5158	2015	6761	3550
Rv1328	5609	203	5045	1900	5189	3649
Rv1329c	2268	64	2080	885	2683	1626
Rv1330c	1175	53	1074	461	1460	846
Rv1331	4929	186	4424	2739	10347	4505
Rv1332	8413	364	7627	2757	13043	5701
Rv1333	3796	171	3648	1262	3952	2459
Rv1334	1513	70	1511	599	2301	1074
Rv1335	1278	61	1090	439	1772	1019
Rv1336	6567	196	5364	2764	7844	4725
Rv1337	7893	176	6954	2271	6569	3807
Rv1338	3706	156	3143	612	2202	1379
Rv1339	2846	72	2407	3551	9958	6099
Rv1340	3768	79	3305	1443	4966	3462
Rv1341	2111	66	2007	508	1617	1169
Rv1342c	991	39	760	541	1430	783
Rv1343c	988	42	757	849	2107	1130
Rv1344	1365	31	1136	1999	3194	2927
Rv1345	4750	133	4242	4180	8036	7024
Rv1346	3369	104	2955	1816	3664	3025
Rv1347c	346	19	299	527	1525	723
Rv1348	3215	210	2669	1615	3843	2666
Rv1349	1714	103	1368	640	1671	1157
Rv1350	536	22	420	430	1390	662
Rv1351	538	20	660	314	1300	558
Rv1352	4426	141	3829	3479	9780	5988
Rv1353c	191	13	149	149	512	258
Rv1354c	453	13	330	403	1289	700
Rv1355c	903	45	772	541	1098	800
Rv1356c	87	22	112	58	130	79
Rv1357c	23	19	23	58	127	105
Rv1358	465	20	456	423	915	580
Rv1359	233	5	170	147	413	192
Rv1360	5614	201	4758	2006	6552	3376
Rv1361c	4552	244	5222	944	3180	1768
Rv1362c	1854	1005	1986	159	628	320
Rv1363c	3367	1193	3110	706	2489	1343
Rv1364c	3371	159	3305	806	2451	1361
Rv1365c	2082	49	2254	1136	2119	1547
Rv1366	896	69	655	146	363	218
Rv1366A	1118	52	825	153	490	238
Rv1367c	1566	77	1534	662	1624	1021
Rv1368	10168	308	10015	942	2707	1751
Rv1369c	373	22	295	259	611	359
Rv1370c	198	4	134	100	301	158
Rv1371	71	0	51	126	372	189
Rv1372	1554	22	1059	2642	7620	3549
Rv1373	2135	49	1607	3714	12026	5933
Rv1374c	100	30	106	67	143	90
Rv1375	7468	313	4038	9012	32303	19655
Rv1376	2111	81	1286	1710	5480	3900
Rv1377c	2071	39	1999	1011	2538	1724
Rv1378c	1589	147	1319	1332	3255	2238
Rv1379	4768	218	4028	2237	5125	3803
Rv1380	1899	98	1828	350	751	665
Rv1381	2332	209	2855	371	899	816
Rv1382	1102	44	1289	147	391	306
Rv1383	1712	96	2010	218	677	466
Rv1384	4860	290	5185	691	2048	1374
Rv1385	1234	74	1165	103	209	183
Rv1386	2498	123	3245	630	2018	1524
Rv1387	11301	687	15624	3951	14359	11829
Rv1388	18923	388	19353	2146	7135	4616
Rv1389	19487	421	17893	3863	13770	7086
Rv1390	8563	354	8875	5842	23637	10615
Rv1391	15218	1033	17281	4748	19765	10042
Rv1392	14280	675	13650	7083	29194	14938
Rv1393c	4547	64	3411	759	3000	1576
Rv1394c	6590	146	3799	1461	3669	2452
Rv1395	454	19	387	1955	2511	1895
Rv1396c	8370	214	5676	3805	12300	9628
Rv1397c	94529	3724	73674	60610	166340	94150
Rv1398c	118985	3047	87895	134407	287768	174463
Rv1399c	894	55	731	557	1591	869
Rv1400c	1278	35	875	851	2263	1285
Rv1401	1486	126	1290	579	1566	1022
Rv1402	1766	158	1398	666	1386	928
Rv1403c	571	24	85	1943	6243	2612
Rv1404	4557	157	2215	4178	12191	4943
Rv1405c	3372	73	756	13286	35078	20132
Rv1406	1018	50	800	1109	3017	1962
Rv1407	1585	82	1344	918	2067	1547
Rv1408	2891	51	2003	1035	2686	1695
Rv1409	3543	209	3381	748	2602	1520
Rv1410c	14699	594	13768	5495	20731	12478
Rv1411c	5670	269	4806	3682	15434	8249
Rv1412	1242	61	1079	508	1562	874
Rv1413	1449	88	1625	262	1035	620
Rv1414	575	43	740	105	289	234
Rv1415	5461	165	4375	3335	10304	5781
Rv1416	2758	74	2475	781	2686	1551
Rv1417	1748	202	1470	416	1299	762
Rv1418	2166	116	1834	1001	2241	1263
Rv1419	3636	163	2801	1482	4711	2760
Rv1420	3871	146	3406	2105	6950	4599
Rv1421	3165	102	2524	1558	3309	2359
Rv1422	3634	190	2972	847	2199	1590
Rv1423	3855	117	3636	428	1086	876
Rv1424c	520	32	352	394	923	602
Rv1425	4175	99	3583	1597	4496	2635
Rv1426c	2106	111	1054	846	1880	1228
Rv1427c	2754	93	1544	711	1926	1175
Rv1428c	1416	116	918	761	1804	960
Rv1429	772	24	742	306	684	523
Rv1430	928	47	704	2350	6665	4466
Rv1431	1064	61	938	546	1403	818
Rv1432	527	12	496	208	408	302
Rv1433	1493	95	1119	583	1229	671
Rv1434	442	40	365	143	377	205
Rv1435c	3271	122	2281	1447	2435	1327
Rv1436	7119	169	4892	1828	6583	3254
Rv1437	6541	219	4899	712	2721	1535
Rv1438	4223	117	3306	481	2177	1165
Rv1439c	1717	56	1969	678	1885	1161
Rv1440	1948	121	1979	1219	2934	1731
Rv1441c	985	48	843	481	1048	704
Rv1442	5658	315	5369	2635	8254	4462
Rv1443c	1085	49	862	998	2854	1879
Rv1444c	2013	65	1679	529	1346	851
Rv1445c	3246	204	2774	504	1615	942
Rv1446c	4184	184	3790	505	2066	1099
Rv1447c	7277	335	6917	969	4097	2176
Rv1448c	6630	385	6263	830	3508	1934
Rv1449c	11544	699	11781	3026	10270	5818
Rv1450c	425	28	428	67	151	115
Rv1451	5452	336	4308	2733	6312	3648
Rv1452c	258	23	173	43	113	78
Rv1453	884	67	950	693	1510	1002
Rv1454c	1354	133	1301	691	1360	1017
Rv1455	741	21	609	481	960	711
Rv1456c	717	35	580	378	670	553
Rv1457c	1159	43	912	506	1247	703
Rv1458c	2923	105	2387	907	2980	1720
Rv1459c	3714	123	3322	4187	8307	5499
Rv1460	1731	183	1321	10561	16211	15807
Rv1461	12059	672	12011	10578	32764	25231
Rv1462	5348	380	4153	4679	11486	12345
Rv1463	3308	157	2578	3061	7283	7298
Rv1464	4938	283	2842	3624	8470	9180
Rv1465	3803	144	1830	1147	2921	2921
Rv1466	3098	117	1535	1161	2612	2529
Rv1467c	5117	297	7095	1290	3244	2217
Rv1468c	1898	82	1876	5005	7739	6059
Rv1469	1843	67	1363	2035	3152	2796
Rv1470	781	28	694	431	1208	565
Rv1471	1008	34	868	1539	3861	2369
Rv1472	5129	162	4772	3830	10703	6297
Rv1473	6341	325	5972	3106	8711	5472
Rv1473A	600	10	641	208	447	362
Rv1474c	1500	41	1531	317	1525	590
Rv1475c	7162	302	6433	4682	19415	8412
Rv1476	2880	199	2166	490	1730	789
Rv1477	5835	177	3533	685	2042	1002
Rv1478	2431	51	1517	200	572	344
Rv1479	9982	401	9500	2567	8024	4996
Rv1480	5757	257	5602	1332	4898	2938
Rv1481	4816	228	4068	1324	4668	2557
Rv1482c	112	3	155	60	117	101
Rv1483	3936	157	3251	2024	6513	3875
Rv1484	6119	290	5078	2181	6427	4039
Rv1485	2765	224	2406	570	2324	1251
Rv1486c	2931	127	2762	2554	8901	5086
Rv1487	2884	136	2245	367	951	632
Rv1488	7861	294	8628	1728	5112	3472
Rv1489	3363	121	3999	1111	5016	2085
Rv1489A	2277	114	2407	974	4250	1804
Rv1490	588	29	694	329	758	449
Rv1491c	1428	101	1420	1010	3068	1797
Rv1492	3261	194	2134	2835	10257	5095
Rv1493	4196	205	3422	1528	5857	3072
Rv1494	1321	37	1275	688	2206	1074
Rv1495	900	24	957	435	1340	738
Rv1496	1381	78	1405	913	2035	1488
Rv1497	2210	97	1565	951	2253	1344
Rv1498A	1405	51	1283	715	1908	1079
Rv1498c	2462	96	2697	787	2705	1219
Rv1499	224	13	160	90	298	120
Rv1500	2159	75	2371	474	1934	772
Rv1501	2044	84	2146	707	2464	995
Rv1502	4457	206	4177	316	1342	580
Rv1503c	419	26	344	321	983	396
Rv1504c	446	46	290	125	655	229
Rv1505c	679	45	520	180	950	321
Rv1506c	2088	45	1978	359	1589	561
Rv1507A	149	40	129	148	407	173
Rv1507c	3152	103	3718	372	2017	732
Rv1508A	622	9	556	458	1089	577
Rv1508c	2877	188	2464	907	3196	1687
Rv1509	827	35	751	245	771	357
Rv1510	1013	72	924	346	768	527
Rv1511	3991	124	3180	2523	7515	3678
Rv1512	3819	113	3038	1781	4701	2767
Rv1513	1865	51	1731	923	2487	1383
Rv1514c	1087	49	1000	122	434	253
Rv1515c	1290	71	1371	1036	2026	1494
Rv1516c	1379	56	1363	1902	3569	2386
Rv1517	300	9	211	205	344	183
Rv1518	383	27	276	334	758	368
Rv1519	798	25	771	1166	1537	936
Rv1520	3875	100	3087	1914	4682	2542
Rv1521	6493	505	5682	1104	4407	2128
Rv1522c	3556	167	3441	1549	4103	2486
Rv1523	1141	20	1022	295	943	502
Rv1524	1183	24	1194	248	573	371
Rv1525	957	22	741	416	945	768
Rv1526c	687	44	462	1555	3613	2033
Rv1527c	2876	190	2096	1255	2532	1822
Rv1528c	102	4	102	1523	2299	1301
Rv1529	1287	37	1295	2533	6913	3946
Rv1530	729	14	888	683	1459	1032
Rv1531	972	50	1248	543	1100	692
Rv1532c	777	21	280	1541	5301	2356
Rv1533	9837	399	5399	6962	18519	9078
Rv1534	4200	114	3669	1521	5725	2437
Rv1535	41718	1393	101985	8655	22212	17664
Rv1536	29337	2263	98876	7996	20169	17256
Rv1537	752	24	941	434	756	601
Rv1538c	1303	20	890	551	1356	866
Rv1539	2053	108	1512	572	1589	1007
Rv1540	2657	121	2183	678	2508	1641
Rv1541c	282	14	322	157	357	207
Rv1542c	165	10	276	131	264	168
Rv1543	2223	79	1968	1062	4195	1671
Rv1544	2545	102	2090	678	1934	1220
Rv1545	1229	66	918	351	845	645
Rv1546	1420	50	1122	329	879	588
Rv1547	10995	542	8289	1945	7423	4304
Rv1548c	917	70	1078	340	623	421
Rv1549	817	38	738	99	222	141
Rv1550	1415	69	1282	217	436	305
Rv1551	626	51	505	206	397	248
Rv1552	1424	42	996	215	552	305
Rv1553	526	33	488	77	182	97
Rv1554	322	11	348	78	151	96
Rv1555	531	26	569	96	196	155
Rv1556	1068	57	963	501	1284	750
Rv1557	7676	214	6686	1813	4829	2510
Rv1558	3240	144	3344	1221	4369	2290
Rv1559	7868	322	7271	2889	8312	5962
Rv1560	1327	36	1182	446	1612	791
Rv1561	972	21	909	677	2597	1212
Rv1562c	1005	44	723	838	1847	1199
Rv1563c	1397	92	1071	784	1984	1519
Rv1564c	2348	72	2040	850	3375	1694
Rv1565c	4031	156	3592	2745	9265	4921
Rv1566c	1872	135	1711	881	2071	1114
Rv1567c	513	23	597	365	1236	567
Rv1568	2076	129	1848	1919	3738	2656
Rv1569	1928	103	1590	679	1825	1195
Rv1570	1210	127	1015	418	1002	768
Rv1571	521	44	364	96	305	222
Rv1572c	29	2	21	111	265	144
Rv1573	199	13	135	81	294	227
Rv1574	206	7	162	257	878	425
Rv1575	164	8	96	212	703	336
Rv1576c	771	32	665	1637	4749	2648
Rv1577c	5004	65	2829	15389	35910	16410
Rv1578c	223	10	171	163	530	251
Rv1579c	124	4	154	54	183	90
Rv1580c	89	13	98	28	94	61
Rv1581c	52	29	47	67	219	104
Rv1582c	245	14	129	892	2328	1155
Rv1583c	268	16	136	854	1492	973
Rv1584c	635	38	417	2025	4097	2214
Rv1585c	409	35	294	675	1656	863
Rv1586c	926	58	814	3612	7883	4840
Rv1587c	390	50	349	2493	5320	3202
Rv1588c	405	7	245	489	1295	844
Rv1589	5706	480	5302	1589	4781	3227
Rv1590	2602	87	2144	732	2042	1462
Rv1591	2698	147	2237	711	1808	1312
Rv1592c	2072	181	3655	2909	7014	4287
Rv1593c	1302	23	455	2527	8025	3111
Rv1594	14989	377	7483	9256	32575	14969
Rv1595	13105	648	11556	5283	19381	10064
Rv1596	8061	284	7342	2149	9102	4333
Rv1597	3753	172	3402	989	3563	1936
Rv1598c	1786	35	1624	1052	3446	1550
Rv1599	3376	167	2975	2345	6714	4300
Rv1600	2275	82	2097	3064	8819	4806
Rv1601	1243	64	1150	562	2357	1118
Rv1602	1388	32	1332	182	788	422
Rv1603	2074	64	1756	638	2193	1193
Rv1604	1545	57	1343	599	1955	1271
Rv1605	1458	70	1230	424	1329	958
Rv1606	1251	31	1054	641	1876	1072
Rv1607	1757	115	1142	928	2431	1508
Rv1608c	1508	50	1258	830	3605	1632
Rv1609	5072	181	4712	1598	4575	3023
Rv1610	2451	93	2249	312	1133	791
Rv1611	15467	803	10825	4076	13422	7484
Rv1612	10795	357	8592	1192	5435	2418
Rv1613	7654	269	4626	459	1602	1028
Rv1614	12516	287	7497	2316	6549	4129
Rv1615	2520	48	2134	2001	7773	3741
Rv1616	2398	52	2042	953	3784	1961
Rv1617	9321	316	8466	3657	10898	8531
Rv1618	5402	191	5207	1386	5553	3315
Rv1619	2363	93	2061	1100	2099	1658
Rv1620c	1252	39	1124	367	646	385
Rv1621c	2386	107	2057	1470	2243	1843
Rv1622c	1210	30	1360	356	669	439
Rv1623c	1476	58	1427	1360	3627	1244
Rv1624c	1095	28	1130	358	1119	595
Rv1625c	4576	146	4293	2723	6714	4149
Rv1626	8741	323	7839	1305	5031	2185
Rv1627c	6913	296	7074	4174	15445	9146
Rv1628c	4904	58	3246	2632	6476	4449
Rv1629	2638	149	2349	907	3385	2144
Rv1630	34687	2794	31218	9043	39630	20615
Rv1631	15261	559	10447	1471	6608	3946
Rv1632c	1088	59	872	819	1898	1267
Rv1633	4708	187	4132	1545	5195	3146
Rv1634	2648	96	2116	700	1810	1385
Rv1635c	1053	68	899	1703	5477	2595
Rv1636	3101	131	3429	3054	6507	3538
Rv1637c	1953	177	2134	1063	3257	1847
Rv1638	7566	411	7017	2981	8981	5477
Rv1638A	15567	630	16016	1002	4206	2156
Rv1639c	39451	1649	42816	6872	19512	13668
Rv1640c	4126	204	4364	1061	3246	2087
Rv1641	51609	3847	50936	7319	25756	14107
Rv1642	19779	865	19144	1274	5242	3339
Rv1643	22443	703	20619	2903	9951	6571
Rv1644	13039	480	10252	2666	8248	5849
Rv1645c	1624	110	1578	710	1498	817
Rv1646	10990	155	8551	8002	20874	11216
Rv1647	2627	100	2998	4223	7095	5597
Rv1648	1902	123	2010	580	1412	923
Rv1649	2716	200	2546	825	2339	1509
Rv1650	6986	531	5613	1517	3354	2623
Rv1651c	2303	119	2080	1624	5095	2350
Rv1652	1143	129	1197	4155	4167	3615
Rv1653	1996	230	2219	651	2043	1346
Rv1654	2141	118	2065	481	1527	913
Rv1655	2205	301	1940	468	1594	1035
Rv1656	1645	112	1199	334	1056	594
Rv1657	1221	42	819	214	586	352
Rv1658	3233	124	2161	548	2027	1143
Rv1659	2121	123	1174	481	1411	828
Rv1660	2002	57	1795	1204	3233	1828
Rv1661	4101	214	3315	817	1633	1262
Rv1662	2839	127	1856	357	634	381
Rv1663	1290	57	934	1598	4679	2192
Rv1664	1632	35	1087	875	2980	1166
Rv1665	2278	84	4898	551	2174	879
Rv1666c	1269	65	1057	277	677	438
Rv1667c	1103	28	909	361	891	628
Rv1668c	995	39	860	278	792	538
Rv1669	187	2	125	107	291	111
Rv1670	519	6	405	341	1145	593
Rv1671	365	5	379	127	615	318
Rv1672c	783	35	440	1083	2584	1374
Rv1673c	237	3	221	363	786	468
Rv1674c	121	2	94	418	705	417
Rv1675c	279	8	309	241	466	344
Rv1676	3241	78	2546	2360	7870	4203
Rv1677	2589	84	2391	974	4019	2111
Rv1678	2926	70	2310	359	994	721
Rv1679	2010	100	1741	473	1084	894
Rv1680	1526	64	1419	225	758	523
Rv1681	1318	84	1329	177	657	368
Rv1682	3704	84	2025	3132	10461	3997
Rv1683	8464	353	7517	2952	6886	4971
Rv1684	1935	40	1682	403	1288	820
Rv1685c	806	21	836	375	738	474
Rv1686c	649	12	726	401	841	567
Rv1687c	395	6	374	149	453	261
Rv1688	367	6	330	257	442	341
Rv1689	3273	154	2756	1649	2572	2260
Rv1690	1369	60	917	10729	13042	12822
Rv1691	1776	57	1388	4072	6266	6112
Rv1692	1899	88	1519	993	1842	1488
Rv1693	1968	56	1688	908	2607	1450
Rv1694	3750	154	3304	1178	3324	2069
Rv1695	3216	109	2637	653	1728	1106
Rv1696	2905	174	2258	883	1781	1479
Rv1697	3806	83	2383	599	2027	921
Rv1698	2229	61	1453	461	1210	648
Rv1699	11791	224	11836	3700	7879	4878
Rv1700	3462	195	4135	852	2033	1298
Rv1701	3123	136	3535	260	758	488
Rv1702c	150	23	104	405	807	390
Rv1703c	4981	147	4323	1466	5056	2966
Rv1704c	4174	123	3246	1338	4496	2412
Rv1705c	737	24	553	610	1581	937
Rv1706A	66	1	36	58	129	69
Rv1706c	1110	23	899	599	1390	907
Rv1707	7147	179	6189	12929	25433	15107
Rv1708	2336	70	1784	1333	3059	1974
Rv1709	2297	102	1870	850	2664	1505
Rv1710	3576	69	2956	1168	2877	1842
Rv1711	2008	59	1711	310	998	585
Rv1712	2384	60	1700	3432	5492	4628
Rv1713	3925	120	2629	836	1901	1502
Rv1714	658	26	311	116	183	176
Rv1715	196	9	106	123	214	203
Rv1716	162	11	91	127	264	223
Rv1717	115	21	63	74	157	138
Rv1718	459	33	285	437	615	592
Rv1719	518	37	439	108	172	167
Rv1720c	287	10	244	706	2041	943
Rv1721c	284	8	250	1034	2354	1239
Rv1722	1173	61	1053	410	750	573
Rv1723	607	37	464	241	458	313
Rv1724c	691	65	828	276	847	502
Rv1725c	649	70	676	419	923	610
Rv1726	83	15	77	53	104	83
Rv1727	72	14	82	55	57	65
Rv1728c	780	50	633	631	1620	970
Rv1729c	1047	46	742	915	2622	1325
Rv1730c	879	10	580	1242	4742	1974
Rv1731	2459	171	2561	1351	3686	2132
Rv1732c	2008	107	1144	787	3228	1799
Rv1733c	4833	20	92	2208	4474	4611
Rv1734c	303	174	95	73	164	148
Rv1735c	177	122	73	144	349	235
Rv1736c	1840	60	1486	1372	3695	2562
Rv1737c	5882	73	648	2889	6011	5375
Rv1738	17444	86	467	4100	14408	8414
Rv1739c	760	51	704	581	1600	774
Rv1740	1854	15	1707	811	1576	933
Rv1741	1945	20	1727	696	1410	809
Rv1742	873	27	925	200	472	336
Rv1743	4146	221	4119	1187	2969	1930
Rv1744c	141	23	112	82	200	138
Rv1745c	384	42	224	100	279	187
Rv1746	2866	185	2319	924	2549	1623
Rv1747	9127	376	7476	2649	8916	5734
Rv1748	748	24	592	416	981	675
Rv1749c	1619	54	1503	708	1924	1207
Rv1750c	1248	47	1129	1403	3829	2098
Rv1751	4748	233	3734	912	2954	1897
Rv1752	1287	64	1023	145	619	349
Rv1753c	676	83	470	292	786	364
Rv1754c	943	37	542	392	913	382
Rv1755c	151	15	100	119	229	138
Rv1756c	329	15	261	213	541	329
Rv1757c	154	4	131	98	246	151
Rv1758	20	2	25	45	51	44
Rv1759c	526	7	365	157	337	246
Rv1760	3311	116	6447	1441	3100	2810
Rv1761c	289	20	295	100	293	187
Rv1762c	417	10	386	195	593	287
Rv1763	114	0	88	44	170	91
Rv1764	441	5	376	147	535	264
Rv1765A	313	56	422	200	626	262
Rv1765c	718	19	605	213	572	465
Rv1766	1338	86	960	426	1282	701
Rv1767	920	32	729	503	1015	638
Rv1768	2050	49	1342	422	852	549
Rv1769	3872	128	3273	622	1646	1038
Rv1770	5248	183	5058	1174	2763	1686
Rv1771	4397	131	4232	563	2157	1153
Rv1772	2830	137	2306	14951	26786	18132
Rv1773c	156	50	108	468	737	531
Rv1774	1894	95	1357	1776	3541	2578
Rv1775	2879	122	1972	1439	3591	2283
Rv1776c	226	23	146	139	315	165
Rv1777	720	16	455	313	732	442
Rv1778c	987	54	1128	820	3033	1480
Rv1779c	2502	148	2748	4468	12831	7694
Rv1780	1374	69	1193	1206	3715	1676
Rv1781c	1002	63	891	679	1590	978
Rv1782	12124	820	11815	2101	5874	3801
Rv1783	33429	2124	34868	4993	19792	11503
Rv1785c	771	87	654	476	1242	678
Rv1786	400	42	393	324	531	385
Rv1787	405	21	357	104	269	183
Rv1788	1109	28	1117	423	1328	759
Rv1789	6416	214	6141	2509	6308	4448
Rv1790	561	25	503	171	473	293
Rv1791	7598	598	6640	1116	3695	1626
Rv1792	10869	470	9520	535	2615	1173
Rv1793	16180	410	16230	3298	13694	5855
Rv1794	16471	562	16980	2232	11188	5291
Rv1795	10405	356	9727	2719	8793	4853
Rv1796	19206	758	15668	7301	23688	13035
Rv1797	13057	611	10214	1576	5517	3745
Rv1798	9092	434	7506	1664	6479	3956
Rv1799	774	24	815	213	516	294
Rv1800	3946	156	3863	2821	5436	3654
Rv1801	431	25	371	1996	2009	1615
Rv1802	352	20	398	346	633	460
Rv1803c	1413	31	1376	268	476	309
Rv1804c	227	1	193	134	529	199
Rv1805c	27	51	57	50	48	42
Rv1806	757	16	1932	1422	2610	1763
Rv1807	583	45	4948	1189	2012	1689
Rv1808	1132	112	4657	974	2182	1510
Rv1809	2445	166	7938	821	2989	1647
Rv1810	4152	118	7839	1811	8066	3492
Rv1811	1958	72	2184	1816	3667	2960
Rv1812c	5611	290	3568	2418	6520	4850
Rv1813c	20356	404	5075	4481	14774	9269
Rv1814	1138	43	1064	1084	2890	1455
Rv1815	3268	137	2260	824	2723	1489
Rv1816	1736	88	1263	417	1101	680
Rv1817	889	86	870	664	1580	1096
Rv1818c	4284	171	4007	1879	5160	3239
Rv1819c	1616	63	1452	633	2315	1139
Rv1820	1941	90	1622	902	2649	1697
Rv1821	16378	609	15055	4681	17775	9987
Rv1822	2023	47	1652	668	1677	1117
Rv1823	2983	183	2626	654	1711	1202
Rv1824	1946	99	1842	283	1108	601
Rv1825	3669	174	3670	460	1922	1059
Rv1826	9354	343	9238	2527	7311	3882
Rv1827	25873	1059	21316	4186	15627	8872
Rv1828	12535	405	13035	1957	7276	4302
Rv1829	8826	180	7809	1719	5409	3038
Rv1830	9063	220	7798	3131	11516	5242
Rv1831	8049	216	7087	9739	24045	15073
Rv1832	18597	652	14318	10574	35692	21102
Rv1833c	788	54	852	299	756	730
Rv1834	610	32	664	375	834	627
Rv1835c	2228	145	1515	890	2472	1578
Rv1836c	7039	358	5497	2226	6683	3615
Rv1837c	8680	358	7934	4203	15589	7534
Rv1838c	636	24	744	502	1674	786
Rv1839c	317	6	364	333	1100	510
Rv1840c	1497	73	1315	224	705	508
Rv1841c	3917	150	3530	638	2429	1606
Rv1842c	5249	211	6014	1200	4021	2250
Rv1843c	9272	529	11204	1200	4273	2642
Rv1844c	7110	251	7789	1847	5664	3022
Rv1845c	6118	219	4223	3650	8558	5372
Rv1846c	9780	194	5273	4906	13528	6934
Rv1847	1508	104	1237	1767	3835	1762
Rv1848	1599	113	1406	632	2093	1040
Rv1849	1128	72	1128	265	1197	641
Rv1850	1866	88	1994	625	2100	1372
Rv1851	661	63	671	321	636	480
Rv1852	932	60	893	174	520	289
Rv1853	1358	84	1362	730	1545	1173
Rv1854c	3493	105	2900	3697	10771	5514
Rv1855c	4430	147	4546	1414	4854	2540
Rv1856c	6272	643	6274	2066	5782	3417
Rv1857	4127	97	3270	1356	3935	1968
Rv1858	853	41	807	162	379	272
Rv1859	5982	131	4390	1931	5229	3235
Rv1860	3174	150	3632	2086	4706	3578
Rv1861	1363	34	1246	227	545	411
Rv1862	2541	122	2346	897	2650	1835
Rv1863c	5247	253	5545	2470	8692	4853
Rv1864c	1082	34	1118	356	1040	622
Rv1865c	590	26	595	182	454	250
Rv1866	1219	58	1137	676	1719	1202
Rv1867	910	24	719	196	551	407
Rv1868	2038	190	2093	1589	2608	2038
Rv1869c	7105	276	4736	2433	10463	5782
Rv1870c	44564	969	32804	8720	40707	20875
Rv1871c	109382	3367	99816	18547	90055	42025
Rv1872c	198968	9240	200535	80689	282175	149666
Rv1873	147	6	148	137	397	183
Rv1874	1097	56	885	1934	3165	1854
Rv1875	1413	91	1189	1682	3054	1781
Rv1876	2167	94	2175	1038	3953	1450
Rv1877	7230	217	6966	2326	5128	3213
Rv1878	1382	64	1141	707	1898	1216
Rv1879	903	47	880	475	953	716
Rv1880c	5567	226	5077	1466	5566	2656
Rv1881c	1766	57	1603	390	1797	852
Rv1882c	4073	82	2939	674	2256	1179
Rv1883c	8258	192	5266	1428	4602	1908
Rv1884c	6854	351	5132	1011	4209	1529
Rv1885c	7171	394	7862	919	3763	2172
Rv1886c	15574	589	16981	1879	7366	4191
Rv1887	30440	1054	29234	14501	25367	18359
Rv1888A	421	19	416	820	1557	1085
Rv1888c	899	65	1211	416	972	628
Rv1889c	271	12	303	104	359	218
Rv1890c	236	8	277	103	334	219
Rv1891	7799	296	8539	2071	4855	3208
Rv1892	4045	135	5214	458	1438	876
Rv1893	2528	52	3349	381	1522	817
Rv1894c	1970	73	1661	2950	10486	5459
Rv1895	1599	84	2271	2325	4893	3705
Rv1896c	779	44	828	254	959	461
Rv1897c	656	24	557	217	526	360
Rv1898	1078	410	927	684	2372	1294
Rv1899c	16570	1968	13170	4090	10469	6887
Rv1900c	6534	289	6306	3369	7527	5180
Rv1901	4066	134	3491	964	2480	1763
Rv1902c	968	40	998	557	1401	835
Rv1903	496	25	409	241	935	418
Rv1904	14321	302	14875	9695	22129	13907
Rv1905c	4460	140	3837	679	2747	1662
Rv1906c	6028	259	5619	1672	4964	2755
Rv1907c	3700	188	2908	1513	3647	2618
Rv1908c	25951	1100	39525	4260	14441	10500
Rv1909c	1444	61	2148	2073	4698	3605
Rv1910c	1408	37	1812	356	1466	752
Rv1911c	4748	147	5247	1985	6569	3767
Rv1912c	1112	58	1208	320	872	540
Rv1913	663	29	562	521	1104	818
Rv1914c	878	25	940	405	1414	709
Rv1915	7784	299	8435	2327	7894	3851
Rv1916	5463	206	6298	630	2264	1158
Rv1917c	731	82	642	1039	1614	1425
Rv1918c	3012	119	3360	1352	3099	1884
Rv1919c	4385	93	3797	535	1332	818
Rv1920	1882	50	1938	618	1665	1031
Rv1921c	458	19	419	382	926	521
Rv1922	1719	196	1787	948	3867	1880
Rv1923	4127	157	3582	1949	5893	3317
Rv1924c	1295	49	983	502	1750	881
Rv1925	21527	1456	18945	11896	48567	21331
Rv1926c	1949	161	2892	525	1369	691
Rv1927	878	20	647	674	2219	1201
Rv1928c	545	34	503	787	1803	1246
Rv1929c	3740	98	3456	6603	12906	7869
Rv1930c	145	1	146	43	98	69
Rv1931c	598	7	502	549	829	687
Rv1932	4688	327	3458	571	1747	893
Rv1933c	132	145	108	25	55	40
Rv1934c	237	43	299	52	82	79
Rv1935c	202	7	241	184	283	184
Rv1936	547	19	554	443	1010	547
Rv1937	1231	45	1282	512	1158	789
Rv1938	590	25	615	146	381	268
Rv1939	298	15	277	62	157	105
Rv1940	892	29	766	272	453	340
Rv1941	1017	68	972	433	865	550
Rv1942c	1200	156	1542	1053	4436	2102
Rv1943c	993	49	1266	730	2998	1411
Rv1944c	588	25	581	568	1759	979
Rv1945	1197	73	1388	819	2277	2104
Rv1946c	275	27	337	529	754	647
Rv1947	1270	66	1021	219	863	495
Rv1948c	264	10	195	89	415	131
Rv1949c	591	18	714	483	1503	800
Rv1950c	675	27	932	695	1872	1087
Rv1951c	620	16	807	606	1133	728
Rv1952	583	12	617	1253	2318	1492
Rv1953	747	13	816	545	1612	820
Rv1954A	2143	119	1835	2816	6856	2246
[truncated: 2,033 more rows]

## Sheet: statistics_mapping
	Rv_4	Rv_5	Rv_6	MF_1	MF_2	MF_3
All mapped fragments	108978816	7407908	127353427	11954118	34329032	20424549
CDS	18696575	859766	17682280	7703180	22282955	13119342
rRNA	76747959	6354576	91859735	192685	290466	637053
ncRNA	8658422	114351	12935346	2006590	4511641	3404252
CDS %	17.1562	11.6061	13.8844	64.4396	64.9099	64.2332
rRNA %	70.4247	85.781	72.1298	1.61187	0.846123	3.11906
ncRNA %	7.94505	1.54363	10.157	16.7858	13.1423	16.6675
