# Supplementary material for: An In Vivo Model of Separate M. tuberculosis Phagocytosis by Neutrophils and Macrophages: Gene Expression Profiles in the Parasite and Disease Development in the Mouse Host
Source: Int J Mol Sci. 2022 Mar 9;23(6):2961. doi: 10.3390/ijms23062961 (PMC8954342; doi:10.3390/ijms23062961)
Supplement: Supplementary file 1 [file ijms-23-02961-s001.zip › Supplementary Table 2.xlsx]

## Sheet: DE_NP_vs_CP
Locus	Name	Product	Category	Function	baseMean	log2FoldChange	lfcSE	stat	pvalue	padj
Rv0001	dnaA	Chromosomal replication initiator protein DnaA	information pathways	Plays an important role in the initiation and regulation of chromosomal replication. Binds to the origin of replication; it binds specifically double-stranded DNA at a 9 bp consensus (DNAA box): 5'-TTATC(C/A)A(C/A)A-3'. DNAA binds to ATP and to acidic phospholipids. DNAA protein binds the origin of replication (oriC), ATP and ADP, and exhibited weak ATPase activity.	1982.82	-0.390314	0.203761	-1.91555	0.0554227	0.0966399
Rv0002	dnaN	DNA polymerase III (beta chain) DnaN (DNA nucleotidyltransferase)	information pathways	DNA polymerase III is a complex, multichain enzyme responsible for most of the replicative synthesis in bacteria. This DNA polymerase also exhibits 3' to 5' exonuclease activity. The beta chain is required for initiation of replication once it is clamped onto DNA, it slides freely (bidirectional and ATP-independent) along duplex DNA [catalytic activity: N deoxynucleoside triphosphate = N diphosph…	1256.37	-1.66842	0.355316	-4.69559	2.65843e-06	1.20234e-05
Rv0003	recF	DNA replication and repair protein RecF (single-strand DNA binding protein)	information pathways	The RECF protein is involved in DNA metabolism and recombination; it is required for DNA replication and normal sos inducibility. RECF binds preferentially to single-stranded, linear DNA. It also seems to bind ATP.	620.082	-1.68461	0.237092	-7.10529	1.20069e-12	1.43065e-11
Rv0004	Rv0004	Conserved hypothetical protein	conserved hypotheticals	Function unknown	325.81	-0.733381	0.240689	-3.047	0.00231138	0.00571533
Rv0005	gyrB	DNA gyrase (subunit B) GyrB (DNA topoisomerase (ATP-hydrolysing)) (DNA topoisomerase II) (type II DNA topoisomerase)	information pathways	DNA gyrase negatively supercoils closed circular double-stranded DNA in an ATP-dependent manner and also catalyzes the interconversion of other topological isomers of double-stranded DNA rings, including catenanes and knotted rings [catalytic activity: ATP-dependent breakage, passage and rejoining of double-stranded DNA].	7106.36	0.592347	0.144014	4.11311	3.90364e-05	0.000142795
Rv0006	gyrA	DNA gyrase (subunit A) GyrA (DNA topoisomerase (ATP-hydrolysing)) (DNA topoisomerase II) (type II DNA topoisomerase)	information pathways	DNA gyrase negatively supercoils closed circular double-stranded DNA in an ATP-dependent manner and also catalyzes the interconversion of other topological isomers of double-stranded DNA rings, including catenanes and knotted rings [catalytic activity: ATP-dependent breakage, passage and rejoining of double-stranded DNA].	4746.32	-0.0908405	0.354272	-0.256414	0.797631	0.849542
Rv0007	Rv0007	Possible conserved membrane protein	cell wall and cell processes	Unknown	1473.94	-0.324266	0.332617	-0.974894	0.329613	0.429678
Rv0008c	Rv0008c	Possible membrane protein	cell wall and cell processes	Unknown	292.149	0.176419	0.251972	0.700154	0.483831	0.583317
Rv0009	ppiA	Probable iron-regulated peptidyl-prolyl cis-trans isomerase A PpiA (PPIase A) (rotamase A)	information pathways	PPIases accelerate the folding of proteins [catalytic activity: cis-trans isomerization of proline imidic peptide bonds in oligopeptides].	1914.25	-0.852976	0.242133	-3.52276	0.000427081	0.00126848
Rv0010c	Rv0010c	Probable conserved membrane protein	cell wall and cell processes	Unknown	356.516	-0.164051	0.331109	-0.495458	0.620277	0.706633
Rv0011c	Rv0011c	Probable conserved transmembrane protein	cell wall and cell processes	Unknown	584.917	-0.12082	0.32578	-0.370863	0.71074	0.782563
Rv0012	Rv0012	Probable conserved membrane protein	cell wall and cell processes	Unknown	766.902	-0.333913	0.16375	-2.03916	0.041434	0.0754439
Rv0013	trpG	Possible anthranilate synthase component II TrpG (glutamine amidotransferase)	intermediary metabolism and respiration	Possibly involved in biosynthesis of tryptophan (at the first step). Supposed tetramer of two components I and two components II: component I (Rv1609|trpE) catalyzes the formation of anthranilate using ammonia rather than glutamine, whereas component II (Rv0013|trpG) provides glutamine amidotransferase activity. Possibly participates in the tryptophan-dependent indole-3-acetic acid production [ca…	736.031	0.364052	0.191309	1.90295	0.0570473	0.0989225
Rv0014c	pknB	Transmembrane serine/threonine-protein kinase B PknB (protein kinase B) (STPK B)	regulatory proteins	Involved in signal transduction (via phosphorylation). Thought to regulate cell division/differentiation. Can phosphorylate the peptide substrate myelin basic protein (MBP) [catalytic activity: ATP + a protein = ADP + a phosphoprotein].	676.569	-0.267348	0.248656	-1.07517	0.282298	0.378796
Rv0015c	pknA	Transmembrane serine/threonine-protein kinase A PknA (protein kinase A) (STPK A)	regulatory proteins	Involved in signal transduction (via phosphorylation). Thought to regulate morphological changes associated with cell division/differentiation process. Phosphorylates at serine and threonine residues [catalytic activity: ATP + a protein = ADP + a phosphoprotein].	912.716	-0.436815	0.188131	-2.32187	0.0202402	0.0399026
Rv0016c	pbpA	Probable penicillin-binding protein PbpA	cell wall and cell processes	Involved in peptidoglycan synthesis (at the final stages). Cell wall formation; PBPA is supposed to be responsible for the determination of the rod shape of the cell. It synthesizes cross-linked peptidoglycan from lipid intermediates.	1063.29	-0.362823	0.156081	-2.32459	0.0200941	0.0396722
Rv0017c	rodA	Probable cell division protein RodA	cell wall and cell processes	This is a septum-peptidoglycan biosynthetic protein, involved in cell wall formation. Plays a role in the stabilization of the FTSZ ring during cell division.	490.193	0.00419163	0.17975	0.0233193	0.981396	0.98581
Rv0018c	pstP	Phosphoserine/threonine phosphatase PstP	regulatory proteins	Involved in regulation (using dephosphorylation of a specific phosphorylated substrate).	1137.9	-0.37613	0.162844	-2.30976	0.0209013	0.0411066
Rv0019c	fhaB	Conserved protein with FHA domain, FhaB	regulatory proteins	Signal transduction	867.041	-0.617476	0.166432	-3.71007	0.0002072	0.000664312
Rv0020c	fhaA	Conserved protein with FHA domain, FhaA	regulatory proteins	Signal transduction	4170.97	-0.471342	0.146608	-3.21498	0.00130454	0.00343855
Rv0021c	Rv0021c	Conserved hypothetical protein	conserved hypotheticals	Function unknown	202.639	-0.400355	0.236399	-1.69355	0.0903502	0.145295
Rv0022c	whiB5	Probable transcriptional regulatory protein WhiB-like WhiB5	regulatory proteins	Involved in transcriptional mechanism.	26.6112	0.364802	0.380661	0.958339	0.337892	0.438088
Rv0023	Rv0023	Possible transcriptional regulatory protein	regulatory proteins	Possibly involved in transcriptional mechanism.	285.134	-0.0882191	0.422783	-0.208662	0.834712	0.878928
Rv0024	Rv0024	Putative secreted protein P60-related protein	virulence, detoxification, adaptation	Unknown. The P60 protein is a major extracellular protein may be involved in the invasion of host cells.	267.182	-0.352077	0.246205	-1.43001	0.152713	0.225636
Rv0025	Rv0025	Conserved hypothetical protein	conserved hypotheticals	Function unknown	205.985	-1.13602	0.210374	-5.4	6.66397e-08	4.06522e-07
Rv0026	Rv0026	Conserved hypothetical protein	conserved hypotheticals	Function unknown	505.624	-0.152788	0.16319	-0.936255	0.349142	0.448677
Rv0027	Rv0027	Conserved hypothetical protein	conserved hypotheticals	Unknown	153.098	0.156857	0.251649	0.623315	0.533077	0.629146
Rv0028	Rv0028	Conserved hypothetical protein	conserved hypotheticals	Unknown	119.647	0.178109	0.214743	0.829406	0.406875	0.507504
Rv0029	Rv0029	Conserved hypothetical protein	conserved hypotheticals	Function unknown	852.555	-0.0605137	0.186874	-0.32382	0.746074	0.807923
Rv0030	Rv0030	Conserved hypothetical protein	conserved hypotheticals	Unknown	361.235	-0.76501	0.19724	-3.87858	0.000105067	0.00035472
Rv0031	Rv0031	Possible remnant of a transposase	insertion seqs and phages	Normally, required for the transposition of an insertion element.	129.992	-0.615485	0.246148	-2.50047	0.0124028	0.0259586
Rv0032	bioF2	Possible 8-amino-7-oxononanoate synthase BioF2 (AONS) (8-amino-7-ketopelargonate synthase) (7-keto-8-amino-pelargonic acid synthetase) (7-KAP synthetase) (L-alanine--pimelyl CoA ligase)	intermediary metabolism and respiration	Could be involved in biotin biosynthesis (at the first step) [catalytic activity: 6-carboxyhexanoyl-CoA + L-alanine = 8-amino-7-oxononanoate + CoA + CO2].	295.415	-1.06696	0.245096	-4.35322	1.34151e-05	5.38585e-05
Rv0033	acpA	Probable acyl carrier protein AcpA (ACP)	lipid metabolism	Key component in de novo fatty acid biosynthesis. This protein is supposed to be the carrier of the growing fatty acid chain in fatty acid biosynthesis.	46.3228	-1.27983	0.349091	-3.66616	0.000246216	0.000775969
Rv0034	Rv0034	Conserved hypothetical protein	conserved hypotheticals	Function unknown	55.0151	-0.882708	0.276748	-3.18957	0.00142484	0.00371956
Rv0035	fadD34	Probable fatty-acid-CoA ligase FadD34 (fatty-acid-CoA synthetase) (fatty-acid-CoA synthase)	lipid metabolism	Function unknown, but involved in lipid degradation.	151.924	-0.502914	0.27441	-1.83271	0.066846	0.113122
Rv0036c	Rv0036c	Conserved protein	conserved hypotheticals	Function unknown	796.007	-0.678453	0.216795	-3.12946	0.00175126	0.00447704
Rv0037c	Rv0037c	Probable conserved integral membrane protein	cell wall and cell processes	Unknown; possibly involved in transport of macrolide across the membrane.	604.989	-0.146088	0.252737	-0.578025	0.563247	0.656531
Rv0038	Rv0038	Conserved protein	conserved hypotheticals	Function unknown	634.434	-0.127954	0.274674	-0.465839	0.641331	0.725802
Rv0039c	Rv0039c	Possible conserved transmembrane protein	cell wall and cell processes	Unknown	573.163	0.00833713	0.149428	0.0557937	0.955506	0.966895
Rv0040c	mtc28	Secreted proline rich protein Mtc28 (proline rich 28 kDa antigen)	cell wall and cell processes	Unknown	2155.02	0.88551	0.251906	3.51524	0.000439354	0.00130303
Rv0041	leuS	Probable leucyl-tRNA synthetase LeuS (leucine--tRNA ligase) (LEURS)	information pathways	Involved in translation mechanism [catalytic activity: ATP + L-leucine + tRNA(LEU) = AMP + diphosphate + L-leucyl-tRNA(LEU)].	1410.63	-0.0666087	0.19347	-0.344284	0.730633	0.79757
Rv0042c	Rv0042c	Possible transcriptional regulatory protein (probably MarR-family)	regulatory proteins	Possibly involved in transcriptional mechanism.	471.132	-0.131123	0.293638	-0.446546	0.655203	0.736335
Rv0043c	Rv0043c	Probable transcriptional regulatory protein (probably GntR-family)	regulatory proteins	Involved in transcriptional mechanism.	273.447	-0.10739	0.222174	-0.48336	0.62884	0.71499
Rv0044c	Rv0044c	Possible oxidoreductase	intermediary metabolism and respiration	Function unknown; probably involved in cellular metabolism.	316.009	0.519264	0.235893	2.20127	0.0277168	0.0528726
Rv0045c	Rv0045c	Possible hydrolase	lipid metabolism	Function unknown; probably involved in lipid biosynthesis.	1465.08	0.658992	0.267619	2.46243	0.0138	0.0285456
Rv0046c	ino1	myo-inositol-1-phosphate synthase Ino1 (inositol 1-phosphate synthetase) (D-glucose 6-phosphate cycloaldolase) (glucose 6-phosphate cyclase) (glucocycloaldolase)	intermediary metabolism and respiration	Involved in phosphatidylinositol (PI) biosynthetic pathway [catalytic activity: D-glucose 6-phosphate = 1L-myo-inositol 1-phosphate].	3142.62	0.406199	0.46696	0.86988	0.384366	0.485663
Rv0047c	Rv0047c	Conserved protein	conserved hypotheticals	Function unknown	3448.72	2.01261	0.314059	6.40837	1.47082e-10	1.35909e-09
Rv0048c	Rv0048c	Possible membrane protein	cell wall and cell processes	Unknown	274.614	-0.537014	0.180496	-2.97521	0.00292789	0.00710187
Rv0049	Rv0049	Conserved hypothetical protein	conserved hypotheticals	Function unknown	1250.22	-0.175633	0.240351	-0.730733	0.464942	0.565539
Rv0050	ponA1	Probable bifunctional penicillin-binding protein 1A/1B PonA1 (murein polymerase) (PBP1): penicillin-insensitive transglycosylase (peptidoglycan TGASE) + penicillin-sensitive transpeptidase (DD-transpeptidase)	cell wall and cell processes	Involved in peptidoglycan synthesis (at the final stages), cell wall formation. Synthesis of cross-linked peptidoglycan from the lipid intermediates. The enzyme has a penicillin-insensitive transglycosylase N-terminal domain (formation of linear glycan strands) and a penicillin-sensitive transpeptidase C-terminal domain (cross-linking of the peptide subunits).	1590.91	-0.0413264	0.155967	-0.264968	0.791034	0.843618
Rv0051	Rv0051	Probable conserved transmembrane protein	cell wall and cell processes	Unknown	628.837	0.625044	0.189901	3.29143	0.000996806	0.00269184
Rv0052	Rv0052	Conserved protein	conserved hypotheticals	Function unknown	240.177	0.77697	0.247844	3.13492	0.001719	0.00439731
Rv0053	rpsF	30S ribosomal protein S6 RpsF	information pathways	Binds together with S18 to 16S ribosomal RNA.	1308.27	-0.309704	0.321055	-0.964645	0.334723	0.435086
Rv0054	ssb	Single-strand binding protein Ssb (helix-destabilizing protein)	information pathways	This protein is essential for replication of the chromosome. It is also involved in DNA recombination and repair.	1284.09	-0.711591	0.19811	-3.59189	0.000328288	0.00100358
Rv0055	rpsR1	30S ribosomal protein S18-1 RpsR1	information pathways	This protein has been implicated in aminoacyl-transfer RNA binding. It appears to be situated at the decoding site of messenger RNA.	767.441	-1.66527	0.248205	-6.70925	1.95632e-11	1.97326e-10
Rv0056	rplI	50S ribosomal protein L9 RplI	information pathways	Binds to the 23S rRNA.	1018.13	-1.56082	0.25228	-6.18686	6.13748e-10	5.18885e-09
Rv0057	Rv0057	Hypothetical protein	conserved hypotheticals	Unknown	560.444	-0.503608	0.143343	-3.51331	0.000442565	0.0013097
Rv0058	dnaB	Probable replicative DNA helicase DnaB	information pathways	Participates in initiation and elongation during chromosome replication; it exhibits DNA-dependent ATPase activity. The intein is an endonuclease (potential).	2163.67	-1.70668	0.2718	-6.27916	3.40415e-10	3.0288e-09
Rv0059	Rv0059	Hypothetical protein	conserved hypotheticals	Unknown	207.499	-1.27511	0.202992	-6.28156	3.35199e-10	2.98892e-09
Rv0060	Rv0060	Conserved hypothetical protein	conserved hypotheticals	Function unknown	674.351	-1.01005	0.280613	-3.59945	0.000318895	0.000978538
Rv0061c	Rv0061c	Hypothetical protein	conserved hypotheticals	Unknown	1186.33	-0.849274	0.200819	-4.22905	2.34678e-05	8.97946e-05
Rv0062	celA1	Possible cellulase CelA1 (endoglucanase) (endo-1,4-beta-glucanase) (FI-cmcase) (carboxymethyl cellulase)	intermediary metabolism and respiration	The biological conversion of cellulose to glucose generally requires three types of hydrolytic enzymes: (1) endoglucanases which cut internal beta-1,4-glucosidic bonds; (2) exocellobiohydrolases that cut the dissaccharide cellobiose from the nonreducing end of the cellulose polymer chain; (3) beta-1,4-glucosidases which hydrolyze the cellobiose and other short cello-oligosaccharides to glucose [c…	1106.21	-0.0533152	0.372776	-0.143022	0.886273	0.916407
Rv0063	Rv0063	Possible oxidoreductase	intermediary metabolism and respiration	Function unknown; probably involved in cellular metabolism.	456.626	0.300243	0.197735	1.51841	0.128911	0.195866
Rv0064	Rv0064	Probable conserved transmembrane protein	cell wall and cell processes	Unknown	1347.56	-0.434858	0.317077	-1.37146	0.170232	0.247483
Rv0064A	vapB1	Possible antitoxin VapB1	virulence, detoxification, adaptation	Unknown	109.358	-0.634615	0.228949	-2.77186	0.00557369	0.0127528
Rv0065	vapC1	Possible toxin VapC1	virulence, detoxification, adaptation	Unknown	111.248	-0.206748	0.238108	-0.868295	0.385233	0.486315
Rv0066c	icd2	Probable isocitrate dehydrogenase [NADP] Icd2 (oxalosuccinate decarboxylase) (IDH) (NADP+-specific ICDH) (IDP)	intermediary metabolism and respiration	Involved in the KREBS cycle [catalytic activity: isocitrate + NADP+ = 2-oxoglutarate + CO(2) + NADPH].	1256.25	-1.80648	0.166848	-10.8271	2.56218e-27	1.33858e-25
Rv0067c	Rv0067c	Possible transcriptional regulatory protein (possibly TetR-family)	regulatory proteins	Possibly involved in transcriptional mechanism.	222.563	-0.550803	0.598699	-0.920001	0.357572	0.457347
Rv0068	Rv0068	Probable oxidoreductase	intermediary metabolism and respiration	Function unknown; probably involved in cellular metabolism.	217.297	0.169395	0.266473	0.635693	0.524977	0.622789
Rv0069c	sdaA	Probable L-serine dehydratase SdaA (L-serine deaminase) (SDH) (L-SD)	intermediary metabolism and respiration	Involved in gluconeogenesis from serine [catalytic activity: L-serine + H2O = pyruvate + NH3 + H2O].	807.079	1.3661	0.289621	4.71686	2.39507e-06	1.09416e-05
Rv0070c	glyA2	Serine hydroxymethyltransferase GlyA2 (serine methylase 2) (SHMT 2)	intermediary metabolism and respiration	Key enzyme in the biosynthesis of purines, lipids, other components. Interconversion of serine and glycine [catalytic activity: 5,10-methylenetetrahydrofolate + glycine + H2O = tetrahydrofolate + L-serine].	1021.73	0.474897	0.185185	2.56445	0.010334	0.022094
Rv0071	Rv0071	Possible maturase	information pathways	Unknown	34.5302	0.201896	0.323493	0.624112	0.532554	0.628891
Rv0072	Rv0072	Probable glutamine-transport transmembrane protein ABC transporter	cell wall and cell processes	Thought to be involved in active transport of glutamine across the membrane (import). Responsible for the translocation of the substrate across the membrane.	1082.95	-0.990086	0.185287	-5.34352	9.11578e-08	5.41499e-07
Rv0073	Rv0073	Probable glutamine-transport ATP-binding protein ABC transporter	cell wall and cell processes	Thought to be involved in active transport of glutamine across the membrane (import). Responsible for the translocation of the substrate across the membrane.	976.1	-1.39105	0.278232	-4.99961	5.74457e-07	2.99349e-06
Rv0074	Rv0074	Conserved protein	conserved hypotheticals	Function unknown	705.125	-0.423312	0.184032	-2.30021	0.0214363	0.0420169
Rv0075	Rv0075	Probable aminotransferase	intermediary metabolism and respiration	Function unknown; probably involved in cellular metabolism.	588.632	-0.282448	0.160171	-1.76342	0.0778299	0.128092
Rv0076c	Rv0076c	Probable membrane protein	cell wall and cell processes	Unknown	227.512	-0.0546791	0.412311	-0.132616	0.894497	0.922804
Rv0077c	Rv0077c	Probable oxidoreductase	intermediary metabolism and respiration	Function unknown; probably involved in cellular metabolism.	225.917	-0.711246	0.34133	-2.08375	0.0371833	0.0686551
Rv0078	Rv0078	Probable transcriptional regulatory protein	regulatory proteins	Possibly involved in transcriptional mechanism.	87.1648	-1.37757	0.302759	-4.55005	5.36336e-06	2.30789e-05
Rv0078A	Rv0078A	Hypothetical protein	conserved hypotheticals	Unknown	1135.31	-0.535634	0.482767	-1.10951	0.267212	0.361877
Rv0078B	Rv0078B	Conserved protein	conserved hypotheticals	Unknown	655.347	-0.645804	0.394709	-1.63615	0.101808	0.161506
Rv0079	Rv0079	Unknown protein	conserved hypotheticals	Unknown	11447.2	1.85224	1.37724	1.34489	0.17866	0.256985
Rv0080	Rv0080	Conserved hypothetical protein	conserved hypotheticals	Function unknown	3170.5	0.620923	1.27926	0.485375	NA	NA
Rv0081	Rv0081	Probable transcriptional regulatory protein	regulatory proteins	Involved in transcriptional mechanism.	1439.54	1.29371	1.35576	0.95423	0.339967	0.440358
Rv0082	Rv0082	Probable oxidoreductase	intermediary metabolism and respiration	Function unknown; probably involved in cellular metabolism.	1319.65	2.31039	1.19425	1.93459	0.0530401	0.0931229
Rv0083	Rv0083	Probable oxidoreductase	intermediary metabolism and respiration	Function unknown; probably involved in cellular metabolism.	1252.14	2.86772	0.370009	7.75042	9.15906e-15	1.38234e-13
Rv0084	hycD	Possible formate hydrogenlyase HycD (FHL)	intermediary metabolism and respiration	Involved in hydrogen metabolism; FHL pathway.	1248.59	2.08964	0.314079	6.65323	2.86737e-11	2.84988e-10
Rv0085	hycP	Possible hydrogenase HycP	intermediary metabolism and respiration	Involved in hydrogen metabolism.	518.361	2.94379	0.415803	7.07977	1.44396e-12	1.69571e-11
Rv0086	hycQ	Possible hydrogenase HycQ	intermediary metabolism and respiration	Possibly involved in hydrogen metabolism.	993.694	2.52316	0.256884	9.82215	9.03923e-23	3.09537e-21
Rv0087	hycE	Possible formate hydrogenase HycE (FHL)	intermediary metabolism and respiration	Involved in hydrogen metabolism; FHL pathway.	502.44	2.38846	0.247759	9.64027	5.40478e-22	1.73421e-20
Rv0088	Rv0088	Possible polyketide cyclase/dehydrase	lipid metabolism	Unknown	691.521	-0.85994	0.322777	-2.66419	0.00771736	0.0170267
Rv0089	Rv0089	Possible methyltransferase/methylase	intermediary metabolism and respiration	Thought to cause methylation.	299.161	-0.495001	0.36467	-1.35739	0.174656	0.252922
Rv0090	Rv0090	Possible membrane protein	cell wall and cell processes	Unknown	88.5486	0.138793	0.248604	0.558289	0.576647	0.668144
Rv0091	mtn	Probable bifunctional MTA/SAH nucleosidase Mtn: 5'-methylthioadenosine nucleosidase (methylthioadenosine methylthioribohydrolase) + S-adenosylhomocysteine nucleosidase (S-adenosyl-L-homocysteine homocysteinylribohydrolase)	intermediary metabolism and respiration	Responsible for cleavage of the glycosidic bond in both 5'-methylthioadenosine (MTA) and S-adenosylhomocysteine (SAH) [catalytic activity 1: methylthioadenosine + H2O = adenine + 5-methylthio-D-ribose] [catalytic activity 2: S-adenosyl-L-homocysteine + H2O = adenine + S-D-ribosyl-L-homocysteine].	247.571	-0.0136285	0.209248	-0.065131	0.94807	0.961041
Rv0092	ctpA	Cation transporter P-type ATPase a CtpA	cell wall and cell processes	Cation-transporting ATPase; possibly catalyzes the transport of a cation (possibly copper) with the hydrolyse of ATP [catalytic activity: ATP + H(2)O + cation(in) = ADP + phosphate + cation(out)].	943.469	-0.700915	0.27512	-2.54767	0.0108444	0.0230042
Rv0093c	Rv0093c	Probable conserved membrane protein	cell wall and cell processes	Unknown	322.316	0.0749392	0.185327	0.404361	0.685947	0.762892
Rv0094c	Rv0094c	Conserved hypothetical protein	insertion seqs and phages	Function unknown	38.8965	1.71246	0.487923	3.5097	0.000448608	0.00132565
Rv0095c	Rv0095c	Conserved hypothetical protein	insertion seqs and phages	Function unknown	70.8232	0.47781	0.269929	1.77013	0.0767052	0.126702
Rv0096	PPE1	PPE family protein PPE1	PE/PPE	Function unknown	48.8029	0.0504793	0.413272	0.122145	0.902784	0.929001
Rv0097	Rv0097	Possible oxidoreductase	intermediary metabolism and respiration	Function unknown; probably involved in cellular metabolism.	139.284	-0.298838	0.231793	-1.28925	0.197313	0.278888
Rv0098	fcoT	Probable fatty acyl CoA thioesterase type III FcoT	lipid metabolism	Involved in fatty acid metabolism	69.3549	-0.152387	0.25994	-0.586238	0.557716	0.651761
Rv0099	fadD10	Possible fatty-acid-CoA ligase FadD10 (fatty-acid-CoA synthetase) (fatty-acid-CoA synthase)	lipid metabolism	Function unknown, but involvement in lipid degradation.	281.872	0.0151144	0.199245	0.0758583	0.939532	0.954761
Rv0100	Rv0100	Conserved hypothetical protein	conserved hypotheticals	Function unknown	56.9124	-0.517704	0.310619	-1.66668	0.0955775	0.152924
Rv0101	nrp	Probable peptide synthetase Nrp (peptide synthase)	lipid metabolism	Involved in lipid metabolism.	662.451	0.219845	0.160456	1.37012	0.170649	0.247913
Rv0102	Rv0102	Probable conserved integral membrane protein	cell wall and cell processes	Unknown	1082.65	0.293869	0.313429	0.937593	0.348454	0.448357
Rv0103c	ctpB	Probable cation-transporter P-type ATPase B CtpB	cell wall and cell processes	Cation-transporting ATPase; possibly catalyzes the transport of a cation (possibly coopper) with the hydrolyse of ATP [catalytic activity: ATP + H(2)O + cation(in) = ADP + orthophosphate + cation(out)].	1025.86	-0.831583	0.175632	-4.7348	2.19266e-06	1.00961e-05
Rv0104	Rv0104	Conserved hypothetical protein	conserved hypotheticals	Function unknown	243.271	-2.054	0.45637	-4.50073	6.77209e-06	2.86566e-05
Rv0105c	rpmB1	50S ribosomal protein L28-1 RpmB1	information pathways	Possibly involved in a translation mechanism.	6.79572	1.48292	0.897892	1.65156	0.0986251	0.157175
Rv0106	Rv0106	Conserved hypothetical protein	conserved hypotheticals	Function unknown	160.263	0.224843	0.243082	0.92497	0.354981	0.45489
Rv0107c	ctpI	Probable cation-transporter ATPase I CtpI	cell wall and cell processes	Cation-transporting ATPase; possibly catalyzes the transport of a cation (possibly magnesium) with the hydrolyse of ATP [catalytic activity: ATP + H(2)O + cation(in) = ADP + phosphate + cation(out)].	3725.36	-0.635101	0.184398	-3.44418	0.000572788	0.00165072
Rv0108c	Rv0108c	Hypothetical protein	conserved hypotheticals	Unknown	3253.01	-1.33019	0.444304	-2.99388	0.00275456	0.00671742
Rv0109	PE_PGRS1	PE-PGRS family protein PE_PGRS1	PE/PPE	Function unknown	270.92	-1.04687	0.222078	-4.71398	2.42927e-06	1.10483e-05
Rv0110	Rv0110	Probable conserved integral membrane protein	cell wall and cell processes	Unknown	208.787	-0.793964	0.189991	-4.17895	2.92857e-05	0.000109889
Rv0111	Rv0111	Possible transmembrane acyltransferase	intermediary metabolism and respiration	Function unknown; probably involved in cellular metabolism.	285.628	-1.39084	0.243649	-5.70839	1.1405e-08	7.9445e-08
Rv0112	gca	Possible GDP-mannose 4,6-dehydratase Gca (GDP-D-mannose dehydratase)	cell wall and cell processes	Possibly involved in synthesis of a-band common antigen lipopolysaccharide. First of the three steps in the biosynthesis of GDP-fucose from GDP-mannose [catalytic activity: GDP-mannose = GDP-4-dehydro-6-deoxy-D-mannose + H2O].	447.806	-0.758092	0.209037	-3.62659	0.000287184	0.000890621
Rv0113	gmhA	Probable sedoheptulose-7-phosphate isomerase GmhA (phosphoheptose isomerase)	cell wall and cell processes	Involved in biosynthesis of nucleotide-activated glycero-manno-heptose: synthesis of glyceromannoheptose 7-phosphate (inner core lipopolysaccharide biosynthesis) [catalytic activity: D-sedoheptulose 7-phosphate = D-glycero-alpha,beta-D-manno-heptose 7-phosphate].	189.317	-1.74026	0.307431	-5.66064	1.50806e-08	1.01408e-07
Rv0114	gmhB	Possible D-alpha,beta-D-heptose-1,7-biphosphate phosphatase GmhB (D-glycero-D-manno-heptose 7-phosphate kinase)	cell wall and cell processes	Involved in biosynthesis of nucleotide-activated glycero-manno-heptose. Involved in two pathways, D-alpha-D pathway [catalytic activity: D-glycero-alpha-D-manno-heptose 1,7-biphosphate = D-glycero-alpha-D-manno-heptose 1-phosphate] and L-beta-D pathway [catalytic activity: D-glycero-beta-D-manno-heptose 1,7-biphosphate = D-glycero-beta-D-manno-heptose 1-phosphate].	98.0617	-1.13518	0.346135	-3.2796	0.00103953	0.00279611
Rv0115	hddA	Possible D-alpha-D-heptose-7-phosphate kinase HddA	cell wall and cell processes	Involved in biosynthesis of nucleotide-activated glycero-manno-heptose (D-alpha-D pathway) [catalytic activity: D-glycero-alpha,beta-D-manno-heptose 7-phosphate + ATP = D-glycero-alpha-D-manno-heptose 1,7-biphosphate].	147.899	-0.399674	0.323427	-1.23575	0.216552	0.30252
Rv0116c	ldtA	Probable L,D-transpeptidase LdtA	cell wall and cell processes	Involved in peptidoglycan synthesis. Catalyzes the formation of 3->3 crosslinks between peptidoglycan subunits.	900.286	0.503866	0.202531	2.48784	0.0128521	0.0268301
Rv0117	oxyS	Oxidative stress response regulatory protein OxyS	regulatory proteins	Could effect functions of OXYR during evolution.	410.697	0.307487	0.199448	1.54169	0.123149	0.188235
Rv0118c	oxcA	Probable oxalyl-CoA decarboxylase OxcA	intermediary metabolism and respiration	Involved in catabolism of oxalic acid [catalytic activity: oxalyl-CoA = formyl-CoA + CO2].	554.622	-0.79042	0.207918	-3.8016	0.000143765	0.000473218
Rv0119	fadD7	Probable fatty-acid-CoA ligase FadD7 (fatty-acid-CoA synthetase) (fatty-acid-CoA synthase)	lipid metabolism	Function unknown, but involved in lipid degradation.	487.775	-0.579891	0.216688	-2.67616	0.00744718	0.016502
Rv0120c	fusA2	Probable elongation factor G FusA2 (EF-G)	information pathways	Involved in translation mechanism. This protein may promote the GTP-dependent translocation of the nascent protein chain from the A-site to the P-site of the ribosome.	1553.73	-1.55836	0.384283	-4.05524	5.00829e-05	0.000179339
Rv0121c	Rv0121c	Conserved protein	conserved hypotheticals	Function unknown	127.217	1.34816	0.233937	5.76292	8.26708e-09	5.92062e-08
Rv0122	Rv0122	Hypothetical protein	conserved hypotheticals	Unknown	291.175	0.90132	0.241438	3.73314	0.000189108	0.000611116
Rv0123	Rv0123	Unknown protein	conserved hypotheticals	Unknown	262.518	-0.380866	0.236314	-1.61169	0.107029	0.168395
Rv0124	PE_PGRS2	PE-PGRS family protein PE_PGRS2	PE/PPE	Function unknown	87.1414	-0.384941	0.306777	-1.25479	0.209555	0.293954
Rv0125	pepA	Probable serine protease PepA (serine proteinase) (MTB32A)	intermediary metabolism and respiration	Function unknown; possibly hydrolyzes peptides and/or proteins (seems to cleave preferentially after serine residues).	2998.31	0.208634	0.259838	0.802938	0.42201	0.523021
Rv0126	treS	Trehalose synthase TreS	virulence, detoxification, adaptation	Involved in trehalose biosynthesis (protective effect). Converts maltose to trehalose. Mycobacteria can produce trehalose from glucose 6-phosphate and UDP-glucose (the OtsA-OtsB pathway) from glycogen-like alpha(1-->4)-linked glucose polymers (the TreY-TreZ pathway) and from maltose (the TreS pathway).	1268.06	0.0695706	0.144476	0.481537	0.630135	0.715868
Rv0127	mak	Maltokinase Mak	virulence, detoxification, adaptation	Catalyzes the transfer of a phosphate group from ATP to maltose to produce maltose-1-phosphate [catalytic activity: ATP + maltose = ADP + maltose-1-phosphate]	1083.71	-0.38909	0.16056	-2.42333	0.0153792	0.0312881
Rv0128	Rv0128	Probable conserved transmembrane protein	cell wall and cell processes	Unknown	457.027	-0.272122	0.149081	-1.82533	0.0679513	0.114706
Rv0129c	fbpC	Secreted antigen 85-C FbpC (85C) (antigen 85 complex C) (AG58C) (mycolyl transferase 85C) (fibronectin-binding protein C)	lipid metabolism	Proteins of the antigen 85 complex are responsible for the high affinity of mycobacteria to fibronectin. Possesses a mycolyltransferase activity required for the biogenesis of trehalose dimycolate (cord factor), a dominant structure necessary for maintaining cell wall integrity.	1979.06	-2.05298	0.277568	-7.39633	1.39998e-13	1.87662e-12
Rv0130	htdZ	Probable 3-hydroxyl-thioester dehydratase	intermediary metabolism and respiration	Unknown	185.843	0.143049	0.279492	0.511817	0.608779	0.697239
Rv0131c	fadE1	Probable acyl-CoA dehydrogenase FadE1	lipid metabolism	Function unknown, but involved in lipid degradation.	371.153	-0.872791	0.210933	-4.13776	3.50714e-05	0.000129302
Rv0132c	fgd2	Putative F420-dependent glucose-6-phosphate dehydrogenase Fgd2	intermediary metabolism and respiration	Catalyzes oxidation of glucose-6-phosphate to 6-phosphogluconolactone using coenzyme F420 (an *-hydroxy-5-deazaflavin derivative) as the electron acceptor.	210.02	0.737822	0.188062	3.92329	8.73491e-05	0.000299619
Rv0133	Rv0133	GCN5-related N-acetyltransferase	intermediary metabolism and respiration	Acetylation, substrate unknown	539.296	0.699395	0.153104	4.5681	4.92158e-06	2.13583e-05
Rv0134	ephF	Possible epoxide hydrolase EphF (epoxide hydratase) (arene-oxide hydratase)	virulence, detoxification, adaptation	Thought to be involved in detoxification reactions following oxidative damage to lipids [catalytic activity: an epoxide + H(2)O = a glycol].	1065.78	0.0380644	0.281173	0.135377	0.892314	0.921018
Rv0135c	Rv0135c	Possible transcriptional regulatory protein	regulatory proteins	Could be involved in transcriptional mechanism.	1372.67	1.50863	0.287993	5.23842	1.61955e-07	9.15349e-07
Rv0136	cyp138	Probable cytochrome P450 138 Cyp138	intermediary metabolism and respiration	Cytochromes P450 are a group of heme-thiolate monooxygenases. They oxidize a variety of structurally unrelated compounds, including steroids, fatty acids, and xenobiotics.	892.5	0.44375	0.246659	1.79904	0.072012	0.120562
Rv0137c	msrA	Probable peptide methionine sulfoxide reductase MsrA (protein-methionine-S-oxide reductase) (peptide met(O) reductase)	intermediary metabolism and respiration	Has an important function as a repair enzyme for proteins that have been inactivated by oxidation. Catalyzes the reversible oxidation-reduction of methionine sulfoxide in proteins to methionine [catalytic activity: protein L-methionine + oxidized thioredoxin + H2O = protein-L-methionine-(S)-S-oxide + reduced thioredoxin].	562.481	0.780465	0.201814	3.86725	0.00011007	0.000370078
Rv0138	Rv0138	Conserved hypothetical protein	conserved hypotheticals	Function unknown	425.784	0.346296	0.180295	1.92072	0.0547673	0.0956608
Rv0139	Rv0139	Possible oxidoreductase	intermediary metabolism and respiration	Function unknown; probably involved in cellular metabolism.	655.898	0.329076	0.182989	1.79834	0.0721232	0.120699
Rv0140	Rv0140	Conserved protein	conserved hypotheticals	Function unknown	501.127	-0.242633	0.30894	-0.785373	0.432235	0.53326
Rv0141c	Rv0141c	Unknown protein	conserved hypotheticals	Unknown	674.77	-0.41451	0.30327	-1.3668	0.171688	0.249068
Rv0142	Rv0142	Conserved hypothetical protein	conserved hypotheticals	Function unknown	665.157	-0.930307	0.265765	-3.50049	0.000464404	0.00136738
Rv0143c	Rv0143c	Probable conserved transmembrane protein	cell wall and cell processes	Unknown; possibly ion channel involved in transport of chloride across the membrane.	1057.72	0.257448	0.171183	1.50394	0.132598	0.200273
Rv0144	Rv0144	Probable transcriptional regulatory protein (possibly TetR-family)	regulatory proteins	Involved in transcriptional mechanism.	2934.68	-0.682414	0.290734	-2.34721	0.0189146	0.0375985
Rv0145	Rv0145	Possible S-adenosylmethionine-dependent methyltransferase	lipid metabolism	Possible methyltransferase	12318.2	1.63607	0.343506	4.76285	1.90881e-06	8.95099e-06
Rv0146	Rv0146	Possible S-adenosylmethionine-dependent methyltransferase	lipid metabolism	Possible methyltransferase	4241.89	3.06911	0.212274	14.4582	2.22495e-47	3.2381e-45
Rv0147	Rv0147	Probable aldehyde dehydrogenase (NAD+) dependent	intermediary metabolism and respiration	Function unknown; probably involved in cellular metabolism [catalytic activity: an aldehyde + NAD+ + H2O = an acid + NADH].	4288.07	0.64037	0.268593	2.38417	0.0171179	0.0344983
Rv0148	Rv0148	Probable short-chain type dehydrogenase/reductase	intermediary metabolism and respiration	Function unknown; possibly involved in cellular metabolism.	1881.35	-1.05601	0.216209	-4.8842	1.03852e-06	5.14839e-06
Rv0149	Rv0149	Possible quinone oxidoreductase (NADPH:quinone oxidoreductase) (zeta-crystallin)	intermediary metabolism and respiration	Possibly binds NADP and acts through a one-electron transfer process. Quinones are supposed to be the best substrates. May act in the detoxification of xenobiotics [catalytic activity: NADPH + quinone = NADP+ + semiquinone]	1280.45	-1.02063	0.191596	-5.32699	9.98517e-08	5.87999e-07
Rv0150c	Rv0150c	Conserved hypothetical protein	conserved hypotheticals	Function unknown	28.5744	1.49246	0.452547	3.29791	0.000974057	0.00263215
Rv0151c	PE1	PE family protein PE1	PE/PPE	Function unknown	136.125	-0.550369	0.223922	-2.45786	0.0139769	0.0288677
Rv0152c	PE2	PE family protein PE2	PE/PPE	Function unknown	301.946	0.535137	0.167395	3.19685	0.00138937	0.0036425
Rv0153c	ptbB	Phosphotyrosine protein phosphatase PTPB (protein-tyrosine-phosphatase) (PTPase)	regulatory proteins	Involved in signal transduction (via dephosphorylation). Can dephosphorylate in vitro the phosphotyrosine residue of myelin basic protein (MBP) at pH 7.0. Could be involved in virulence by interfering with phosphotyrosine-mediated signals in macrophages. Also able to dephosphorylate phosphoserine/threonine peptides and phosphoinositide substrates. [catalytic activity: protein tyrosine phosphate +…	465.788	-0.0819201	0.174369	-0.469808	0.638492	0.72334
Rv0154c	fadE2	Probable acyl-CoA dehydrogenase FadE2	lipid metabolism	Function unknown, but involved in lipid degradation.	819.967	0.191993	0.218365	0.879228	0.379277	0.479837
Rv0155	pntAa	Probable NAD(P) transhydrogenase (subunit alpha) PntAa [first part; catalytic part] (pyridine nucleotide transhydrogenase subunit alpha) (nicotinamide nucleotide transhydrogenase subunit alpha)	intermediary metabolism and respiration	The transhydrogenation between NADH and NADP is coupled to respiration and ATP hydrolysis and functions as a proton pump across the membrane [catalytic activity: NADPH + NAD+ = NADP+ + NADH].	406.812	-0.526631	0.242851	-2.16853	0.0301181	0.0570312
Rv0156	pntAb	Probable NAD(P) transhydrogenase (subunit alpha) PntAb [second part; integral membrane protein] (pyridine nucleotide transhydrogenase subunit alpha) (nicotinamide nucleotide transhydrogenase subunit alpha)	intermediary metabolism and respiration	The transhydrogenation between NADH and NADP is coupled to respiration and ATP hydrolysis and functions as a proton pump across the membrane [catalytic activity: NADPH + NAD+ = NADP+ + NADH].	162.322	-1.10313	0.25619	-4.30591	1.66298e-05	6.54747e-05
Rv0157	pntB	Probable NAD(P) transhydrogenase (subunit beta) PntB [integral membrane protein] (pyridine nucleotide transhydrogenase subunit beta) (nicotinamide nucleotide transhydrogenase subunit beta)	intermediary metabolism and respiration	The transhydrogenation between NADH and NADP is coupled to respiration and ATP hydrolysis and functions as a proton pump across the membrane [catalytic activity: NADPH + NAD+ = NADP+ + NADH].	899.517	-0.455062	0.192735	-2.36107	0.0182221	0.0364889
Rv0157A	Rv0157A	Conserved protein	conserved hypotheticals	Unknown	776.005	-1.378	0.372641	-3.69793	0.000217369	0.000693639
Rv0158	Rv0158	Probable transcriptional regulatory protein (possibly TetR-family)	regulatory proteins	Involved in transcriptional mechanism.	406.397	-0.160361	0.253382	-0.632881	0.526811	0.62442
Rv0159c	PE3	PE family protein PE3	PE/PPE	Function unknown	162.668	0.589341	0.207931	2.83431	0.00459245	0.0106877
Rv0160c	PE4	PE family protein PE4	PE/PPE	Function unknown	97.5234	0.297696	0.236084	1.26098	0.207318	0.291116
Rv0161	Rv0161	Possible oxidoreductase	intermediary metabolism and respiration	Function unknown; probably involved in cellular metabolism.	294.567	-0.125785	0.202195	-0.622097	0.533878	0.629318
Rv0162c	adhE1	Probable zinc-type alcohol dehydrogenase (E subunit) AdhE1	intermediary metabolism and respiration	Dehydrogeneses a alcohol (OXIDO-reduction) [catalytic activity: an alcohol + NAD+ = an aldehyde or ketone + NADH].	318.353	0.311519	0.183158	1.70083	0.0889756	0.143481
Rv0163	Rv0163	Conserved protein	conserved hypotheticals	Function unknown	87.9345	-0.732442	0.283388	-2.58459	0.00974948	0.0209431
Rv0164	TB18.5	Conserved protein TB18.5	conserved hypotheticals	Function unknown	1544.6	0.0607275	0.249468	0.243428	0.807674	0.857995
Rv0165c	mce1R	Probable transcriptional regulatory protein Mce1R (probably GntR-family)	regulatory proteins	Involved in transcriptional mechanism	1079.73	-2.61817	0.338124	-7.74321	9.69403e-15	1.45232e-13
Rv0166	fadD5	Probable fatty-acid-CoA ligase FadD5 (fatty-acid-CoA synthetase) (fatty-acid-CoA synthase)	lipid metabolism	Function unknown, but involved in lipid degradation.	5328.27	-3.36722	0.389502	-8.64492	5.38444e-18	1.17965e-16
Rv0167	yrbE1A	Conserved integral membrane protein YrbE1A	virulence, detoxification, adaptation	Unknown	3992.5	-2.92258	0.347517	-8.4099	4.10368e-17	8.36126e-16
Rv0168	yrbE1B	Conserved integral membrane protein YrbE1B	virulence, detoxification, adaptation	Unknown	2052.67	-2.92879	0.359039	-8.15731	3.42562e-16	6.20418e-15
Rv0169	mce1A	Mce-family protein Mce1A	virulence, detoxification, adaptation	Unknown, but thought to be involved in host cell invasion (entry and survival inside macrophages).	3407.46	-3.42071	0.421281	-8.11977	4.6706e-16	8.27509e-15
Rv0170	mce1B	Mce-family protein Mce1B	virulence, detoxification, adaptation	Unknown, but thought to be involved in host cell invasion.	2613.53	-3.21718	0.382408	-8.41297	3.99771e-17	8.18626e-16
Rv0171	mce1C	Mce-family protein Mce1C	virulence, detoxification, adaptation	Unknown, but thought to be involved in host cell invasion.	3579.17	-2.70433	0.378186	-7.15079	8.62795e-13	1.04952e-11
Rv0172	mce1D	Mce-family protein Mce1D	virulence, detoxification, adaptation	Unknown, but thought to be involved in host cell invasion.	2835.36	-2.29137	0.339458	-6.75008	1.47763e-11	1.50158e-10
Rv0173	lprK	Possible Mce-family lipoprotein LprK (Mce-family lipoprotein Mce1E)	cell wall and cell processes	Unknown, but thought to be involved in host cell invasion.	1871.47	-2.11947	0.345682	-6.13127	8.71811e-10	7.22079e-09
Rv0174	mce1F	Mce-family protein Mce1F	virulence, detoxification, adaptation	Unknown, but thought involved in host cell invasion.	6485.28	-1.13647	0.293988	-3.86571	0.000110767	0.000372113
Rv0175	Rv0175	Probable conserved Mce associated membrane protein	cell wall and cell processes	Unknown	4721.07	-0.282404	0.222751	-1.2678	0.204869	0.28816
Rv0176	Rv0176	Probable conserved Mce associated transmembrane protein	cell wall and cell processes	Unknown	1694.87	-0.424243	0.149197	-2.84351	0.004462	0.0104199
Rv0177	Rv0177	Probable conserved Mce associated protein	conserved hypotheticals	Unknown	1483.32	-0.453503	0.260853	-1.73854	0.082116	0.133956
Rv0178	Rv0178	Probable conserved Mce associated membrane protein	cell wall and cell processes	Unknown	1661.34	-0.784362	0.317823	-2.46792	0.01359	0.0281542
Rv0179c	lprO	Possible lipoprotein LprO	cell wall and cell processes	Unknown	1596.51	1.48294	0.184649	8.03114	9.65722e-16	1.65349e-14
Rv0180c	Rv0180c	Probable conserved transmembrane protein	cell wall and cell processes	Unknown	432.471	-1.0469	0.273846	-3.82295	0.000131863	0.000437576
Rv0181c	Rv0181c	Conserved hypothetical protein	conserved hypotheticals	Function unknown	245.055	0.0945652	0.188674	0.501208	0.616225	0.703985
Rv0182c	sigG	Probable alternative RNA polymerase sigma factor SigG (RNA polymerase ECF type sigma factor)	information pathways	The sigma factor is an initiation factor that promotes attachment of the RNA polymerase to specific initiation sites and then is released.	563.909	0.658175	0.183562	3.58558	0.000336332	0.00102586
Rv0183	Rv0183	Possible lysophospholipase	intermediary metabolism and respiration	Function unknown; probably involved in cellular metabolism.	494.574	-0.476679	0.233448	-2.04191	0.0411604	0.0750128
Rv0184	Rv0184	Conserved hypothetical protein	conserved hypotheticals	Function unknown	663.751	-0.0317221	0.187238	-0.169421	0.865465	0.9025
Rv0185	Rv0185	Conserved hypothetical protein	conserved hypotheticals	Function unknown; probably involved in a cellular metabolism.	435.774	0.257413	0.250313	1.02836	0.303779	0.401827
Rv0186	bglS	Probable beta-glucosidase BglS (gentiobiase) (cellobiase) (beta-D-glucoside glucohydrolase)	intermediary metabolism and respiration	Possibly involved in degradation [catalytic activity: hydrolysis of terminal, non-reducing beta-D-glucose residues with release of beta-D-glucose].	1250.85	0.555902	0.198708	2.79758	0.00514872	0.0118738
Rv0186A	mymT	Metallothionein, MymT	virulence, detoxification, adaptation	Coordinates Cu(I) ions into a Cu(I)-thiolate core, protects cell from copper toxicity	8570.29	1.76341	0.572959	3.07772	0.0020859	0.0052211
Rv0187	Rv0187	Probable O-methyltransferase	intermediary metabolism and respiration	Thought to be involved in transfer of methyl group.	363.965	0.445945	0.221513	2.01318	0.0440956	0.0797203
Rv0188	Rv0188	Probable conserved transmembrane protein	cell wall and cell processes	Unknown	1194.58	-1.89906	0.439637	-4.31962	1.56301e-05	6.18975e-05
Rv0189c	ilvD	Probable dihydroxy-acid dehydratase IlvD (dad)	intermediary metabolism and respiration	Involved in valine and isoleucine biosynthesis (at the fourth step) [catalytic activity: 2,3-dihydroxy-3-methylbutanoate = 3-methyl-2- oxobutanoate + H(2)O].	1219.02	0.438203	0.149779	2.92566	0.00343724	0.00819588
Rv0190	Rv0190	Conserved protein	conserved hypotheticals	Function unknown	1440.98	0.944455	0.361857	2.61002	0.00905369	0.0196662
Rv0191	Rv0191	Probable conserved integral membrane protein	cell wall and cell processes	Unknown; possibly involved in transport of drug across the membrane.	930.153	0.665937	0.369416	1.80267	0.0714394	0.11985
Rv0192	Rv0192	Conserved hypothetical protein	conserved hypotheticals	Function unknown	1134.99	0.236705	0.196918	1.20205	0.229344	0.3181
Rv0192A	Rv0192A	Conserved secreted protein	cell wall and cell processes	Function unknown	603.268	0.445528	0.199974	2.22792	0.0258855	0.0497799
Rv0193c	Rv0193c	Hypothetical protein	conserved hypotheticals	Unknown	207.259	-0.856884	0.334557	-2.56125	0.0104297	0.0222635
Rv0194	Rv0194	Probable transmembrane multidrug efflux pump	cell wall and cell processes	Thought to be involved in active transport of drugs across the membrane (export): multidrug resistance by an export mechanism. Responsible for energy coupling to the transport system and for the translocation of the substrate across the membrane.	221.614	1.37542	0.194128	7.08512	1.3892e-12	1.64563e-11
Rv0195	Rv0195	Possible two component transcriptional regulatory protein (probably LuxR-family)	regulatory proteins	Possibly sensor part of a two component regulatory system.	469.32	0.887119	1.50764	0.588417	0.556252	0.650791
Rv0196	Rv0196	Possible transcriptional regulatory protein	regulatory proteins	Possibly involved in transcriptional mechanism.	186.888	1.11164	0.35122	3.16509	0.00155033	0.00402073
Rv0197	Rv0197	Possible oxidoreductase	intermediary metabolism and respiration	Function unknown; probably involved in cellular metabolism.	589.906	0.168139	0.325332	0.516823	0.60528	0.694011
Rv0198c	zmp1	Probable zinc metalloprotease Zmp1	intermediary metabolism and respiration	Function unknown; hydrolyzes peptides and/or proteins.	1440.54	-0.169048	0.173642	-0.97354	0.330285	0.430141
Rv0199	Rv0199	Probable conserved membrane protein	cell wall and cell processes	Unknown	257.123	-0.651966	0.231619	-2.81481	0.00488056	0.0113324
Rv0200	Rv0200	Possible conserved transmembrane protein	cell wall and cell processes	Unknown	376.194	-0.919186	0.223862	-4.10604	4.02498e-05	0.000146838
Rv0201c	Rv0201c	Conserved protein	conserved hypotheticals	Function unknown	1368.93	0.400974	0.318455	1.25912	0.207986	0.291954
Rv0202c	mmpL11	Probable conserved transmembrane transport protein MmpL11	cell wall and cell processes	Unknown. Thought to be involved in fatty acid transport.	3340.53	0.295869	0.221312	1.33689	0.18126	0.259717
Rv0203	Rv0203	Possible exported protein	cell wall and cell processes	Unknown	496.619	-0.652223	0.400814	-1.62725	0.103685	0.163893
Rv0204c	Rv0204c	Probable conserved transmembrane protein	cell wall and cell processes	Unknown	460.773	-0.00513207	0.216934	-0.0236573	0.981126	0.98581
Rv0205	Rv0205	Probable conserved transmembrane protein	cell wall and cell processes	Unknown	237.125	-0.210322	0.172734	-1.21761	0.223374	0.310559
Rv0206c	mmpL3	Possible conserved transmembrane transport protein MmpL3	cell wall and cell processes	Unknown. Thought to be involved in fatty acid transport.	5225.57	0.406832	0.26304	1.54666	0.121946	0.187309
Rv0207c	Rv0207c	Conserved hypothetical protein	conserved hypotheticals	Function unknown	1331.45	0.0166471	0.200502	0.0830273	0.93383	0.950864
Rv0208c	Rv0208c	Hypothetical methlytransferase (methylase)	intermediary metabolism and respiration	Causes methylation	1911.31	1.5799	0.196945	8.02204	1.04005e-15	1.73885e-14
Rv0209	Rv0209	Hypothetical protein	conserved hypotheticals	Unknown	454.659	1.16157	0.243485	4.77062	1.8366e-06	8.63223e-06
Rv0210	Rv0210	Hypothetical protein	conserved hypotheticals	Unknown	411.07	0.131046	0.187161	0.700177	0.483817	0.583317
Rv0211	pckA	Probable iron-regulated phosphoenolpyruvate carboxykinase [GTP] PckA (phosphoenolpyruvate carboxylase) (PEPCK)(pep carboxykinase)	intermediary metabolism and respiration	Rate-limiting gluconeogenic enzyme [catalytic activity: GTP + oxaloacetate = GDP + phosphoenolpyruvate + CO2].	14590.2	1.69083	0.163517	10.3403	4.62847e-25	1.83117e-23
Rv0212c	nadR	Possible transcriptional regulatory protein NadR (probably AsnC-family)	regulatory proteins	Involved in transcriptional mechanism.	523.582	0.164149	0.491743	0.33381	0.738523	0.803722
Rv0213c	Rv0213c	Possible methyltransferase (methylase)	intermediary metabolism and respiration	Causes methylation	286.444	0.194547	0.256268	0.759153	0.447761	0.549587
Rv0214	fadD4	Probable fatty-acid-CoA ligase FadD4 (fatty-acid-CoA synthetase) (fatty-acid-CoA synthase)	lipid metabolism	Function unknown, but involved in lipid degradation.	354.131	1.56907	0.265603	5.90758	3.47164e-09	2.68953e-08
Rv0215c	fadE3	Probable acyl-CoA dehydrogenase FadE3	lipid metabolism	Function unknown, but involved in lipid degradation.	173.317	-0.761095	0.223149	-3.41071	0.000647948	0.00184901
Rv0216	Rv0216	Double hotdog hydratase	intermediary metabolism and respiration	Unknown	301.076	-0.63752	0.339092	-1.88008	0.0600974	0.103376
Rv0217c	lipW	Possible esterase LipW	intermediary metabolism and respiration	Function unknown; lipolytic enzyme probably involved in cellular metabolism.	150.843	0.175402	0.199002	0.88141	0.378096	0.479086
Rv0218	Rv0218	Probable conserved transmembrane protein	cell wall and cell processes	Unknown	248.97	0.87496	0.234528	3.73072	0.000190932	0.000616033
Rv0219	Rv0219	Probable conserved transmembrane protein	cell wall and cell processes	Unknown	51.2542	0.0706664	0.275174	0.256806	0.797329	0.849442
Rv0220	lipC	Probable esterase LipC	intermediary metabolism and respiration	Function unknown; lipolytic enzyme probably involved in cellular metabolism.	2557.31	-0.476162	0.194108	-2.45308	0.0141639	0.0291757
Rv0221	Rv0221	Possible triacylglycerol synthase (diacylglycerol acyltransferase)	lipid metabolism	May be involved in synthesis of triacylglycerol	802.721	-0.517992	0.184978	-2.80029	0.00510565	0.0117878
Rv0222	echA1	Probable enoyl-CoA hydratase EchA1 (enoyl hydrase) (unsaturated acyl-CoA hydratase) (crotonase)	lipid metabolism	Could possibly oxidize fatty acids using specific components [catalytic activity: (3S)-3-hydroxyacyl-CoA = trans-2(or 3)-enoyl-CoA + H(2)O].	349.254	-0.994244	0.288497	-3.44629	0.000568332	0.00164136
Rv0223c	Rv0223c	Probable aldehyde dehydrogenase	intermediary metabolism and respiration	Thought to oxidize a wide variety of aliphatic and aromatic aldehydes.	1005.65	0.0516009	0.317568	0.162488	0.870922	0.90559
Rv0224c	Rv0224c	Possible methyltransferase (methylase)	intermediary metabolism and respiration	Causes methylation	210.18	-0.218821	0.187806	-1.16515	0.24396	0.336385
Rv0225	Rv0225	Possible conserved protein	cell wall and cell processes	Possibly involved in LPS biosynthesis.	527.327	-0.431417	0.170628	-2.52841	0.0114582	0.0241724
Rv0226c	Rv0226c	Probable conserved transmembrane protein	cell wall and cell processes	Unknown	374.986	-0.352398	0.229294	-1.53689	0.124321	0.189812
Rv0227c	Rv0227c	Probable conserved membrane protein	cell wall and cell processes	Unknown	1148.85	-1.45692	0.256327	-5.68383	1.31714e-08	9.03454e-08
Rv0228	Rv0228	Probable integral membrane acyltransferase	intermediary metabolism and respiration	Function unknown; probably involved in cellular metabolism.	209.146	-0.578876	0.241616	-2.39585	0.016582	0.033551
Rv0229c	Rv0229c	Possible conserved membrane protein with PIN domain	cell wall and cell processes	Unknown	1156.97	0.6263	0.418645	1.49602	0.13465	0.202846
Rv0230c	php	Probable phosphotriesterase Php (parathion hydrolase) (PTE) (aryldialkylphosphatase) (paraoxonase) (a-esterase) (aryltriphosphatase) (paraoxon hydrolase)	lipid metabolism	Enzymatic activity unknown [catalytic activity: aryl dialkyl phosphate + H2O = dialkyl phosphate + an aryl alcohol].	866.783	-1.25796	0.291362	-4.31752	1.57795e-05	6.2368e-05
Rv0231	fadE4	Probable acyl-CoA dehydrogenase FadE4	lipid metabolism	Function unknown, but involved in lipid degradation.	679.184	-1.72884	0.346871	-4.98411	6.2249e-07	3.2191e-06
Rv0232	Rv0232	Probable transcriptional regulatory protein (probably TetR/AcrR-family)	regulatory proteins	Involved in transcriptional mechanism.	2809.42	-1.82717	0.316452	-5.77392	7.7447e-09	5.59568e-08
Rv0233	nrdB	Ribonucleoside-diphosphate reductase (beta chain) NrdB (ribonucleotide reductase small chain)	information pathways	Involved in the DNA replication pathway (first reaction). Provides the precursors necessary for DNA synthesis [catalytic activity: 2'-deoxyribonucleoside diphosphate + oxidized thioredoxin + H2O = ribonucleoside diphosphate + reduced thioredoxin].	3250.58	-3.58131	0.430822	-8.31274	9.35141e-17	1.85888e-15
Rv0234c	gabD1	Succinate-semialdehyde dehydrogenase [NADP+] dependent (SSDH) GabD1	intermediary metabolism and respiration	Involved in 4-aminobutyrate (GABA) degradation pathway [catalytic activity: succinate semialdehyde + NAD(P)(+) + H(2)O = succinate + NAD(P)H].	373.219	-0.418693	0.182712	-2.29154	0.0219323	0.042927
Rv0235c	Rv0235c	Probable conserved transmembrane protein	cell wall and cell processes	Unknown	222.967	-1.35713	0.489263	-2.77382	0.00554028	0.0126835
Rv0236A	Rv0236A	Small secreted protein	cell wall and cell processes	Unknown	595.137	0.705433	0.167859	4.20254	2.63941e-05	9.96811e-05
Rv0236c	aftD	Possible arabinofuranosyltransferase AftD	cell wall and cell processes	Involved in the biosynthesis of the mycobacterial cell wall arabinan	1214.89	0.540825	0.227202	2.38037	0.0172952	0.0347868
Rv0237	lpqI	Probable conserved lipoprotein LpqI	cell wall and cell processes	Unknown	576.083	-0.0578618	0.156354	-0.370069	0.711331	0.782791
Rv0238	Rv0238	Possible transcriptional regulatory protein (probably TetR-family)	regulatory proteins	Possibly involved in transcriptional mechanism.	626.022	-0.0889852	0.324632	-0.274111	0.783999	0.83809
Rv0239	vapB24	Possible antitoxin VapB24	virulence, detoxification, adaptation	Unknown	818.397	-0.163596	0.238646	-0.68552	0.493016	0.592113
Rv0240	vapC24	Possible toxin VapC24. Contains PIN domain.	virulence, detoxification, adaptation	Unknown	569.793	0.450113	0.487188	0.923899	0.355539	0.455423
Rv0241c	htdX	Probable 3-hydroxyacyl-thioester dehydratase HtdX	intermediary metabolism and respiration	Involved in fatty acid synthesis type II (fas-II)	494.173	-0.693878	0.288517	-2.40498	0.0161735	0.0327569
Rv0242c	fabG4	Probable 3-oxoacyl-[acyl-carrier protein] reductase FabG4 (3-ketoacyl-acyl carrier protein reductase)	lipid metabolism	Involved in the fatty acid biosynthesis pathway (first reduction step) [catalytic activity: (3R)-3-hydroxyacyl-[acyl-carrier protein] + NADP+ = 3-oxoacyl-[acyl-carrier protein] + NADPH].	990.533	-1.10896	0.277925	-3.99015	6.60313e-05	0.000231365
Rv0243	fadA2	Probable acetyl-CoA acyltransferase FadA2 (3-ketoacyl-CoA thiolase) (beta-ketothiolase)	lipid metabolism	Function unknown, but involved in lipid degradation [catalytic activity: acyl-CoA + acetyl-CoA = CoA + 3-oxoacyl-CoA].	2033.21	-1.77447	0.293957	-6.03648	1.57512e-09	1.266e-08
Rv0244c	fadE5	Probable acyl-CoA dehydrogenase FadE5	lipid metabolism	Function unknown, but involved in lipid degradation.	6991.39	2.04772	0.199349	10.272	9.41969e-25	3.69089e-23
Rv0245	Rv0245	Possible oxidoreductase	intermediary metabolism and respiration	Function unknown; probably involved in cellular metabolism.	494.703	0.728105	0.214819	3.38939	0.000700474	0.00198087
Rv0246	Rv0246	Probable conserved integral membrane protein	cell wall and cell processes	Unknown	337.04	0.573424	0.208614	2.74874	0.00598255	0.0135891
Rv0247c	Rv0247c	Probable succinate dehydrogenase [iron-sulfur subunit] (succinic dehydrogenase)	intermediary metabolism and respiration	Involved in interconversion of fumarate and succinate (aerobic respiration) [catalytic activity: succinate + acceptor = fumarate + reduced acceptor].	791.296	-0.936157	0.252029	-3.71448	0.000203618	0.000654372
Rv0248c	Rv0248c	Probable succinate dehydrogenase [iron-sulfur subunit] (succinic dehydrogenase)	intermediary metabolism and respiration	Involved in interconversion of fumarate and succinate (aerobic respiration) [catalytic activity: succinate + acceptor = fumarate + reduced acceptor].	2217.79	-0.758911	0.226293	-3.35367	0.000797479	0.00221673
Rv0249c	Rv0249c	Probable succinate dehydrogenase [membrane anchor subunit] (succinic dehydrogenase)	intermediary metabolism and respiration	Could be involved in interconversion of fumarate and succinate (aerobic respiration). This hydrophobic component may be required to anchor the catalytic components of the succinate dehydrogenase complex to the cytoplasmic membrane.	1790.37	0.323409	0.280159	1.15438	0.248346	0.340859
Rv0250c	Rv0250c	Conserved protein	conserved hypotheticals	Function unknown. Possibly down-regulated by HSPR|Rv0353.	1996.41	0.7926	0.266897	2.96969	0.00298102	0.00722214
Rv0251c	hsp	Heat shock protein Hsp (heat-stress-induced ribosome-binding protein A)	virulence, detoxification, adaptation	Thought to be involved in the initiation step of translation at high temperature. Bound to 30S ribosomal subunit. Possibly a molecular chaperone. Seems to be regulated positively by SIGE|Rv1221 and negatively by HSPR|Rv0353.	5196.87	3.40512	0.549152	6.20069	5.62177e-10	4.78262e-09
Rv0252	nirB	Probable nitrite reductase [NAD(P)H] large subunit [FAD flavoprotein] NirB	intermediary metabolism and respiration	Involved in nitrate assimilation (denitrification) (at the second step). This enzyme is a FAD flavoprotein that also contains a siroheme and one 2FE-2S iron-sulfur center [catalytic activity: 3 NAD(P)H + nitrite = 3 NAD(P)+ + NH4OH + H2O.]	918.254	1.33098	0.265968	5.00428	5.60701e-07	2.93683e-06
Rv0253	nirD	Probable nitrite reductase [NAD(P)H] small subunit NirD	intermediary metabolism and respiration	Involved in nitrate assimilation (denitrification); required for activity of the reductase [catalytic activity: 3 NAD(P)H + nitrite = 3 NAD(P)+ + NH4OH + H2O.]	95.8236	0.269038	0.361267	0.744707	0.456449	0.557975
Rv0254c	cobU	Probable bifunctional cobalamin biosynthesis protein CobU: cobinamide kinase + cobinamide phosphate guanylyltransferase	intermediary metabolism and respiration	Involved in cobalamin biosynthesis.	179.008	0.0658115	0.206501	0.318698	0.749956	0.810628
Rv0255c	cobQ1	Probable cobyric acid synthase CobQ1	intermediary metabolism and respiration	Involved in cobalamin biosynthesis	589.319	-0.483841	0.338599	-1.42895	0.153019	0.226007
Rv0256c	PPE2	PPE family protein PPE2	PE/PPE	Function unknown	944.751	-0.60719	0.358038	-1.69588	0.0899078	0.144755
Rv0257	Rv0257	Conserved hypothetical protein	conserved hypotheticals	Function unknown	177.772	-0.0880113	0.670016	-0.131357	0.895493	0.923364
Rv0258c	Rv0258c	Conserved hypothetical protein	conserved hypotheticals	Function unknown	117.823	-0.238554	0.342108	-0.697307	0.485611	0.584425
Rv0259c	Rv0259c	Conserved hypothetical protein	conserved hypotheticals	Function unknown	133.167	1.65482	0.287814	5.74962	8.94469e-09	6.36119e-08
Rv0260c	Rv0260c	Possible transcriptional regulatory protein	regulatory proteins	Could be involved in transcriptional mechanism.	42.9045	1.65174	0.705752	2.34039	0.0192634	0.0382173
Rv0261c	narK3	Probable integral membrane nitrite extrusion protein NarK3 (nitrite facilitator)	cell wall and cell processes	Involved in excretion of nitrite produced by the dissimilatory reduction of nitrate. Responsible for the translocation of the substrate across the membrane.	98.2108	1.67026	0.399599	4.17984	2.9171e-05	0.000109559
Rv0262c	aac	Aminoglycoside 2'-N-acetyltransferase Aac (Aac(2')-IC)	virulence, detoxification, adaptation	Confers resistance to aminoglycosides (gentamicin, tobramycin, dibekacin, netilmicin, and 6'-N-ethylnetilmicin).	563.617	0.269244	0.296075	0.909376	0.363151	0.463755
Rv0263c	Rv0263c	Conserved hypothetical protein	conserved hypotheticals	Function unknown	1027.67	0.465899	0.378308	1.23153	0.218124	0.304403
Rv0264c	Rv0264c	Conserved hypothetical protein	conserved hypotheticals	Function unknown	597.019	0.283695	0.267216	1.06167	0.288387	0.38581
Rv0265c	Rv0265c	Probable periplasmic iron-transport lipoprotein	cell wall and cell processes	Thought to be involved in iron transport across the membrane (import).	608.455	-0.036309	0.266258	-0.136368	0.891531	0.920676
Rv0266c	oplA	Probable 5-oxoprolinase OplA (5-oxo-L-prolinase) (pyroglutamase) (5-OPASE)	intermediary metabolism and respiration	Catalyzes the cleavage of 5-oxo-L-proline to form L-glutamate coupled to the hydrolysis of ATP to ADP and inorganic phosphate [catalytic activity: ATP + 5-oxo-L-proline + 2 H2O = ADP + phosphate + L-glutamate].	1346.4	1.38556	0.198042	6.99629	2.6282e-12	2.91824e-11
Rv0267	narU	Probable integral membrane nitrite extrusion protein NarU (nitrite facilitator)	cell wall and cell processes	Involved in excretion of nitrite produced by the dissimilatory reduction of nitrate. Responsible for the translocation of the substrate across the membrane.	41.773	0.303433	0.340271	0.891741	0.372532	0.473213
Rv0268c	Rv0268c	Hypothetical protein	conserved hypotheticals	Unknown	1748.93	-0.946178	0.224349	-4.21744	2.47091e-05	9.38394e-05
Rv0269c	Rv0269c	Conserved hypothetical protein	conserved hypotheticals	Function unknown	267.787	-0.763955	0.213815	-3.57297	0.000352957	0.00107096
Rv0270	fadD2	Probable fatty-acid-CoA ligase FadD2 (fatty-acid-CoA synthetase) (fatty-acid-CoA synthase)	lipid metabolism	Function unknown, but involved in lipid degradation.	2338.76	-0.86079	0.284792	-3.02252	0.00250681	0.00616863
Rv0271c	fadE6	Probable acyl-CoA dehydrogenase FadE6	lipid metabolism	Function unknown, but involved in lipid degradation.	1400.82	-1.50333	0.133205	-11.2858	1.54181e-29	9.37744e-28
Rv0272c	Rv0272c	Unknown protein	conserved hypotheticals	Unknown	556.477	-0.881611	0.216507	-4.07198	4.66147e-05	0.000167953
Rv0273c	Rv0273c	Possible transcriptional regulatory protein	regulatory proteins	Could be involved in transcriptional mechanism.	431.957	-0.871737	0.295174	-2.9533	0.00314399	0.00756302
Rv0274	Rv0274	Conserved protein	conserved hypotheticals	Function unknown	356.717	-1.57478	0.330259	-4.76831	1.85774e-06	8.72152e-06
Rv0275c	Rv0275c	Possible transcriptional regulatory protein (possibly TetR-family)	regulatory proteins	Could be involved in transcriptional mechanism.	1858.33	0.56017	0.376023	1.48972	0.136297	0.204949
Rv0276	Rv0276	Conserved hypothetical protein	conserved hypotheticals	Function unknown	5981.71	-0.987661	0.273778	-3.60752	0.000309139	0.000951554
Rv0277A	vapB25	Possible antitoxin VapB25	virulence, detoxification, adaptation	Unknown	1769.66	1.24384	0.294888	4.21803	2.46445e-05	9.36812e-05
Rv0277c	vapC25	Possible toxin VapC25. Contains PIN domain.	virulence, detoxification, adaptation	Unknown	1578.56	1.6754	0.560507	2.98908	0.00279815	0.00681964
Rv0278c	PE_PGRS3	PE-PGRS family protein PE_PGRS3	PE/PPE	Function unknown	174.562	-0.158991	0.347776	-0.457165	0.647552	0.73076
Rv0279c	PE_PGRS4	PE-PGRS family protein PE_PGRS4	PE/PPE	Function unknown	571.382	-0.75642	0.313368	-2.41384	0.0157854	0.0320505
Rv0280	PPE3	PPE family protein PPE3	PE/PPE	Function unknown	537.078	0.236542	0.358926	0.659027	0.509878	0.608064
Rv0281	Rv0281	Possible S-adenosylmethionine-dependent methyltransferase	lipid metabolism	Possible methyltransferase	1039.71	-0.288929	0.165184	-1.74913	0.0802679	0.131573
Rv0282	eccA3	ESX conserved component EccA3. ESX-3 type VII secretion system protein.	cell wall and cell processes	Function unknown	6496.95	0.27623	0.203875	1.3549	0.17545	0.253418
Rv0283	eccB3	ESX conserved component EccB3. ESX-3 type VII secretion system protein. Possible membrane protein.	cell wall and cell processes	Unknown	3591.49	0.701773	0.332229	2.11232	0.0346594	0.0646393
Rv0284	eccC3	ESX conserved component EccC3. ESX-3 type VII secretion system protein. Possible membrane protein.	cell wall and cell processes	Unknown	5700.16	0.526057	0.31478	1.67119	0.0946848	0.151726
Rv0285	PE5	PE family protein PE5	PE/PPE	Function unknown	821.632	-0.752396	0.362172	-2.07746	0.0377596	0.069593
Rv0286	PPE4	PPE family protein PPE4	PE/PPE	Function unknown	2170.67	-0.980249	0.393189	-2.49307	0.0126642	0.026465
Rv0287	esxG	ESAT-6 like protein EsxG (conserved protein TB9.8)	cell wall and cell processes	Function unknown	2212.57	-1.89019	0.42668	-4.42998	9.42403e-06	3.88693e-05
Rv0288	esxH	Low molecular weight protein antigen 7 EsxH (10 kDa antigen) (CFP-7) (protein TB10.4)	cell wall and cell processes	Function unknown. May be involved in virulence.	3329.1	-1.68006	0.379023	-4.43262	9.30935e-06	3.84743e-05
Rv0289	espG3	ESX-3 secretion-associated protein EspG3	cell wall and cell processes	Function unknown	4047.5	-0.997797	0.329432	-3.02884	0.00245492	0.00604459
Rv0290	eccD3	ESX conserved component EccD3. ESX-3 type VII secretion system protein. Probable transmembrane protein.	cell wall and cell processes	Unknown	2416.14	0.1241	0.344805	0.359912	0.718913	0.788579
Rv0291	mycP3	Probable membrane-anchored mycosin MycP3 (serine protease) (subtilisin-like protease) (subtilase-like) (mycosin-3)	intermediary metabolism and respiration	Thought to have proteolytic activity.	2337.66	0.580315	0.325821	1.78108	0.0748988	0.124433
Rv0292	eccE3	ESX conserved component EccE3. ESX-3 type VII secretion system protein. Probable transmembrane protein.	cell wall and cell processes	Unknown	1199.29	0.135103	0.334587	0.40379	0.686367	0.762936
Rv0293c	Rv0293c	Conserved protein	conserved hypotheticals	Function unknown	895.876	-0.246503	0.297512	-0.828546	0.407361	0.507799
Rv0294	tam	Probable trans-aconitate methyltransferase Tam	intermediary metabolism and respiration	Possibly catalyzes the S-adenosylmethionine monomethyl esterification of trans-aconitate at high affinity and of cis-aconitate, isocitrate, and citrate at lower velocities and affinities.	154.32	-0.155951	0.250667	-0.622144	0.533847	0.629318
Rv0295c	Rv0295c	Conserved protein	conserved hypotheticals	Function unknown	605.624	0.403367	0.184744	2.18339	0.0290074	0.0551331
Rv0296c	Rv0296c	Probable sulfatase	intermediary metabolism and respiration	Function unknown; probably involved in cellular metabolism.	723.03	0.591657	0.156638	3.77723	0.00015858	0.000518631
Rv0297	PE_PGRS5	PE-PGRS family protein PE_PGRS5	PE/PPE	Function unknown	3970.79	-1.08383	0.334424	-3.24089	0.00119157	0.00316948
Rv0298	Rv0298	Hypothetical protein	conserved hypotheticals	Unknown	1526.36	0.477011	0.145644	3.27518	0.00105596	0.00283094
Rv0299	Rv0299	Hypothetical protein	conserved hypotheticals	Unknown	1459.13	0.693875	0.167288	4.1478	3.35686e-05	0.000124243
Rv0300	vapB2	Possible antitoxin VapB2	virulence, detoxification, adaptation	Unknown	899.329	0.83802	0.19624	4.27039	1.95129e-05	7.56566e-05
Rv0301	vapC2	Possible toxin VapC2	virulence, detoxification, adaptation	Unknown	937.115	0.989625	0.335533	2.94941	0.00318379	0.00765425
Rv0302	Rv0302	Probable transcriptional regulatory protein (probably TetR/AcrR-family)	regulatory proteins	Involved in transcriptional mechanism.	938.27	1.49654	0.334391	4.47541	7.62643e-06	3.20389e-05
Rv0303	Rv0303	Probable dehydrogenase/reductase	intermediary metabolism and respiration	Function unknown; probably involved in cellular metabolism.	416.549	1.73068	0.229804	7.53111	5.03114e-14	7.19365e-13
Rv0304c	PPE5	PPE family protein PPE5	PE/PPE	Function unknown	258.518	-1.28953	0.211065	-6.10964	9.98559e-10	8.18738e-09
Rv0305c	PPE6	PPE family protein PPE6	PE/PPE	Function unknown	1077.28	-0.716295	0.2933	-2.44219	0.0145984	0.0298859
Rv0306	Rv0306	Putative oxidoreductase	intermediary metabolism and respiration	Function unknown; probably involved in cellular metabolism.	72.3033	-1.31862	0.276876	-4.7625	1.91212e-06	8.9562e-06
Rv0307c	Rv0307c	Unknown protein	conserved hypotheticals	Unknown	415.87	0.969021	0.228682	4.23741	2.26109e-05	8.67603e-05
Rv0308	Rv0308	Probable conserved integral membrane protein	cell wall and cell processes	Unknown	845.828	-0.568414	0.29799	-1.90749	0.0564571	0.0981078
Rv0309	Rv0309	Possible conserved exported protein	cell wall and cell processes	Unknown	2052.88	0.313933	0.219833	1.42806	0.153276	0.226304
Rv0310c	Rv0310c	Conserved protein	conserved hypotheticals	Function unknown	55.4691	-0.544061	0.295188	-1.8431	0.0653142	0.110898
Rv0311	Rv0311	Unknown protein	conserved hypotheticals	Unknown	359.111	0.491807	0.595347	0.826085	0.408756	0.508916
Rv0312	Rv0312	Conserved hypothetical proline and threonine rich protein	conserved hypotheticals	Function unknown	1468.02	1.23524	0.227348	5.43328	5.53289e-08	3.45276e-07
Rv0313	Rv0313	Conserved protein	conserved hypotheticals	Function unknown	1782.49	0.0295836	0.170233	0.173782	0.862036	0.900025
Rv0314c	Rv0314c	Possible conserved membrane protein	cell wall and cell processes	Unknown	1110.78	-0.0692848	0.212887	-0.325453	0.744838	0.807287
Rv0315	Rv0315	Possible beta-1,3-glucanase precursor	intermediary metabolism and respiration	Possibly hydrolyzes specific sugar (hydrolyzation of glycosidic bond) and could be involved in exopolysaccharide biosynthesis/degradation. Could also have a LYTIC activity against cell WALLS.	2031.58	0.137182	0.182294	0.75253	0.451732	0.553294
Rv0316	Rv0316	Possible muconolactone isomerase	intermediary metabolism and respiration	Could be involved in the catabolism of catechol to succinate- and acetyl-CoA in the beta-ketoadipate pathway (at the third step) [catalytic activity: 2,5-dihydro-5-oxofuran-2-acetate = 3,4-dihydro-5-oxofuran-2-acetate].	793.446	0.485279	0.220078	2.20503	0.027452	0.0524459
Rv0317c	glpQ2	Possible glycerophosphoryl diester phosphodiesterase GlpQ2 (glycerophosphodiester phosphodiesterase)	intermediary metabolism and respiration	Glycerophosphoryl diester phosphodiesterase hydrolyzes deacylated phospholipids to G3P and the corresponding alcohols [catalytic activity: a glycerophosphodiester + H(2)O = an alcohol + SN-glycerol 3-phosphate].	902.905	0.0607556	0.227883	0.266609	0.789771	0.842711
Rv0318c	Rv0318c	Probable conserved integral membrane protein	cell wall and cell processes	Unknown	142.055	0.0213275	0.297395	0.0717142	0.942829	0.956603
Rv0319	pcp	Probable pyrrolidone-carboxylate peptidase Pcp (5-oxoprolyl-peptidase) (pyroglutamyl-peptidase I) (PGP-I) (pyrase)	intermediary metabolism and respiration	Removes 5-oxoproline from various penultimate amino acid residues except L-proline [catalytic activity: 5-oxoprolyl-peptide + H2O = 5-oxoproline + peptide].	141.727	0.320284	0.207409	1.54422	0.122536	0.187579
Rv0320	Rv0320	Possible conserved exported protein	cell wall and cell processes	Unknown	104.537	-1.07636	0.484505	-2.22156	0.0263133	0.0505547
Rv0321	dcd	Probable deoxycytidine triphosphate deaminase Dcd (dCTP deaminase)	intermediary metabolism and respiration	Involved in interconversion of dCTP and dUTP [catalytic activity: dCTP + H2O = dUTP + NH3].	194.763	0.25953	0.307809	0.843153	0.399143	0.499848
Rv0322	udgA	Probable UDP-glucose 6-dehydrogenase UdgA (UDP-GLC dehydrogenase) (UDP-GLCDH) (UDPGDH)	intermediary metabolism and respiration	Possibly involved in polysaccharide biosynthesis [catalytic activity: UDP-glucose + 2 NAD+ + H2O = UDP-glucuronate + 2 NADH].	233.401	0.710059	0.236184	3.00639	0.00264373	0.00648208
Rv0323c	Rv0323c	Conserved hypothetical protein	conserved hypotheticals	Function unknown	143.18	0.40782	0.262668	1.55261	0.120517	0.185651
Rv0324	Rv0324	Possible transcriptional regulatory protein (possibly ArsR-family)	regulatory proteins	Possibly involved in transcriptional mechanism.	238.024	1.82661	0.381847	4.78362	1.72163e-06	8.14824e-06
Rv0325	Rv0325	Hypothetical protein	unknown	Unknown	111.461	1.25774	0.359513	3.49847	0.000467934	0.00137507
Rv0326	Rv0326	Hypothetical protein	unknown	Unknown	132.309	1.39677	0.32652	4.27775	1.88788e-05	7.34775e-05
Rv0327c	cyp135A1	Possible cytochrome P450 135A1 Cyp135A1	intermediary metabolism and respiration	Cytochromes P450 are a group of heme-thiolate monooxygenases. They oxidize a variety of structurally unrelated compounds, including steroids, fatty acids, and xenobiotics.	76.1021	2.60964	0.411607	6.34011	2.29594e-10	2.0791e-09
Rv0328	Rv0328	Possible transcriptional regulatory protein (possibly TetR/AcrR-family)	regulatory proteins	Possibly involved in a transcriptional mechanism.	278.992	1.38078	0.191836	7.19771	6.1231e-13	7.5611e-12
Rv0329c	Rv0329c	Conserved hypothetical protein	conserved hypotheticals	Function unknown	44.3371	1.47937	0.452699	3.26788	0.00108356	0.00290111
Rv0330c	Rv0330c	Hypothetical protein	conserved hypotheticals	Unknown	235.818	3.43524	0.387138	8.87342	7.09334e-19	1.70032e-17
Rv0331	Rv0331	Possible dehydrogenase/reductase	intermediary metabolism and respiration	Function unknown; probably involved in cellular metabolism.	412.524	1.67807	0.285513	5.87738	4.16819e-09	3.18675e-08
Rv0332	Rv0332	Conserved protein	conserved hypotheticals	Function unknown	507.355	0.0954587	0.235223	0.405821	0.684874	0.76253
Rv0333	Rv0333	Unknown protein	conserved hypotheticals	Unknown	313.49	-0.145832	0.30285	-0.48153	0.63014	0.715868
Rv0334	rmlA	Alpha-D-glucose-1-phosphate thymidylyltransferase RmlA (dTDP-glucose synthase) (dTDP-glucose pyrophosphorylase)	intermediary metabolism and respiration	dTDP-L-rhamnose biosynthesis within the O antigen biosynthesis pathway of lipopolysaccharide biosynthesis [catalytic activity: dTTP + alpha-D-glucose 1-phosphate = diphosphate + dTDP-glucose].	393.927	-1.11554	0.265352	-4.20398	2.62261e-05	9.93613e-05
Rv0335c	PE6	PE family protein PE6	PE/PPE	Function unknown	102.121	-0.121425	0.560475	-0.216647	0.828484	0.874447
Rv0336	Rv0336	Conserved 13E12 repeat family protein	insertion seqs and phages	Function unknown	812.541	1.60734	0.343788	4.67539	2.93403e-06	1.32112e-05
Rv0337c	aspC	Probable aspartate aminotransferase AspC (transaminase A) (ASPAT)	intermediary metabolism and respiration	Generates oxaloacetate and L-glutamate from L-aspartate and 2-oxoglutarate [catalytic activity: L-aspartate + 2-oxoglutarate = oxaloacetate + L-glutamate].	1174.7	0.0131224	0.153375	0.0855578	0.931818	0.949674
Rv0338c	Rv0338c	Probable iron-sulfur-binding reductase	intermediary metabolism and respiration	Function unknown; probably involved in cellular metabolism.	2983.11	-0.392724	0.133534	-2.94101	0.00327145	0.00784648
Rv0339c	Rv0339c	Possible transcriptional regulatory protein	regulatory proteins	Could be involved in transcriptional mechanism.	546.845	0.912873	0.277569	3.28882	0.00100608	0.0027151
Rv0340	Rv0340	Conserved protein	conserved hypotheticals	Function unknown	353.428	0.474877	0.251763	1.88621	0.0592671	0.102163
Rv0341	iniB	Isoniazid inductible gene protein IniB	cell wall and cell processes	Unknown	345.493	-0.162683	0.340948	-0.477149	0.633256	0.718207
Rv0342	iniA	Isoniazid inductible gene protein IniA	cell wall and cell processes	Unknown	784.105	-0.0555995	0.193665	-0.287091	0.774042	0.831371
Rv0343	iniC	Isoniazid inductible gene protein IniC	cell wall and cell processes	Unknown	681.977	0.35279	0.237649	1.4845	0.137676	0.206793
Rv0344c	lpqJ	Probable lipoprotein LpqJ	cell wall and cell processes	Unknown	78.2645	-0.289349	0.328212	-0.881592	0.377997	0.479086
Rv0345	Rv0345	Conserved hypothetical protein	conserved hypotheticals	Function unknown	323.232	-0.571517	0.349117	-1.63704	0.101623	0.161322
Rv0346c	ansP2	Possible L-asparagine permease AnsP2 (L-asparagine transport protein)	cell wall and cell processes	Thought to be involved in transport of L-asparagine across the membrane. Responsible for the translocation of the substrate across the membrane.	1383.04	-0.782973	0.243793	-3.21163	0.00131986	0.00347443
Rv0347	Rv0347	Probable conserved membrane protein	cell wall and cell processes	Unknown	369.939	-0.305582	0.210853	-1.44926	0.147265	0.218697
Rv0348	Rv0348	Possible transcriptional regulatory protein	regulatory proteins	Could be involved in transcriptional mechanism.	193.344	-0.722132	0.210961	-3.42306	0.000619205	0.00177071
Rv0349	Rv0349	Hypothetical protein	conserved hypotheticals	Unknown	251.083	-0.92469	0.218682	-4.22846	2.35296e-05	8.99465e-05
Rv0350	dnaK	Probable chaperone protein DnaK (heat shock protein 70) (heat shock 70 kDa protein) (HSP70)	virulence, detoxification, adaptation	Acts as a chaperone. Involved in induction by stress conditions e.g. heat shock. Possibly has an ATPase activity. Seems to be regulated positively by sigh (Rv3223c product) and negatively by HSPR (Rv0353 product).	21733.4	1.60117	0.480012	3.33569	0.000850883	0.00233491
Rv0351	grpE	Probable GrpE protein (HSP-70 cofactor)	virulence, detoxification, adaptation	Stimulates, jointly with DNAJ|Rv0352, the ATPase activity of DNAK|Rv0350. HELPS to release ADP from DNAK thus allowing DNAK to recycle more efficiently. Seems to be regulated negatively by HSPR (Rv0353 product).	7674.38	1.60243	0.397511	4.03115	5.55047e-05	0.000197022
Rv0352	dnaJ1	Probable chaperone protein DnaJ1	virulence, detoxification, adaptation	Acts as a co-chaperone. Stimulates, jointly with GRPE|Rv0351, the ATPase activity of DNAK|Rv0350. Seems to be regulated negatively by HSPR (Rv0353 product).	9000.76	2.46678	0.339433	7.26735	3.66595e-13	4.683e-12
Rv0353	hspR	Probable heat shock protein transcriptional repressor HspR (MerR family)	virulence, detoxification, adaptation	Involved in transcriptional regulation (repression) of heat shock proteins e.g. DNAK|Rv0350, GRPE|Rv0351, DNAJ1|Rv0352. Binds to three inverted repeats (IR1-IR3) in the promoter region of the DNAK operon. Induction: by heat shock.	1912.48	1.31586	0.319157	4.12293	3.74079e-05	0.000137455
Rv0354c	PPE7	PPE family protein PPE7	PE/PPE	Function unknown	28.9526	-1.17157	0.482964	-2.42579	0.0152752	0.0311544
Rv0355c	PPE8	PPE family protein PPE8	PE/PPE	Function unknown	978.157	-1.1036	0.157238	-7.01861	2.24085e-12	2.52949e-11
Rv0356c	Rv0356c	Conserved protein	conserved hypotheticals	Function unknown	235.478	-2.33031	0.204274	-11.4078	3.82433e-30	2.43502e-28
Rv0357c	purA	Probable adenylosuccinate synthetase PurA (imp--aspartate ligase) (ADSS) (ampsase)	intermediary metabolism and respiration	Involved in AMP biosynthesis (first committed step). Plays an important role in the de novo pathway of purine nucleotide biosynthesis [catalytic activity: GTP + imp + L-aspartate = GDP + phosphate + adenylosuccinate].	417.778	-1.22828	0.254699	-4.82246	1.41799e-06	6.84633e-06
Rv0358	Rv0358	Conserved protein	conserved hypotheticals	Function unknown	138.108	0.686792	0.221781	3.09671	0.00195683	0.00494058
Rv0359	Rv0359	Probable conserved integral membrane protein	cell wall and cell processes	Unknown	163.063	0.181765	0.236656	0.768054	0.442455	0.544385
Rv0360c	Rv0360c	Conserved protein	conserved hypotheticals	Function unknown	175.357	-1.76508	0.395	-4.46856	7.87469e-06	3.30477e-05
Rv0361	Rv0361	Probable conserved membrane protein	cell wall and cell processes	Unknown	1439.2	1.71034	0.220517	7.75605	8.76135e-15	1.32723e-13
Rv0362	mgtE	Possible Mg2+ transport transmembrane protein MgtE	cell wall and cell processes	Thought to be involved in Mg2+ transport. Responsible for the translocation of the substrate across the membrane.	213.158	0.747927	0.399502	1.87215	0.0611859	0.104938
Rv0363c	fba	Probable fructose-bisphosphate aldolase Fba	intermediary metabolism and respiration	Involved in glycolysis (at the sixth step) [catalytic activity: D-fructose 1,6-bisphosphate = glycerone phosphate + D-glyceraldehyde 3-phosphate].	1402.41	-0.766224	0.134918	-5.6792	1.3533e-08	9.19114e-08
Rv0364	Rv0364	Possible conserved transmembrane protein	cell wall and cell processes	Unknown	707.302	0.0456498	0.235449	0.193884	0.846266	0.887882
Rv0365c	Rv0365c	Conserved protein	conserved hypotheticals	Function unknown: may be involved in the ability to survive in macrophages.	364.049	0.705257	0.318596	2.21364	0.0268533	0.0513642
Rv0366c	Rv0366c	Conserved hypothetical protein	conserved hypotheticals	Function unknown	359.349	1.74419	0.443591	3.93197	8.42509e-05	0.000289479
Rv0367c	Rv0367c	Hypothetical protein	conserved hypotheticals	Unknown	652.831	1.71153	0.204412	8.37294	5.61982e-17	1.1337e-15
Rv0368c	Rv0368c	Conserved hypothetical protein	conserved hypotheticals	Function unknown	92.9152	0.902885	0.247536	3.64749	0.000264814	0.000827543
Rv0369c	Rv0369c	Possible membrane oxidoreductase	intermediary metabolism and respiration	Function unknown; probably involved in cellular metabolism.	103.532	0.619278	0.22077	2.80508	0.00503039	0.0116367
Rv0370c	Rv0370c	Possible oxidoreductase	intermediary metabolism and respiration	Function unknown; probably involved in cellular metabolism.	91.1776	0.4967	0.321586	1.54453	0.12246	0.187533
Rv0371c	Rv0371c	Conserved hypothetical protein	conserved hypotheticals	Function unknown	38.7685	0.146751	0.379899	0.386291	0.699281	0.773289
Rv0372c	Rv0372c	Conserved hypothetical protein	conserved hypotheticals	Function unknown	80.0523	-0.0262841	0.241252	-0.108949	0.913243	0.935204
Rv0373c	Rv0373c	Probable carbon monoxyde dehydrogenase (large chain)	intermediary metabolism and respiration	Function unknown; probably involved in cellular metabolism [catalytic activity: CO + H(2)O + acceptor = CO(2) + reduced acceptor].	306.467	-0.412419	0.27218	-1.51524	0.129711	0.196935
Rv0374c	Rv0374c	Probable carbon monoxyde dehydrogenase (small chain)	intermediary metabolism and respiration	Function unknown; probably involved in cellular metabolism [catalytic activity: CO + H(2)O + acceptor = CO(2) + reduced acceptor].	56.2614	-0.24373	0.451381	-0.539964	0.589222	0.67923
Rv0375c	Rv0375c	Probable carbon monoxyde dehydrogenase (medium chain)	intermediary metabolism and respiration	Function unknown; probably involved in cellular metabolism [catalytic activity: CO + H(2)O + acceptor = CO(2) + reduced acceptor].	82.0375	0.101113	0.339317	0.29799	0.765711	0.823725
Rv0376c	Rv0376c	Conserved hypothetical protein	conserved hypotheticals	Function unknown	174.509	0.33318	0.205367	1.62236	0.104725	0.165153
Rv0377	Rv0377	Probable transcriptional regulatory protein (probably LysR-family)	regulatory proteins	Possibly involved in transcriptional mechanism.	251.937	0.178033	0.173455	1.0264	0.304705	0.402748
Rv0378	Rv0378	Conserved hypothetical glycine rich protein	conserved hypotheticals	Function unknown	26.1794	-0.943118	0.555449	-1.69794	0.0895193	0.144243
Rv0379	secE2	Possible protein transport protein SecE2	cell wall and cell processes	Thought to be involved in protein transport (export).	461.883	-2.20739	0.388612	-5.68019	1.34547e-08	9.15325e-08
Rv0380c	Rv0380c	Possible RNA methyltransferase (RNA methylase)	intermediary metabolism and respiration	Possibly causes methylation of RNA.	144.339	0.983628	0.230174	4.27341	1.92505e-05	7.47101e-05
Rv0381c	Rv0381c	Hypothetical protein	conserved hypotheticals	Unknown	391.491	0.983714	0.191578	5.13479	2.82455e-07	1.54084e-06
Rv0382c	pyrE	Probable orotate phosphoribosyltransferase PyrE (OPRT) (oprtase)	intermediary metabolism and respiration	Involved in pyrimidine biosynthesis (at the fifth step) [catalytic activity: orotidine 5'-phosphate + diphosphate = orotate + 5-phospho-alpha-D-ribose 1-diphosphate].	966.226	0.903796	0.203133	4.44928	8.61602e-06	3.58268e-05
Rv0383c	Rv0383c	Possible conserved secreted protein	cell wall and cell processes	Unknown	3279.59	0.802514	0.17907	4.48156	7.40989e-06	3.12258e-05
Rv0384c	clpB	Probable endopeptidase ATP binding protein (chain B) ClpB (ClpB protein) (heat shock protein F84.1)	virulence, detoxification, adaptation	Thought to be an ATPase subunit of an intracellular ATP-dependent protease. Seems to be regulated positively by sigh (Rv3223c product) and negatively by HSPR (Rv0353 product).	5756.71	1.13529	0.340796	3.33128	0.000864472	0.00236901
Rv0385	Rv0385	Probable monooxygenase	intermediary metabolism and respiration	Function unknown; probably involved in cellular metabolism.	462.273	0.688824	0.223197	3.08616	0.00202757	0.00508765
Rv0386	Rv0386	Probable transcriptional regulatory protein (probably LuxR/UhpA-family)	regulatory proteins	Involved in transcriptional mechanism.	559.311	-0.116152	0.257978	-0.450239	0.652538	0.734353
Rv0387c	Rv0387c	Conserved hypothetical protein	conserved hypotheticals	Function unknown	89.8037	1.18446	0.267728	4.42412	9.68362e-06	3.98611e-05
Rv0388c	PPE9	PPE family protein PPE9	PE/PPE	Function unknown	73.4737	0.225296	0.356574	0.631837	0.527494	0.624502
Rv0389	purT	Probable phosphoribosylglycinamide formyltransferase 2 PurT (GART 2) (gar transformylase 2) (5'-phosphoribosylglycinamide transformylase 2) (formate-dependent gar transformylase)	intermediary metabolism and respiration	Involved in third step (first of two transformylation reactions) in de novo purine biosynthesis. This is an alternative enzyme to the PURN|Rv0956 gar transformylase (5'-phosphoribosylglycinamide formyltransferase). Catalyzes two reactions: the first one is the production of beta-formyl glycinamide ribonucleotide (gar) from formate, ATP and beta gar; the second, a side reaction, is the production …	558.601	0.146907	0.215399	0.682024	0.495224	0.593596
Rv0390	Rv0390	Conserved protein	conserved hypotheticals	Function unknown	382.166	-0.207471	0.247857	-0.837059	0.402559	0.50275
Rv0391	metZ	Probable O-succinylhomoserine sulfhydrylase MetZ (OSH sulfhydrylase)	intermediary metabolism and respiration	Involved in methionine biosynthesis. Converts O-succinylhomoserine into homocysteine.	444.004	-0.059572	0.186278	-0.319802	0.749118	0.810153
Rv0392c	ndhA	Probable membrane NADH dehydrogenase NdhA	intermediary metabolism and respiration	Transfer of electrons from NADH to the respiratory chain. The immediate electron acceptor for the enzyme is believed to be ubiquinone. Does not couple the redox reaction to proton translocation [catalytic activity: NADH + acceptor = NAD+ + reduced acceptor].	676.487	-0.895103	0.193141	-4.63446	3.57864e-06	1.59203e-05
Rv0393	Rv0393	Conserved 13E12 repeat family protein	insertion seqs and phages	Function unknown	59.5686	1.59442	0.30906	5.15894	2.48354e-07	1.36948e-06
Rv0394c	Rv0394c	Possible secreted protein	cell wall and cell processes	Unknown	263.113	-0.192715	0.245589	-0.784707	0.432625	0.53358
Rv0395	Rv0395	Hypothetical protein	conserved hypotheticals	Unknown	20.4041	-0.304281	0.672063	-0.452757	0.650724	0.732919
Rv0396	Rv0396	Hypothetical protein	conserved hypotheticals	Unknown	21.6998	-0.179585	0.461133	-0.389443	0.696948	0.771337
Rv0397	Rv0397	Conserved 13E12 repeat family protein	insertion seqs and phages	Function unknown	25.0269	0.998009	0.549379	1.81661	0.0692764	0.116798
Rv0397A	Rv0397A	Conserved protein	conserved hypotheticals	Unknown	814.43	-0.960098	0.251081	-3.82386	0.00013138	0.000436685
Rv0398c	Rv0398c	Possible secreted protein	cell wall and cell processes	Unknown	153.982	0.113048	0.215455	0.524695	0.599796	0.688886
Rv0399c	lpqK	Possible conserved lipoprotein LpqK	cell wall and cell processes	Unknown	322.628	0.0956657	0.233124	0.410364	0.681539	0.759648
Rv0400c	fadE7	Acyl-CoA dehydrogenase FadE7	lipid metabolism	Function unknown, but involved in lipid degradation.	615.541	0.371148	0.231851	1.6008	0.109421	0.17143
Rv0401	Rv0401	Probable conserved transmembrane protein	cell wall and cell processes	Unknown	106.536	0.146846	0.215003	0.682994	0.494611	0.593329
Rv0402c	mmpL1	Probable conserved transmembrane transport protein MmpL1	cell wall and cell processes	Unknown. Thought to be involved in fatty acid transport.	361.178	-0.0214647	0.26981	-0.0795547	0.936591	0.953023
Rv0403c	mmpS1	Probable conserved membrane protein MmpS1	cell wall and cell processes	Unknown	144.989	-0.357229	0.291318	-1.22625	0.220104	0.306745
Rv0404	fadD30	Fatty-acid-AMP ligase FadD30 (fatty-acid-AMP synthetase) (fatty-acid-AMP synthase)	lipid metabolism	Function unknown, but involved in lipid degradation.	334.965	-1.05189	0.231733	-4.53925	5.64549e-06	2.42417e-05
Rv0405	pks6	Probable membrane bound polyketide synthase Pks6	lipid metabolism	Polyketide synthase possibly involved in lipid synthesis.	538.995	-0.941785	0.240862	-3.91007	9.22708e-05	0.000314384
Rv0406c	Rv0406c	Beta lactamase like protein	conserved hypotheticals	Function unknown	218.638	0.72599	0.262661	2.76398	0.00571004	0.0130282
Rv0407	fgd1	F420-dependent glucose-6-phosphate dehydrogenase Fgd1	intermediary metabolism and respiration	Catalyzes oxidation of glucose-6-phosphate to 6-phosphogluconolactone using coenzyme F420 (an *-hydroxy-5-deazaflavin derivative) as the electron acceptor.	471.453	-0.235993	0.168216	-1.40292	0.16064	0.235386
Rv0408	pta	Probable phosphate acetyltransferase Pta (phosphotransacetylase)	intermediary metabolism and respiration	Involved at the last step (of two) in the conversion of acetate to acetyl-CoA [catalytic activity: acetyl-CoA + phosphate = CoA + acetyl phosphate].	610.375	-0.480346	0.14525	-3.30703	0.000942907	0.00255986
Rv0409	ackA	Probable acetate kinase AckA (acetokinase)	intermediary metabolism and respiration	Involved at the first step (of two) in the conversion of acetate to acetyl-CoA [catalytic activity: ATP + acetate = ADP + acetyl phosphate].	312.737	-0.363625	0.273527	-1.32939	0.183719	0.262778
Rv0410c	pknG	Serine/threonine-protein kinase PknG (protein kinase G) (STPK G)	regulatory proteins	Involved in signal transduction (via phosphorylation). Thought to regulate amino-acid uptake and stationary-phase metabolism. Phosphorylates the peptide substrate myelin basic protein (MBP) at serine residues [catalytic activity: ATP + a protein = ADP + a phosphoprotein].	1035.73	-1.2261	0.266295	-4.60428	4.13894e-06	1.8293e-05
Rv0411c	glnH	Probable glutamine-binding lipoprotein GlnH (GLNBP)	cell wall and cell processes	Involved in active transport of glutamine across the membrane (import). Interacts with the glutamine-transport system.	704.979	-1.36868	0.387937	-3.52809	0.000418569	0.00124411
Rv0412c	Rv0412c	Possible conserved membrane protein	cell wall and cell processes	Unknown	1036.06	-1.17598	0.460857	-2.55173	0.0107189	0.0227615
Rv0413	mutT3	Possible mutator protein MutT3 (7,8-dihydro-8-oxoguanine-triphosphatase) (8-oxo-dGTPase) (dGTP pyrophosphohydrolase)	information pathways	Possibly involved in the go system responsible for removing an oxidatively damaged form of guanine (7,8-dihydro-8-oxoguanine) from DNA and the nucleotide pool. 8-oxo-dGTP is inserted opposite DA and DC residues of template DNA with almost equal efficiency thus leading to A.T to G.C transversions. MutT specifically degrades 8-oxo-dGTP to the monophosphate [catalytic activity: 8-oxo-dGTP + H2O = 8-…	672.497	0.648591	0.295457	2.19521	0.0281482	0.0536
Rv0414c	thiE	Thiamine-phosphate pyrophosphorylase ThiE (TMP pyrophosphorylase) (TMP-PPASE) (thiamine-phosphate synthase)	intermediary metabolism and respiration	Involved in thiamine biosynthesis. Condenses 4-methyl-5-(beta-hydroxyethyl)-thiazole monophosphate (THZ-P) and 4-amino-5-hydroxymethyl pyrimidine pyrophosphate (HMP-pp) to form thiamine monophosphate (TMP) [catalytic activity: 2-methyl-4-amino-5-hydroxymethylpyrimidine diphosphate + 4-4-methyl-5-(2-phosphonooxyethyl)-thiazole = diphosphate + thiamine monophosphate].	140.798	-0.0688596	0.285485	-0.241202	0.809399	0.859156
Rv0415	thiO	Possible thiamine biosynthesis oxidoreductase ThiO	intermediary metabolism and respiration	Possibly involved in thiamine biosynthesis.	566.244	-0.311684	0.226735	-1.37466	0.169236	0.246475
Rv0416	thiS	Possible protein ThiS	intermediary metabolism and respiration	Possibly involved in thiamine biosynthesis.	86.2508	-1.61764	0.257652	-6.2784	3.42081e-10	3.0304e-09
Rv0417	thiG	Probable thiamin biosynthesis protein ThiG (thiazole biosynthesis protein)	intermediary metabolism and respiration	Involved in thiamine biosynthesis. Required for the synthesis of the thiazole moiety of thiamine.	188.272	-1.48352	0.21372	-6.94143	3.88155e-12	4.20265e-11
Rv0418	lpqL	Probable lipoprotein aminopeptidase LpqL	cell wall and cell processes	Function unknown; hydrolyzes peptides and/or proteins.	884.785	-0.899125	0.205079	-4.38429	1.16367e-05	4.71366e-05
Rv0419	lpqM	Possible lipoprotein peptidase LpqM	cell wall and cell processes	Function unknown; possibly hydrolyzes peptides and/or proteins.	1998.95	-0.0110496	0.141858	-0.0778919	0.937914	0.953593
Rv0420c	Rv0420c	Possible transmembrane protein	cell wall and cell processes	Unknown	209.927	0.476966	0.28132	1.69546	0.0899891	0.144828
Rv0421c	Rv0421c	Conserved hypothetical protein	conserved hypotheticals	Function unknown	187.981	-0.472786	0.278886	-1.69527	0.0900251	0.144829
Rv0422c	thiD	Probable phosphomethylpyrimidine kinase ThiD (HMP-phosphate kinase) (HMP-P kinase)	intermediary metabolism and respiration	Involved in thiamine biosynthesis. Catalyzes the phosphorylation of HMP-P to HMP-pp [catalytic activity: ATP + 4-amino-2-methyl-5-phosphomethylpyrimidine = ADP + 4-amino-2-methyl-5-diphosphomethylpyrimidine].	476.384	-0.833094	0.239967	-3.47171	0.000517162	0.00150316
Rv0423c	thiC	Probable thiamine biosynthesis protein ThiC	intermediary metabolism and respiration	Involved in thiamine biosynthesis. Required for the synthesis of the hydromethylpyrimidine (HMP) moiety of thiamine (4-amino-2-methyl-5-hydroxymethylpyrimidine).	1923.15	-0.700901	0.16825	-4.16583	3.10215e-05	0.000115824
Rv0424c	Rv0424c	Hypothetical protein	conserved hypotheticals	Unknown	342.137	-0.395224	0.242045	-1.63285	0.1025	0.162462
Rv0425c	ctpH	Possible metal cation transporting P-type ATPase CtpH	cell wall and cell processes	Metal cation-transporting ATPase; possibly catalyzes the transport of an undetermined metal cation with the hydrolysis of ATP [catalytic activity: ATP + H(2)O + undetermined metal cation(in) = ADP + phosphate + undetermined metal cation(out)].	3798.8	-0.348665	0.21382	-1.63065	0.102964	0.163133
Rv0426c	Rv0426c	Possible transmembrane protein	cell wall and cell processes	Unknown	1141.86	-1.87583	0.290756	-6.45157	1.107e-10	1.04422e-09
Rv0427c	xthA	Probable exodeoxyribonuclease III protein XthA (exonuclease III) (EXO III) (AP endonuclease VI)	information pathways	Involved in base excision repair. Apurinic-apyrimidinic endonuclease. Supposed to remove the damaged DNA at cytosines and guanines by cleaving at the 3' side of the AP site by a beta-elimination reaction. Possibly exhibites 3'-5'-exonuclease, 3'-phosphomonoesterase, 3'-repair diesterase and ribonuclease H activities [catalytic activity: degradation of double-stranded DNA. It acts progressively in…	319.542	-0.277735	0.191293	-1.45188	0.146535	0.217692
Rv0428c	Rv0428c	GCN5-related N-acetyltransferase	intermediary metabolism and respiration	Acetylation, substrate unknown	274.703	-0.13545	0.230584	-0.58742	0.556922	0.65102
Rv0429c	def	Probable polypeptide deformylase Def (PDF) (formylmethionine deformylase)	information pathways	Removes the formyl group from the N-terminal met of newly synthesized proteins [catalytic activity: N-formyl-L-methionine + H2O = formate + L-methionine].	360.068	-0.213653	0.296967	-0.719452	0.471863	0.571593
Rv0430	Rv0430	Conserved hypothetical protein	conserved hypotheticals	Function unknown	752.625	-2.09066	0.244939	-8.53543	1.39636e-17	2.99482e-16
Rv0431	Rv0431	Putative tuberculin related peptide	cell wall and cell processes	Unknown	742.532	-0.66134	0.213363	-3.0996	0.00193782	0.00490777
Rv0432	sodC	Periplasmic superoxide dismutase [Cu-Zn] SodC	virulence, detoxification, adaptation	Destroys radicals which are normally produced within the cells and are toxic to biological systems [catalytic activity: 2 superoxide + 2 H+ = O2 + H2O2].	1457.46	-0.0114515	0.179331	-0.0638569	0.949084	0.9614
Rv0433	Rv0433	Conserved hypothetical protein	conserved hypotheticals	Function unknown	1298.83	-0.424249	0.190235	-2.23013	0.0257388	0.0495678
Rv0434	Rv0434	Conserved hypothetical protein	conserved hypotheticals	Function unknown	453.613	-0.209988	0.194374	-1.08033	0.279994	0.376551
Rv0435c	Rv0435c	Putative conserved ATPase	cell wall and cell processes	ATPase; possibly catalyzes the transport of undetermined substrate with hydrolyse of ATP [catalytic activity: ATP + H(2)O + undetermined substrate(in) = ADP + phosphate + undetermined substrate(out)].	965.241	0.706133	0.173699	4.06527	4.79771e-05	0.000172557
Rv0436c	pssA	Probable CDP-diacylglycerol--serine O-phosphatidyltransferase PssA (PS synthase) (phosphatidylserine synthase)	lipid metabolism	Involved in phospholipid biosynthesis. Generates phosphatidylserine [catalytic activity: CDP-diacylglycerol + L-serine = CMP + O-SN-phosphatidyl-L-serine].	624.418	-0.117202	0.185306	-0.632482	0.527072	0.624502
Rv0437c	psd	Possible phosphatidylserine decarboxylase Psd (PS decarboxylase)	lipid metabolism	Function unknown, but involved in lipid metabolism [catalytic activity: phosphatidyl-L-serine = phosphatidylethanolamine + CO(2)].	716.909	0.258556	0.245423	1.05351	0.292107	0.389253
Rv0438c	moeA2	Probable molybdopterin biosynthesis protein MoeA2	intermediary metabolism and respiration	Involved in molybdenum cofactor biosynthesis: involved in the biosynthesis of a demolybdo-cofactor (molybdopterin), necessary for molybdo-enzymes.	535.317	0.769638	0.208783	3.68631	0.00022753	0.000721164
Rv0439c	Rv0439c	Probable dehydrogenase/reductase	intermediary metabolism and respiration	Function unknown; possibly involved in cellular metabolism.	433.189	0.55557	0.228163	2.43497	0.0148931	0.030436
Rv0440	groEL2	60 kDa chaperonin 2 GroEL2 (protein CPN60-2) (GroEL protein 2) (65 kDa antigen) (heat shock protein 65) (cell wall protein A) (antigen A)	virulence, detoxification, adaptation	Prevents misfolding and promotes the refolding and proper assembly of unfolded polypeptides generated under stress conditions.	42806.6	0.19436	0.372474	0.521807	0.601805	0.690998
Rv0441c	Rv0441c	Hypothetical protein	conserved hypotheticals	Unknown	251.215	0.915616	0.203769	4.49339	7.00968e-06	2.95698e-05
Rv0442c	PPE10	PPE family protein PPE10	PE/PPE	Function unknown	551.568	0.0539142	0.250823	0.214949	0.829807	0.875346
Rv0443	Rv0443	Conserved protein	conserved hypotheticals	Function unknown	839.105	0.266493	0.257286	1.03579	0.300302	0.398319
Rv0444c	rskA	Anti-sigma factor RskA (regulator of sigma K)	information pathways	Regulates negatively Rv0445c|SIGK	1007.93	0.496284	0.161017	3.08218	0.00205491	0.00515309
Rv0445c	sigK	Alternative RNA polymerase sigma factor SigK	information pathways	Involved in transcription mechanism. The sigma factor is an initiation factor that promotes attachment of the RNA polymerase to specific initiation sites and then is released.	1123.68	0.783057	0.15741	4.97465	6.53671e-07	3.36752e-06
Rv0446c	Rv0446c	Possible conserved transmembrane protein	cell wall and cell processes	Unknown	1006.78	2.22984	0.230326	9.68122	3.62352e-22	1.17189e-20
Rv0447c	ufaA1	Probable cyclopropane-fatty-acyl-phospholipid synthase UfaA1 (cyclopropane fatty acid synthase) (CFA synthase)	lipid metabolism	Transfers a methylene group from S-adenosyl-L-methionine to the cis double bond of an unsaturated fatty acid chain resulting in the replacement of the double bond with a methylene bridge [catalytic activity: S-adenosyl-L-methionine + phospholipid olefinic fatty acid = S-adenosyl-L-homocysteine + phospholipid cyclopropane fatty acid].	1679.15	2.73448	0.206497	13.2423	5.00222e-40	5.5092e-38
Rv0448c	Rv0448c	Conserved hypothetical protein	conserved hypotheticals	Function unknown	739.634	6.4084	0.330278	19.4031	7.26718e-84	2.46781e-81
Rv0449c	Rv0449c	Conserved hypothetical protein	conserved hypotheticals	Function unknown	3633.65	4.56246	0.20563	22.1877	4.51502e-109	3.67974e-106
Rv0450c	mmpL4	Probable conserved transmembrane transport protein MmpL4	cell wall and cell processes	Unknown. Thought to be involved in fatty acid transport.	1776.06	-0.0980431	0.234901	-0.41738	0.6764	0.754952
Rv0451c	mmpS4	Probable conserved membrane protein MmpS4	cell wall and cell processes	Unknown	434.709	-1.13672	0.259458	-4.38113	1.18065e-05	4.7777e-05
Rv0452	Rv0452	Possible transcriptional regulatory protein	regulatory proteins	Possibly involved in transcriptional mechanism.	650.574	2.20677	0.20841	10.5886	3.36492e-26	1.52356e-24
Rv0453	PPE11	PPE family protein PPE11	PE/PPE	Function unknown	208.323	1.85289	0.23288	7.95639	1.77125e-15	2.89873e-14
Rv0454	Rv0454	Conserved hypothetical protein	conserved hypotheticals	Function unknown	40.4417	0.224788	0.457728	0.491095	0.623359	0.70955
Rv0455c	Rv0455c	Conserved protein	conserved hypotheticals	Function unknown	1121.94	-0.282003	0.252845	-1.11532	0.264713	0.359328
Rv0456A	mazF1	Possible toxin MazF1	virulence, detoxification, adaptation	Function unknown	175.385	0.414006	0.501432	0.825648	0.409004	0.509069
Rv0456B	mazE1	Possible antitoxin MazE1	virulence, detoxification, adaptation	Unknown	147.254	0.0506766	0.478989	0.105799	0.915742	0.937129
Rv0456c	echA2	enoyl-CoA hydratase EchA2 (enoyl hydrase) (unsaturated acyl-CoA hydratase) (crotonase)	lipid metabolism	Could possibly oxidize fatty acids using specific components [catalytic activity: (3S)-3-hydroxyacyl-CoA = trans-2(or 3)-enoyl-CoA + H(2)O].	155.907	-0.684592	0.215093	-3.18278	0.00145869	0.00380061
Rv0457c	Rv0457c	Probable peptidase	intermediary metabolism and respiration	Function unknown; hydrolyzes peptides and/or proteins.	438.776	-0.0182354	0.358647	-0.050845	0.959449	0.969681
Rv0458	Rv0458	Probable aldehyde dehydrogenase	intermediary metabolism and respiration	Interconversion aldehyde and acid [catalytic activity: an aldehyde + NAD+ + H2O = an acid + NADH].	1528.41	-0.675143	0.343648	-1.96464	0.0494563	0.0880063
Rv0459	Rv0459	Conserved hypothetical protein	conserved hypotheticals	Function unknown	358.037	-1.84443	0.320963	-5.74655	9.10812e-09	6.44368e-08
Rv0460	Rv0460	Conserved hydrophobic protein	conserved hypotheticals	Function unknown	384.357	-1.16197	0.161017	-7.21644	5.33652e-13	6.65025e-12
Rv0461	Rv0461	Probable transmembrane protein	cell wall and cell processes	Unknown	511.661	-1.62024	0.151688	-10.6814	1.24353e-26	6.10527e-25
Rv0462	lpdC	Dihydrolipoamide dehydrogenase LpdC (lipoamide reductase (NADH)) (lipoyl dehydrogenase) (dihydrolipoyl dehydrogenase) (diaphorase)	intermediary metabolism and respiration	Involved in energy metabolism. Lipoamide dehydrogenase is the E3 component of pyruvate dehydrogenase and the alpha-ketoacid dehydrogenase complex [catalytic activity: dihydrolipoamide + NAD(+) = lipoamide + NADH]. Also involved in antioxidant defense; LPDC|Rv0462, DLAT|Rv2215, AHPD|Rv2429, and AHPC|Rv2428 constitute an NADH-dependent peroxidase and peroxynitrite reductase that provides protection…	1950.02	-0.999822	0.163438	-6.11743	9.5097e-10	7.84454e-09
Rv0463	Rv0463	Probable conserved membrane protein	cell wall and cell processes	Unknown	281.36	-1.34667	0.184879	-7.28405	3.23953e-13	4.17756e-12
Rv0464c	Rv0464c	Conserved protein	conserved hypotheticals	Function unknown	941.049	0.387186	0.222593	1.73943	0.0819588	0.133827
Rv0465c	Rv0465c	Probable transcriptional regulatory protein	regulatory proteins	Possibly involved in transcriptional mechanism.	1624.6	1.84243	0.253998	7.25369	4.05567e-13	5.13257e-12
Rv0466	Rv0466	Conserved protein	conserved hypotheticals	Function unknown	1138.64	-0.163685	0.212994	-0.768499	0.442191	0.544225
Rv0467	icl1	Isocitrate lyase Icl (isocitrase) (isocitratase)	intermediary metabolism and respiration	Involved in glyoxylate bypass (at the first step), an alternative to the tricarboxylic acid cycle (in bacteria, plants, and fungi) [catalytic activity: isocitrate = succinate + glyoxylate]. Involved in the persistence in the host.	21871.5	3.33631	0.167913	19.8693	7.50883e-88	2.78168e-85
Rv0468	fadB2	3-hydroxybutyryl-CoA dehydrogenase FadB2 (beta-hydroxybutyryl-CoA dehydrogenase) (BHBD)	lipid metabolism	Butyrate/butanol-producing pathway [catalytic activity: (S)-3-hydroxybutanoyl-CoA + NADP+ = 3-acetoacetyl-CoA + NADPH]	3532.52	2.4204	0.213528	11.3353	8.7757e-30	5.50169e-28
Rv0469	umaA	Possible mycolic acid synthase UmaA	lipid metabolism	Involved in mycolic acid modification or synthesis.	1756.28	0.39879	0.239275	1.66666	0.0955819	0.152924
Rv0470A	Rv0470A	Hypothetical protein	conserved hypotheticals	Unknown	136.036	0.601976	0.412652	1.4588	0.144621	0.215399
Rv0470c	pcaA	Mycolic acid synthase PcaA (cyclopropane synthase)	lipid metabolism	Involved in the mycolic acid modification or synthesis; essential for the cyclopropanation function. Required for cording and mycolic acid cyclopropane ring synthesis in the cell wall.	1619.55	-0.398167	0.215023	-1.85174	0.0640631	0.108945
Rv0471c	Rv0471c	Hypothetical protein	conserved hypotheticals	Unknown	416.586	0.669201	0.194532	3.44005	0.000581601	0.00167256
Rv0472c	Rv0472c	Probable transcriptional regulatory protein (possibly TetR-family)	regulatory proteins	Possibly involved in transcriptional mechanism.	710.882	-0.0477497	0.143201	-0.333445	0.738798	0.803722
Rv0473	Rv0473	Possible conserved transmembrane protein	cell wall and cell processes	Unknown	571.169	-0.100422	0.247276	-0.406113	0.68466	0.7625
Rv0474	Rv0474	Probable transcriptional regulatory protein	regulatory proteins	Possibly involved in transcriptional mechanism.	972.96	1.01221	0.387289	2.61358	0.00895993	0.0194833
Rv0475	hbhA	Iron-regulated heparin binding hemagglutinin HbhA (adhesin)	cell wall and cell processes	Required for extrapulmonary dissemination. Mediates adherence to epithelial cells by binding to sulfated glycoconjugates present at the surface of these cells; binds heparin, dextran sulfate, fucoidan and chondroitin sulfate. Promotes hemagglutination of erythrocytes of certain host species. Induces mycobacterial aggregation.	2361.65	-0.982914	0.232843	-4.22136	2.42833e-05	9.25674e-05
Rv0476	Rv0476	Possible conserved transmembrane protein	cell wall and cell processes	Unknown	1895.2	0.431522	0.400736	1.07682	0.281559	0.378165
Rv0477	Rv0477	Possible conserved secreted protein	cell wall and cell processes	Unknown	2280.52	0.443632	0.451342	0.982918	0.325648	0.425559
Rv0478	deoC	Probable deoxyribose-phosphate aldolase DeoC (phosphodeoxyriboaldolase) (deoxyriboaldolase)	intermediary metabolism and respiration	Involved in nucleotide and deoxyribonucleotide catabolism [catalytic activity: 2-deoxy-D-ribose 5-phosphate = D-glyceraldehyde 3-phosphate + acetaldehyde].	833.156	0.697395	0.458312	1.52166	0.128095	0.194771
Rv0479c	Rv0479c	Probable conserved membrane protein	cell wall and cell processes	Unknown	1513.14	0.132387	0.28946	0.457358	0.647413	0.73076
Rv0480c	Rv0480c	Possible amidohydrolase	intermediary metabolism and respiration	Function unknown; hydrolytic enzyme probably involved in cellular metabolism.	467.838	0.25557	0.209505	1.21988	0.222511	0.309465
Rv0481c	Rv0481c	Hypothetical protein	conserved hypotheticals	Unknown	265.202	-0.652025	0.337256	-1.93332	0.0531966	0.0933172
Rv0482	murB	Probable UDP-N-acetylenolpyruvoylglucosamine reductase MurB (UDP-N-acetylmuramate dehydrogenase)	cell wall and cell processes	Involved in cell wall formation; peptidoglycan biosynthesis [catalytic activity: UDP-N-acetylmuramate + NADP+ = UDP-N-acetyl-3-O-(1-carboxyvinyl)-D-glucosamine + NADPH].	227.068	-0.0400875	0.205749	-0.194837	0.845521	0.887407
Rv0483	lprQ	Probable conserved lipoprotein LprQ	cell wall and cell processes	Unknown	6351.7	2.50492	0.14254	17.5735	3.93326e-69	9.42825e-67
Rv0484c	Rv0484c	Probable short-chain type oxidoreductase	intermediary metabolism and respiration	Function unknown; possibly involved in cellular metabolism.	400.227	0.307491	0.226972	1.35475	0.175496	0.253418
Rv0485	Rv0485	Possible transcriptional regulatory protein	regulatory proteins	Possibly involved in transcriptional mechanism.	3947.48	1.86873	0.444584	4.20333	2.63021e-05	9.95183e-05
Rv0486	mshA	Glycosyltransferase MshA	intermediary metabolism and respiration	Involved in the first step of mycothiol biosynthesis	2108.75	1.02395	0.291434	3.51349	0.000442267	0.0013097
Rv0487	Rv0487	Conserved hypothetical protein	conserved hypotheticals	Function unknown	492.822	-0.223116	0.243367	-0.916789	0.359253	0.459353
Rv0488	Rv0488	Probable conserved integral membrane protein	cell wall and cell processes	Unknown; possibly involved in transport of lysine across the membrane.	135.344	0.941096	0.481882	1.95296	0.0508241	0.0898627
Rv0489	gpm1	Probable phosphoglycerate mutase 1 Gpm1 (phosphoglyceromutase) (PGAM) (BPG-dependent PGAM)	intermediary metabolism and respiration	Involved in glycolysis [catalytic activity: 1,3-diphosphoglycerate + 3-phosphoglycerate = 2,3-diphosphoglycerate + 3-phosphoglycerate].	399.065	-0.0517892	0.167604	-0.308997	0.757324	0.817509
Rv0490	senX3	Putative two component sensor histidine kinase SenX3	regulatory proteins	Sensor part of a two component regulatory system. Probably forms part of a two-component regulatory system SENX3/REGX3; phosphorylates REGX3.	1475.66	-0.416948	0.317899	-1.31157	0.189664	0.269579
Rv0491	regX3	Two component sensory transduction protein RegX3 (transcriptional regulatory protein) (probably LuxR-family)	regulatory proteins	Transcriptional regulatory protein part of the two component regulatory system REGX3/SENX3.	504.088	-1.12909	0.274546	-4.11258	3.91261e-05	0.000142994
Rv0492A	Rv0492A	Hypothetical protein	conserved hypotheticals	Unknown	116.597	-1.07842	0.294491	-3.66199	0.000250267	0.000786911
Rv0492c	Rv0492c	Probable oxidoreductase GMC-type	intermediary metabolism and respiration	Function unknown; probably involved in cellular metabolism.	455.008	-0.297222	0.222884	-1.33353	0.182358	0.261015
Rv0493c	Rv0493c	Conserved protein	conserved hypotheticals	Function unknown	322.257	-0.400011	0.264499	-1.51233	0.130449	0.197907
Rv0494	Rv0494	Probable transcriptional regulatory protein (probably GntR-family)	regulatory proteins	Involved in transcriptional mechanism.	87.368	2.05985	0.337087	6.11076	9.91593e-10	8.14665e-09
Rv0495c	Rv0495c	Conserved hypothetical protein	conserved hypotheticals	Function unknown	568.827	-0.236665	0.176157	-1.34349	0.179115	0.257549
Rv0496	Rv0496	Conserved hypothetical protein	conserved hypotheticals	Function unknown	1334.35	-0.546874	0.183623	-2.97824	0.00289907	0.00704455
Rv0497	Rv0497	Probable conserved transmembrane protein	cell wall and cell processes	Unknown	1086	-0.821719	0.163659	-5.02093	5.14208e-07	2.70723e-06
Rv0498	Rv0498	Conserved hypothetical protein	conserved hypotheticals	Function unknown	397.434	-0.0643903	0.233871	-0.275324	0.783067	0.837532
Rv0499	Rv0499	Conserved hypothetical protein	conserved hypotheticals	Function unknown	248.724	0.347103	0.225962	1.53611	0.124511	0.190031
Rv0500	proC	Probable pyrroline-5-carboxylate reductase ProC (P5CR) (P5C reductase)	intermediary metabolism and respiration	Involved at the terminal (third) step in proline biosynthesis [catalytic activity: L-proline + NAD(P)+ = 1-pyrroline-5-carboxylate + NAD(P)H].	335.547	-0.462893	0.22729	-2.03658	0.0416924	0.0758467
Rv0500A	Rv0500A	Conserved protein	conserved hypotheticals	Function unknown	924.687	-1.83876	0.266896	-6.88942	5.60189e-12	5.92927e-11
Rv0500B	Rv0500B	Conserved hypothetical protein	conserved hypotheticals	Function unknown	2933.69	-0.0990694	0.275462	-0.359648	0.71911	0.788583
Rv0501	galE2	Possible UDP-glucose 4-epimerase GalE2 (galactowaldenase) (UDP-galactose 4-epimerase) (uridine diphosphate galactose 4-epimerase) (uridine diphospho-galactose 4-epimerase)	intermediary metabolism and respiration	Involved in galactose metabolism [catalytic activity: UDP-glucose = UDP-galactose].	4407.74	-0.622129	0.122281	-5.08769	3.62442e-07	1.94592e-06
Rv0502	Rv0502	Conserved protein	conserved hypotheticals	Function unknown	4441.8	-1.26561	0.155908	-8.11773	4.74995e-16	8.37924e-15
Rv0503c	cmaA2	Cyclopropane-fatty-acyl-phospholipid synthase 2 CmaA2 (cyclopropane fatty acid synthase) (CFA synthase) (cyclopropane mycolic acid synthase 2) (mycolic acid trans-cyclopropane synthetase)	lipid metabolism	Essential for the cyclopropanation function. Transfers a methylene group from S-adenosyl-L-methionine to the cis double bond of an unsaturated fatty acid chain resulting in the replacement of the double bond with a methylene bridge. Mycolic acids, which represent the major constituent of mycobacterial cell wall complex, act as substrates [catalytic activity: S-adenosyl-L-methionine + phospholipid…	2196.42	-0.979804	0.330199	-2.96731	0.00300414	0.0072652
Rv0504c	Rv0504c	Conserved protein	conserved hypotheticals	Function unknown	423.192	-1.21508	0.178713	-6.79902	1.05331e-11	1.08664e-10
Rv0505c	serB1	Possible phosphoserine phosphatase SerB1 (PSP) (O-phosphoserine phosphohydrolase) (pspase)	intermediary metabolism and respiration	Removes a phosphate from phosphoserine [catalytic activity: phosphoserine + H2O = serine + phosphate].	666.811	-1.06869	0.202976	-5.26513	1.40092e-07	8.01792e-07
Rv0506	mmpS2	Probable conserved membrane protein MmpS2	cell wall and cell processes	Unknown	460.699	-2.03202	0.173204	-11.732	8.74013e-32	6.36e-30
Rv0507	mmpL2	Probable conserved transmembrane transport protein MmpL2	cell wall and cell processes	Unknown. Thought to be involved in fatty acid transport.	670.891	-1.13486	0.144985	-7.82738	4.98128e-15	7.6599e-14
Rv0508	Rv0508	Conserved hypothetical protein	conserved hypotheticals	Function unknown	127.179	-0.933429	0.261496	-3.56958	0.000357558	0.0010809
Rv0509	hemA	Probable glutamyl-tRNA reductase HemA (GLUTR)	intermediary metabolism and respiration	Involved in porphyrin biosynthesis by the C5 pathway (at the first step) [catalytic activity: glutamyl-tRNA(GLU) + NADPH = glutamate-1-semialdehyde + NADP+ + tRNA(GLU)].	4715.05	-0.0446577	0.28476	-0.156826	0.875382	0.908605
Rv0510	hemC	Probable porphobilinogen deaminase HemC (PBG) (hydroxymethylbilane synthase) (HMBS) (pre-uroporphyrinogen synthase)	intermediary metabolism and respiration	Involved in porphyrin biosynthesis by the C5 pathway (at the fourth step). Tetrapolymerization of the monopyrrole PBG into the hydroxymethylbilane preuroporphyrinogen in several discrete steps [catalytic activity: 4 porphobilinogen + H2O = hydroxymethylbilane + 4 NH3].	3998.87	0.745734	0.209126	3.56595	0.000362542	0.00109434
Rv0511	hemD	Probable uroporphyrin-III C-methyltransferase HemD (uroporphyrinogen III methylase) (urogen III methylase) (SUMT) (urogen III methylase) (UROM)	intermediary metabolism and respiration	Possibly involved in the biosynthesis of siroheme and cobalamin [catalytic activity: 2 S-adenosyl-L-methionine + uroporphyrin III = 2 S-adenosyl-L-homocysteine + sirohydrochlorin].	6302.71	1.44653	0.191153	7.56742	3.80718e-14	5.52108e-13
Rv0512	hemB	Probable delta-aminolevulinic acid dehydratase HemB (porphobilinogen synthase) (ALAD) (ALADH)	intermediary metabolism and respiration	Involved in porphyrin and heme biosynthesis (at the second step) [catalytic activity: 2 5-aminolevulinate = porphobilinogen + 2 H2O].	1699.56	1.69107	0.292153	5.7883	7.11017e-09	5.20178e-08
Rv0513	Rv0513	Possible conserved transmembrane protein	cell wall and cell processes	Unknown	1070	1.57082	0.281732	5.57556	2.4673e-08	1.61125e-07
Rv0514	Rv0514	Possible transmembrane protein	cell wall and cell processes	Unknown	571.011	1.79235	0.297207	6.03066	1.63288e-09	1.30984e-08
Rv0515	Rv0515	Conserved 13E12 repeat family protein	insertion seqs and phages	Function unknown	916.074	1.66393	0.363674	4.57533	4.75475e-06	2.07448e-05
Rv0516c	Rv0516c	Possible anti-anti-sigma factor	information pathways	May be involved in regulating sigma factor	2633.47	-0.575622	0.529865	-1.08636	0.277321	0.373458
Rv0517	Rv0517	Possible membrane acyltransferase	intermediary metabolism and respiration	Function unknown; probably involved in cellular metabolism.	651.049	-0.324791	0.217724	-1.49176	0.135763	0.204371
Rv0518	Rv0518	Possible exported protein	cell wall and cell processes	Unknown	374.242	-0.857112	0.198898	-4.3093	1.63775e-05	6.46064e-05
Rv0519c	Rv0519c	Possible conserved membrane protein	cell wall and cell processes	Unknown; could have possibly a lipolytic activity.	167.533	-1.03547	0.274331	-3.77453	0.000160312	0.000523035
Rv0520	Rv0520	Possible methyltransferase/methylase (fragment)	intermediary metabolism and respiration	Could cause methylation.	139.452	-0.267496	0.264499	-1.01133	0.311857	0.410339
Rv0521	Rv0521	Possible methyltransferase/methylase (fragment)	intermediary metabolism and respiration	Could cause methylation	65.1527	0.192959	0.32082	0.601457	0.547535	0.643052
Rv0522	gabP	Probable GABA permease GabP (4-amino butyrate transport carrier) (GAMA-aminobutyrate permease)	cell wall and cell processes	Involved in 4-aminobutyrate (GABA) degradation pathway. Transporter for GABA. Responsible for the translocation of the substrate across the membrane.	361.724	-0.425895	0.295051	-1.44347	0.148889	0.220707
Rv0523c	Rv0523c	Conserved protein	conserved hypotheticals	Function unknown	192.574	-1.22547	0.260003	-4.71331	2.43731e-06	1.10725e-05
Rv0524	hemL	Probable glutamate-1-semialdehyde 2,1-aminomutase HemL (GSA) (glutamate-1-semialdehyde aminotransferase) (GSA-at)	intermediary metabolism and respiration	Involved in porphyrin biosynthesis by the C5 pathway (at the second step) [catalytic activity: (S)-4-amino-5-oxopentanoate = 5-aminolevulinate].	1212.91	0.37185	0.301087	1.23503	0.216821	0.302792
Rv0525	Rv0525	Conserved protein	conserved hypotheticals	Function unknown	448.05	-0.332358	0.263028	-1.26359	0.206379	0.289898
Rv0526	Rv0526	Possible thioredoxin protein (thiol-disulfide interchange protein)	intermediary metabolism and respiration	Possibly acts on thioredoxin	301.736	-0.198912	0.270353	-0.73575	0.461883	0.563187
Rv0527	ccdA	Possible cytochrome C-type biogenesis protein CcdA	intermediary metabolism and respiration	Possibly involved in cytochrome C synthesis. Might transfer reducing equivalents across the cytoplasmic membrane, promoting efficient disulfide bond isomerization of proteins localized on the outer surface of the membrane.	198.683	0.154194	0.285976	0.539184	0.58976	0.679658
Rv0528	Rv0528	Probable conserved transmembrane protein	cell wall and cell processes	Unknown	514.26	0.405537	0.176229	2.30119	0.0213811	0.0419287
Rv0529	ccsA	Possible cytochrome C-type biogenesis protein CcsA	intermediary metabolism and respiration	Required during cytochrome biogenesis at the step of heme attachment.	510.683	-0.0956668	0.193242	-0.495063	0.620556	0.706753
Rv0530	Rv0530	Conserved protein	conserved hypotheticals	Function unknown	1324.81	-0.368145	0.239248	-1.53876	0.123864	0.189256
Rv0530A	Rv0530A	Conserved protein	conserved hypotheticals	Unknown	519.066	1.06189	0.303088	3.50357	0.000459065	0.00135263
Rv0531	Rv0531	Possible conserved membrane protein	cell wall and cell processes	Unknown	274.856	-0.928652	0.220963	-4.20274	2.63701e-05	9.96811e-05
Rv0532	PE_PGRS6	PE-PGRS family protein PE_PGRS6	PE/PPE	Function unknown	168.362	-1.55475	0.290883	-5.34493	9.04544e-08	5.38891e-07
Rv0533c	fabH	3-oxoacyl-[acyl-carrier-protein] synthase III FabH (beta-ketoacyl-ACP synthase III) (KAS III)	lipid metabolism	Involved in fatty acid biosynthesis. Catalyzes the condensation reaction of fatty acid synthesis by the addition to an acyl acceptor of two carbons from malonyl-ACP. KAS III catalyzes the first condensation reaction which initiates fatty acid synthesis and may therefore play a role in governing the total rate of fatty acid production. Possesses both acetoacetyl-ACP synthase and acetyl transacylas…	685.986	-0.717862	0.232277	-3.09054	0.00199794	0.00502878
Rv0534c	menA	1,4-dihydroxy-2-naphthoate octaprenyltransferase MenA (DHNA-octaprenyltransferase)	intermediary metabolism and respiration	Involved in menaquinone biosynthesis. Conversion of 1,4-dihydroxy-2-naphthoate (DHNA) to dimethylmenaquinone (DMK). Attaches octaprenylpyrophosphate, a membrane-bound 40-carbon side chain to DHNA. The conversion of DHNA to DMK proceeds in three stages: the removal of the carboxyl group of DHNA as CO2, the attachment of the isoprenoid side chain, and a quinol-to-quinone oxidation, which is thought…	357.545	0.248005	0.281891	0.879791	0.378972	0.4796
Rv0535	pnp	Probable 5'-methylthioadenosine phosphorylase Pnp (MTA phosphorylase)	intermediary metabolism and respiration	Phosphorylates 5'-methylthioadenosin [catalytic activity: 5'-methylthioadenosine + phosphate = adenine + 5-methylthio-D-ribose 1-phosphate].	222.751	0.289247	0.183531	1.57602	0.115022	0.178626
Rv0536	galE3	Probable UDP-glucose 4-epimerase GalE3 (galactowaldenase) (UDP-galactose 4-epimerase) (uridine diphosphate galactose 4-epimerase) (uridine diphospho-galactose 4-epimerase)	intermediary metabolism and respiration	Possibly involved in galactose metabolism [catalytic activity: UDP-glucose = UDP-galactose].	213.528	0.370081	0.250956	1.47469	0.140297	0.210188
Rv0537c	Rv0537c	Probable integral membrane protein	cell wall and cell processes	Unknown	1226.37	-0.117922	0.172977	-0.681721	0.495416	0.593596
Rv0538	Rv0538	Possible conserved membrane protein	cell wall and cell processes	Unknown	516.617	0.280163	0.176596	1.58646	0.112635	0.175455
Rv0539	Rv0539	Probable dolichyl-phosphate sugar synthase (dolichol-phosphate sugar synthetase) (dolichol-phosphate sugar transferase) (sugar phosphoryldolichol synthase)	intermediary metabolism and respiration	Substrate (sugar) unknown [catalytic activity: NDP-sugar + dolichyl phosphate = NDP + dolichyl sugar phosphate].	212.439	0.2373	0.261455	0.907612	0.364083	0.464799
Rv0540	Rv0540	Conserved hypothetical protein	conserved hypotheticals	Function unknown	109.824	0.175645	0.271433	0.647103	0.517565	0.61561
Rv0541c	Rv0541c	Probable conserved integral membrane protein	cell wall and cell processes	Unknown	402.831	1.00313	0.184714	5.43074	5.61222e-08	3.49691e-07
Rv0542c	menE	Possible O-succinylbenzoic acid--CoA ligase MenE (OSB-CoA synthetase) (O-succinylbenzoate-CoA synthase)	intermediary metabolism and respiration	Involved in menaquinone biosynthesis. O-succinylbenzoic acid (OSB) to O-succinylbenzoyl-CoA (OSB-CoA) [catalytic activity: ATP + O-succinylbenzoate + CoA = AMP + diphosphate + O-succinylbenzoyl-CoA].	796.606	0.874223	0.361422	2.41884	0.01557	0.0316605
Rv0543c	Rv0543c	Conserved protein	conserved hypotheticals	Function unknown	1082.39	0.470072	0.174572	2.69271	0.00708743	0.0158167
Rv0544c	Rv0544c	Possible conserved transmembrane protein	cell wall and cell processes	Unknown	705.15	-0.215874	0.200843	-1.07484	0.282447	0.378858
Rv0545c	pitA	Probable low-affinity inorganic phosphate transporter integral membrane protein PitA	cell wall and cell processes	Involved in low-affinity inorganic phosphate transport across the membrane. Responsible for the translocation of the substrate across the membrane.	4218.03	-0.342721	0.163127	-2.10094	0.0356459	0.0662065
Rv0546c	Rv0546c	Conserved protein	conserved hypotheticals	Function unknown	228.731	-0.596618	0.195586	-3.05041	0.00228527	0.00565763
Rv0547c	Rv0547c	Possible oxidoreductase	intermediary metabolism and respiration	Function unknown; probably involved in cellular metabolism.	574.418	0.358756	0.168355	2.13095	0.033093	0.0621406
Rv0548c	menB	Naphthoate synthase MenB (dihydroxynaphthoic acid synthetase) (DHNA synthetase)	intermediary metabolism and respiration	Involved in menaquinone biosynthesis. Convert O-succinylbenzoyl-CoA (OSB-CoA) to 1,4-dihydroxy-2-naphthoic acid (DHNA) [catalytic activity: O-succinylbenzoyl-CoA = 1,4-dihydroxy-2-naphthoate + CoA].	977.428	-0.414077	0.17084	-2.42378	0.01536	0.0312804
Rv0549c	vapC3	Possible toxin VapC3	virulence, detoxification, adaptation	Unknown	306.325	0.493038	0.299278	1.64743	0.0994703	0.158336
Rv0550c	vapB3	Possible antitoxin VapB3	virulence, detoxification, adaptation	Unknown	164.913	0.671173	0.281949	2.38047	0.0172904	0.0347868
Rv0551c	fadD8	Probable fatty-acid-CoA ligase FadD8 (fatty-acid-CoA synthetase) (fatty-acid-CoA synthase)	lipid metabolism	Function unknown, but involved in lipid degradation.	525.674	0.98159	0.179695	5.46254	4.69357e-08	2.96073e-07
Rv0552	Rv0552	Conserved protein	conserved hypotheticals	Function unknown	564.417	0.615629	0.160549	3.83452	0.000125811	0.000419886
Rv0553	menC	Probable muconate cycloisomerase MenC (cis,cis-muconate lactonizing enzyme) (MLE)	intermediary metabolism and respiration	Possibly involved in menaquinone biosynthesis. Catalyzes a syn cycloisomerization [catalytic activity: 2,5-dihydro-5-oxofuran-2-acetate = cis,cis-hexadienedioate].	260.407	0.559245	0.213063	2.62479	0.00867024	0.0189241
Rv0554	bpoC	Possible peroxidase BpoC (non-haem peroxidase)	virulence, detoxification, adaptation	Supposedly involved in detoxification reactions.	427.038	-0.433632	0.324805	-1.33505	0.181859	0.260484
Rv0555	menD	Probable bifunctional menaquinone biosynthesis protein MenD : 2-succinyl-6-hydroxy-2,4-cyclohexadiene-1-carboxylate synthase (SHCHC synthase) + 2-oxoglutarate decarboxylase (alpha- ketoglutarate decarboxylase) (KDC)	intermediary metabolism and respiration	Involved in menaquinone biosynthesis (at the first step) [catalytic activity 1: isochorismate + 2-ketoglutarate = 2-succinyl-6-hydroxy-2,4-cyclohexadiene-1-carboxylate + pyruvate + CO(2)] [catalytic activity 2: 2-oxoglutarate = succinate semialdehyde + CO(2)].	1278.05	0.36373	0.137003	2.6549	0.00793329	0.0174464
Rv0556	Rv0556	Probable conserved transmembrane protein	cell wall and cell processes	Unknown	339.605	0.0127404	0.199163	0.0639699	0.948994	0.9614
Rv0557	mgtA	Mannosyltransferase MgtA	lipid metabolism	Involved in lipomannan (LM) biosynthesis	887.67	1.35405	0.202022	6.70252	2.04857e-11	2.06122e-10
Rv0558	menH	Probable ubiquinone/menaquinone biosynthesis methyltransferase MenH (2-heptaprenyl-1,4-naphthoquinone methyltransferase)	intermediary metabolism and respiration	Involved in menaquinone biosynthesis (at the last step) converts DMKH2 into MKH2 [catalytic activity: S-adenosyl-L-methionine + demethylmenaquinol = S-adenosyl-L-homocysteine + menaquinol].	588.596	-0.206302	0.220311	-0.93641	0.349062	0.448677
Rv0559c	Rv0559c	Possible conserved secreted protein	cell wall and cell processes	Unknown	2512.15	1.54539	0.240422	6.42782	1.29449e-10	1.2016e-09
Rv0560c	Rv0560c	Possible benzoquinone methyltransferase (methylase)	intermediary metabolism and respiration	Possibly causes methylation	2753.05	4.10857	0.200078	20.5348	1.05177e-93	4.7622e-91
Rv0561c	Rv0561c	Possible oxidoreductase	intermediary metabolism and respiration	Function unknown; probably involved in cellular metabolism.	275.926	0.0010364	0.214351	0.00483506	0.996142	0.997366
Rv0562	grcC1	Probable polyprenyl-diphosphate synthase GrcC1 (polyprenyl pyrophosphate synthetase)	intermediary metabolism and respiration	Possibly supplies polyprenyl diphosphate.	1227.62	0.0827547	0.212447	0.38953	0.696884	0.771337
Rv0563	htpX	Probable protease transmembrane protein heat shock protein HtpX	virulence, detoxification, adaptation	Possibly involved in adaptation. Hydrolizes specific peptides and/or proteins.	3692.79	2.73702	0.251752	10.8719	1.56892e-27	8.41228e-26
Rv0564c	gpdA1	Probable glycerol-3-phosphate dehydrogenase [NAD(P)+] GpdA1 (NAD(P)H-dependent glycerol-3-phosphate dehydrogenase) (NAD(P)H-dependent dihydroxyacetone-phosphate reductase)	lipid metabolism	Involved in de novo phospholipid biosynthesis; glycerol-3 phosphate formation [catalytic activity: SN-glycerol 3-phosphate + NAD(P)+ = glycerone phosphate + NAD(P)H].	341.412	-0.732132	0.239686	-3.05455	0.00225402	0.00558706
Rv0565c	Rv0565c	Probable monooxygenase	intermediary metabolism and respiration	Function unknown; probably involved in cellular metabolism.	295.19	-1.72529	0.267763	-6.44335	1.16863e-10	1.09475e-09
Rv0566c	Rv0566c	Conserved protein	conserved hypotheticals	Function unknown	166.952	-2.08415	0.349636	-5.96093	2.50808e-09	1.97306e-08
Rv0567	Rv0567	Probable methyltransferase/methylase	intermediary metabolism and respiration	Causes methylation	981.502	-0.333984	0.149666	-2.23152	0.0256464	0.0494367
Rv0568	cyp135B1	Possible cytochrome P450 135B1 Cyp135B1	intermediary metabolism and respiration	Cytochromes P450 are a group of heme-thiolate monooxygenases. They oxidize a variety of structurally unrelated compounds, including steroids, fatty acids, and xenobiotics.	2825.01	0.0868302	0.18189	0.477376	0.633094	0.718207
Rv0569	Rv0569	Conserved protein	conserved hypotheticals	Function unknown	2988.81	-0.545963	1.28038	-0.426408	0.66981	0.749646
Rv0570	nrdZ	Probable ribonucleoside-diphosphate reductase (large subunit) NrdZ (ribonucleotide reductase)	information pathways	Involved in the DNA replication pathway (at the first reaction). Provides the precursors necessary for DNA synthesis [catalytic activity: 2'-deoxyribonucleoside diphosphate + oxidized thioredoxin + H2O = ribonucleoside diphosphate + reduced thioredoxin].	7087.86	-0.195817	1.4133	-0.138553	NA	NA
Rv0571c	Rv0571c	Conserved protein	conserved hypotheticals	Function unknown	1358.13	-1.01582	1.15474	-0.879689	NA	NA
Rv0572c	Rv0572c	Hypothetical protein	conserved hypotheticals	Unknown	937.607	-1.7789	1.15799	-1.53619	NA	NA
Rv0573c	pncB2	Nicotinic acid phosphoribosyltransferase PncB2	intermediary metabolism and respiration	Involved in NAD salvage. Phosphoribosylation of nicotinic acid. [catalytic activity: nicotinate + 5-phosphoribosyl 1-pyrophosphate = nicotinate mononucleotide + diphosphate]	410.531	-0.640649	0.819627	-0.781635	NA	NA
Rv0574c	Rv0574c	Conserved hypothetical protein	conserved hypotheticals	Function unknown	1946.24	0.163727	0.795286	0.205872	NA	NA
Rv0575c	Rv0575c	Possible oxidoreductase	intermediary metabolism and respiration	Function unknown; probably involved in cellular metabolism.	1161.28	0.595848	1.49579	0.39835	NA	NA
Rv0576	Rv0576	Probable transcriptional regulatory protein (possibly ArsR-family)	regulatory proteins	Involved in transcriptional mechanism.	759.816	-0.0575579	0.187125	-0.30759	0.758394	0.818231
Rv0577	TB27.3	Conserved protein TB27.3	conserved hypotheticals	Function unknown. Involved in ability to absorb neutral red stain.	564.931	-1.59777	0.326822	-4.88881	1.01445e-06	5.03517e-06
Rv0578c	PE_PGRS7	PE-PGRS family protein PE_PGRS7	PE/PPE	Function unknown	2840.07	-0.546132	0.252387	-2.16387	0.0304747	0.0576261
Rv0579	Rv0579	Conserved hypothetical protein	conserved hypotheticals	Function unknown	751.215	-0.136094	0.262715	-0.51803	0.604437	0.693435
Rv0580c	Rv0580c	Conserved protein	conserved hypotheticals	Function unknown	599.164	-1.07905	0.190997	-5.64955	1.60864e-08	1.07816e-07
Rv0581	vapB26	Possible antitoxin VapB26	virulence, detoxification, adaptation	Unknown	248.077	0.0573103	0.249079	0.230089	0.818023	0.86673
Rv0582	vapC26	Possible toxin VapC26. Contains PIN domain.	virulence, detoxification, adaptation	Unknown	256.145	0.0279326	0.269195	0.103764	0.917357	0.93784
Rv0583c	lpqN	Probable conserved lipoprotein LpqN	cell wall and cell processes	Unknown	231.357	-0.377571	0.341897	-1.10434	0.269446	0.36466
Rv0584	Rv0584	Possible conserved exported protein	cell wall and cell processes	Unknown	649.436	1.30056	0.312206	4.16571	3.10379e-05	0.000115824
Rv0585c	Rv0585c	Probable conserved integral membrane protein	cell wall and cell processes	Unknown	300.991	0.160255	0.226312	0.708113	0.478875	0.578197
Rv0586	mce2R	Probable transcriptional regulatory protein Mce2R (GntR-family)	regulatory proteins	Involved in transcriptional mechanism.	13471.3	5.32014	0.24093	22.0817	4.74195e-108	3.22058e-105
Rv0587	yrbE2A	Conserved hypothetical integral membrane protein YrbE2A	virulence, detoxification, adaptation	Unknown	4391.21	3.83629	0.183506	20.9055	4.77421e-97	2.77927e-94
Rv0588	yrbE2B	Conserved hypothetical integral membrane protein YrbE2B	virulence, detoxification, adaptation	Unknown	2682.8	3.15476	0.170934	18.456	4.66845e-76	1.46338e-73
Rv0589	mce2A	Mce-family protein Mce2A	virulence, detoxification, adaptation	Unknown, but thought to be involved in host cell invasion.	1532.18	2.28777	0.18896	12.1071	9.68245e-34	7.73647e-32
Rv0590	mce2B	Mce-family protein Mce2B	virulence, detoxification, adaptation	Unknown, but thought to be involved in host cell invasion.	1073.95	2.48315	0.250893	9.89727	4.27795e-23	1.52918e-21
Rv0590A	Rv0590A	Mce-family related protein	virulence, detoxification, adaptation	Unknown, but could be involved in host cell invasion.	265.913	2.55745	0.28137	9.08928	9.96978e-20	2.50783e-18
Rv0591	mce2C	Mce-family protein Mce2C	virulence, detoxification, adaptation	Unknown, but thought to be involved in host cell invasion.	342.424	3.14056	0.443782	7.07679	1.47529e-12	1.72259e-11
Rv0592	mce2D	Mce-family protein Mce2D	virulence, detoxification, adaptation	Unknown, but thought to be involved in host cell invasion.	179.014	2.93565	0.28298	10.3741	3.25399e-25	1.31287e-23
Rv0593	lprL	Possible Mce-family lipoprotein LprL (Mce-family lipoprotein Mce2E)	cell wall and cell processes	Unknown, but thought to be involved in host cell invasion.	119.593	2.53916	0.300856	8.43978	3.17946e-17	6.67851e-16
Rv0594	mce2F	Mce-family protein Mce2F	virulence, detoxification, adaptation	Unknown, but thought involved in host cell invasion.	444.139	1.06871	0.192554	5.55017	2.85391e-08	1.83723e-07
Rv0595c	vapC4	Possible toxin VapC4	virulence, detoxification, adaptation	Unknown	131.304	1.19803	0.347099	3.45156	0.000557347	0.00161306
Rv0596c	vapB4	Possible antitoxin VapB4	virulence, detoxification, adaptation	Unknown	103.936	1.70944	0.274314	6.23167	4.61502e-10	3.96755e-09
Rv0597c	Rv0597c	Conserved hypothetical protein	conserved hypotheticals	Function unknown	549.475	0.773363	0.194544	3.97527	7.03001e-05	0.000244639
Rv0598c	vapC27	Possible toxin VapC27. Contains PIN domain.	virulence, detoxification, adaptation	Unknown	433.844	0.732631	0.383562	1.91007	0.0561238	0.0976535
Rv0599c	vapB27	Possible antitoxin VapB27	virulence, detoxification, adaptation	Unknown	333.331	0.7231	0.392859	1.84061	0.0656787	0.111471
Rv0600c	Rv0600c	Two component sensor kinase [second part]	regulatory proteins	Sensor part of a two component regulatory system.	13.79	0.282139	0.505885	0.557714	0.577039	0.668401
Rv0601c	Rv0601c	Two component sensor kinase [first part]	regulatory proteins	Sensor part of a two component regulatory system.	14.8768	0.211052	0.627226	0.336485	0.736505	0.802309
Rv0602c	tcrA	Two component DNA binding transcriptional regulatory protein TcrA	regulatory proteins	Sensor part of a two component regulatory system.	34.9894	0.268584	0.371996	0.722007	0.47029	0.570028
Rv0603	Rv0603	Possible exported protein	cell wall and cell processes	Unknown	44.8142	0.176692	0.420676	0.42002	0.674471	0.753212
Rv0604	lpqO	Probable conserved lipoprotein LpqO	cell wall and cell processes	Unknown	309.161	-0.126453	0.166396	-0.759953	0.447283	0.549165
Rv0605	Rv0605	Possible resolvase	insertion seqs and phages	Prevents the cointegration of foreign DNA before integration into the chromosome.	395.558	1.13225	0.308134	3.67452	0.000238298	0.000753347
Rv0606	Rv0606	Possible transposase (fragment)	insertion seqs and phages	Thought to be required for the transposition of the insertion element IS_1536.	500.017	0.649172	0.206776	3.1395	0.00169239	0.00433468
Rv0607	Rv0607	Hypothetical protein	conserved hypotheticals	Unknown	122.474	0.763004	0.294082	2.59453	0.00947199	0.0204576
Rv0608	vapB28	Possible antitoxin VapB28	virulence, detoxification, adaptation	Unknown	740.418	0.0500264	0.431886	0.115832	0.907785	0.931487
Rv0609	vapC28	Possible toxin VapC28. Contains PIN domain.	virulence, detoxification, adaptation	Unknown	727.68	-0.165863	0.478208	-0.346842	0.72871	0.796111
Rv0609A	Rv0609A	Conserved hypothetical protein	conserved hypotheticals	Function unknown	349.675	-0.558256	0.489315	-1.14089	0.253915	0.347099
Rv0610c	Rv0610c	Hypothetical protein	conserved hypotheticals	Unknown	811.631	0.470828	0.253619	1.85644	0.0633906	0.108037
Rv0611c	Rv0611c	Hypothetical protein	conserved hypotheticals	Unknown	921.567	0.561203	0.166651	3.36754	0.000758418	0.00211972
Rv0612	Rv0612	Conserved hypothetical protein	conserved hypotheticals	Function unknown	433.116	1.02747	0.663828	1.54779	0.121672	0.186959
Rv0613c	Rv0613c	Unknown protein	conserved hypotheticals	Unknown	2314.09	-1.02176	0.199915	-5.11095	3.20549e-07	1.73702e-06
Rv0614	Rv0614	Conserved hypothetical protein	conserved hypotheticals	Function unknown	78.7795	0.126581	0.312723	0.40477	0.685647	0.762892
Rv0615	Rv0615	Probable integral membrane protein	cell wall and cell processes	Unknown	631.765	-0.655668	0.313568	-2.09099	0.0365292	0.0675699
Rv0616A	vapB29	Possible antitoxin VapB29	virulence, detoxification, adaptation	Unknown	679.188	1.15468	0.65785	1.75523	0.0792201	0.130118
Rv0616c	Rv0616c	Hypothetical protein	conserved hypotheticals	Unknown	15.5106	0.435195	0.477436	0.911525	0.362019	0.462744
Rv0617	vapC29	Possible toxin VapC29. Contains PIN domain.	virulence, detoxification, adaptation	Unknown	795.087	1.83418	0.54602	3.35919	0.000781726	0.0021774
Rv0618	galTa	Probable galactose-1-phosphate uridylyltransferase GalTa [first part]	intermediary metabolism and respiration	Involved in galactose metabolism (leloir pathway) [catalytic activity: UTP + alpha-D-galactose 1-phosphate = diphosphate + UDP-galactose].	477.669	1.93375	0.354341	5.45731	4.83398e-08	3.03989e-07
Rv0619	galTb	Probable galactose-1-phosphate uridylyltransferase GalTb [second part]	intermediary metabolism and respiration	Involved in galactose metabolism (leloir pathway) [catalytic activity: UTP + alpha-D-galactose 1-phosphate = diphosphate + UDP-galactose].	102.414	2.08129	0.363985	5.71806	1.0775e-08	7.53138e-08
Rv0620	galK	Probable galactokinase GalK (galactose kinase)	intermediary metabolism and respiration	Involved in galactose metabolism (leloir pathway) (at the first reaction) [catalytic activity: ATP + D-galactose = ADP + D-galactose 1-phosphate].	53.6075	4.02647	0.5072	7.93862	2.04443e-15	3.30598e-14
Rv0621	Rv0621	Possible membrane protein	cell wall and cell processes	Unknown	792.76	0.391724	0.20842	1.87949	0.0601778	0.10347
Rv0622	Rv0622	Possible membrane protein	cell wall and cell processes	Unknown	165.918	-0.477666	0.243434	-1.9622	0.0497391	0.0884323
Rv0623	vapB30	Possible antitoxin VapB30	virulence, detoxification, adaptation	Unknown	816.447	1.4699	0.650754	2.25877	0.0238979	0.0464839
Rv0624	vapC30	Possible toxin VapC30. Contains PIN domain.	virulence, detoxification, adaptation	Unknown	885.604	1.26423	0.716069	1.76551	0.0774784	0.12764
Rv0625c	Rv0625c	Probable conserved transmembrane protein	cell wall and cell processes	Unknown	378.916	0.708483	0.169971	4.16824	3.06955e-05	0.000114756
Rv0626	vapB5	Possible antitoxin VapB5	virulence, detoxification, adaptation	Possible ribonuclease	565.038	1.08451	0.17344	6.25291	4.02875e-10	3.50047e-09
Rv0627	vapC5	Possible toxin VapC5	virulence, detoxification, adaptation	Unknown	621.681	1.42623	0.172371	8.27421	1.29315e-16	2.50933e-15
Rv0628c	Rv0628c	Conserved hypothetical protein	conserved hypotheticals	Function unknown	1612.62	0.376829	0.327662	1.15006	0.250121	0.342665
Rv0629c	recD	Probable exonuclease V (alpha chain) RecD (exodeoxyribonuclease V alpha chain) (exodeoxyribonuclease V polypeptide)	information pathways	Involved in homologous recombination.	697.986	0.174046	0.481999	0.361092	0.71803	0.788035
Rv0630c	recB	Probable exonuclease V (beta chain) RecB (exodeoxyribonuclease V beta chain)(exodeoxyribonuclease V polypeptide) (chi-specific endonuclease)	information pathways	Involved in homologous recombination.	323.652	-0.694443	0.255857	-2.71418	0.00664395	0.0149581
Rv0631c	recC	Probable exonuclease V (gamma chain) RecC (exodeoxyribonuclease V gamma chain)(exodeoxyribonuclease V polypeptide)	information pathways	Involved in homologous recombination.	415.42	-0.223953	0.211498	-1.05889	0.289649	0.386991
Rv0632c	echA3	Probable enoyl-CoA hydratase EchA3 (enoyl hydrase) (unsaturated acyl-CoA hydratase) (crotonase)	lipid metabolism	Could possibly oxidize fatty acids using specific components [catalytic activity: (3S)-3-hydroxyacyl-CoA = trans-2(or 3)-enoyl-CoA + H(2)O].	1539.12	-0.451698	0.219867	-2.05441	0.0399362	0.0729448
Rv0633c	Rv0633c	Possible exported protein	cell wall and cell processes	Unknown	544.966	-0.0277984	0.165175	-0.168297	0.866349	0.902678
Rv0634A	Rv0634A	Unknown protein	conserved hypotheticals	Unknown	827.74	-3.00339	0.283498	-10.594	3.17593e-26	1.46083e-24
Rv0634B	rpmG2	50S ribosomal protein L33 RpmG2	information pathways	Involved in translation mechanism	1493.42	-2.05497	0.253465	-8.10751	5.1667e-16	9.03617e-15
Rv0634c	Rv0634c	Possible glyoxalase II (hydroxyacylglutathione hydrolase) (GLX II)	virulence, detoxification, adaptation	Thought to be involved in glyoxal pathway. Thiolesterase that catalyses the hydrolysis of S-D-lactoyl-glutathione to form glutathione and D-lactic acid [catalytic activity: (S)-(2-hydroxyacyl)glutathione + H2O = glutathione + a 2-hydroxy acid anion].	702.654	0.0797192	0.235002	0.339228	0.734438	0.801264
Rv0635	hadA	(3R)-hydroxyacyl-ACP dehydratase subunit HadA	intermediary metabolism and respiration	Involved in fatty acid synthesis type II (fas-II)	2029.98	-2.05676	0.294382	-6.98669	2.81445e-12	3.11654e-11
Rv0636	hadB	(3R)-hydroxyacyl-ACP dehydratase subunit HadB	intermediary metabolism and respiration	Involved in fatty acid synthesis type II (fas-II)	1650.15	-1.74535	0.306966	-5.68579	1.30206e-08	8.94756e-08
Rv0637	hadC	(3R)-hydroxyacyl-ACP dehydratase subunit HadC	intermediary metabolism and respiration	Involved in fatty acid synthesis type II (fas-II)	1946.01	-0.998374	0.270287	-3.69375	0.000220971	0.000703482
Rv0638	secE1	Probable preprotein translocase SecE1	cell wall and cell processes	Essential for protein export.	4606.93	0.422089	0.363394	1.16152	0.245431	0.337517
Rv0639	nusG	Probable transcription antitermination protein NusG	information pathways	Influences transcription termination and antitermination. Acts as a component of the transcription complex, and interacts with the termination factor rho and RNA polymerase.	4478.08	0.425882	0.222891	1.91072	0.0560406	0.0975526
Rv0640	rplK	50S ribosomal protein L11 RplK	information pathways	This protein binds directly to 23S ribosomal RNA.	2965.1	0.37557	0.169206	2.2196	0.0264456	0.0507612
Rv0641	rplA	50S ribosomal protein L1 RplA	information pathways	This protein binds directly to 23S ribosomal RNA and is located in the neighborhood of the site where elongation factor TU is bound to the ribosome.	4219.34	0.907024	0.204518	4.43494	9.2097e-06	3.81398e-05
Rv0642c	mmaA4	Methoxy mycolic acid synthase 4 MmaA4 (methyl mycolic acid synthase 4) (MMA4) (hydroxy mycolic acid synthase)	lipid metabolism	Involved in mycolic acids modification. Catalyzes unusual S-adenosyl-methionine-dependent transformation of a cis-olefin mycolic acid into a secondary alcohol. Catalyzes introduction of a hydroxyl group at the distal position on mycolic acid chains to produce the hydroxyl mycolate. Mycolic acids represent a major constituent of the mycobacterial cell wall complex. Methyl transfer results in forma…	1803.06	-1.43766	0.198043	-7.25932	3.8904e-13	4.95419e-12
Rv0643c	mmaA3	Methoxy mycolic acid synthase 3 MmaA3 (methyl mycolic acid synthase 3) (MMA3) (hydroxy mycolic acid synthase)	lipid metabolism	Involved in mycolic acids modification. Catalyzes unusual S-adenosyl-methionine-dependent transformation of a cis-olefin mycolic acid into a secondary alcohol. Catalyzes introduction of a hydroxyl group at the distal position on mycolic acid chains to produce the hydroxyl mycolate. Mycolic acids represent a major constituent of the mycobacterial cell wall complex. Methyl transfer results in forma…	1329.3	-1.19919	0.233132	-5.14384	2.69182e-07	1.47633e-06
Rv0644c	mmaA2	Methoxy mycolic acid synthase 2 MmaA2 (methyl mycolic acid synthase 2) (MMA2) (hydroxy mycolic acid synthase)	lipid metabolism	Involved in mycolic acids modification. Catalyzes unusual S-adenosyl-methionine-dependent transformation of a cis-olefin mycolic acid into a secondary alcohol. Catalyzes introduction of a hydroxyl group at the distal position on mycolic acid chains to produce the hydroxyl mycolate. Mycolic acids represent a major constituent of the mycobacterial cell wall complex. Methyl transfer results in forma…	1219.66	-1.65531	0.284061	-5.8273	5.63326e-09	4.19253e-08
Rv0645c	mmaA1	Methoxy mycolic acid synthase 1 MmaA1 (methyl mycolic acid synthase 1) (MMA1) (hydroxy mycolic acid synthase)	lipid metabolism	Involved in mycolic acids modification. Catalyzes unusual S-adenosyl-methionine-dependent transformation of a cis-olefin mycolic acid into a secondary alcohol. Catalyzes introduction of a hydroxyl group at the distal position on mycolic acid chains to produce the hydroxyl mycolate. Mycolic acids represent a major constituent of the mycobacterial cell wall complex. Methyl transfer results in forma…	589.629	-0.979836	0.208361	-4.70259	2.56886e-06	1.16441e-05
Rv0646c	lipG	Probable lipase/esterase LipG	intermediary metabolism and respiration	Function unknown; lipolytic enzyme involved in cellular metabolism.	1043.12	1.62391	0.185215	8.76767	1.824e-18	4.17573e-17
Rv0647c	Rv0647c	Conserved protein	conserved hypotheticals	Function unknown	2218.23	2.04742	0.210283	9.73651	2.10669e-22	7.09486e-21
Rv0648	Rv0648	Alpha-mannosidase	intermediary metabolism and respiration	Alpha-mannosidase activity: hydrolysis of terminal, non-reducing alpha-D-mannose residues in alpha-D-mannosides.	270.194	1.1828	0.235508	5.02233	5.10476e-07	2.69106e-06
Rv0649	fabD2	Possible malonyl CoA-acyl carrier protein transacylase FabD2 (MCT)	lipid metabolism	Involved in lipid metabolism; fatty acid biosynthesis [catalytic activity: malonyl-CoA + [acyl-carrier protein] = CoA + malonyl-[acyl-carrier protein]].	61.4836	1.08267	0.342527	3.16082	0.00157323	0.00407042
Rv0650	Rv0650	Possible sugar kinase	intermediary metabolism and respiration	Function unknown; probably involved in specific sugar metabolism or regulation.	41.822	1.50927	0.388922	3.88065	0.000104176	0.000352004
Rv0651	rplJ	50S ribosomal protein L10 RplJ	information pathways	Involved in translation mechanisms.	1932.6	2.06295	0.192021	10.7434	6.36734e-27	3.20332e-25
Rv0652	rplL	50S ribosomal protein L7/L12 RplL (SA1)	information pathways	Involved in translation mechanisms: seems to be the binding site for several of the factors involved in protein synthesis and appears to be essential for accurate translation.	1277.06	0.787981	0.26866	2.933	0.003357	0.00801862
Rv0653c	Rv0653c	Possible transcriptional regulatory protein (probably TetR-family)	regulatory proteins	Involved in transcriptional mechanism.	263.505	2.00793	0.230882	8.6968	3.41375e-18	7.56034e-17
Rv0654	Rv0654	Probable dioxygenase	intermediary metabolism and respiration	Function unknown; probably involved in cellular metabolism.	1148.66	0.766529	0.167603	4.57347	4.79712e-06	2.09072e-05
Rv0655	mkl	Possible ribonucleotide-transport ATP-binding protein ABC transporter Mkl	cell wall and cell processes	Thought to be involved in active transport of ribonucleotide across the membrane. Responsible for energy coupling to the transport system.	6556.97	-2.49382	0.153557	-16.2403	2.615e-59	5.07434e-57
Rv0656c	vapC6	Possible toxin VapC6	virulence, detoxification, adaptation	Unknown	319.877	-0.603916	0.708133	-0.852829	0.393754	0.494163
Rv0657c	vapB6	Possible antitoxin VapB6	virulence, detoxification, adaptation	Unknown	245.305	-0.751142	0.409255	-1.83539	0.0664479	0.112495
Rv0658c	Rv0658c	Probable conserved integral membrane protein	cell wall and cell processes	Unknown. Supposedly involved in stationary-phase survival.	411.822	0.511405	0.539936	0.947158	0.343558	0.44374
Rv0659c	mazF2	Toxin MazF2	virulence, detoxification, adaptation	Function unknown	1318.4	0.398062	0.32726	1.21635	0.223853	0.311119
Rv0660c	mazE2	Possible antitoxin MazE2	virulence, detoxification, adaptation	Function unknown	1104.1	0.486631	0.259161	1.87772	0.0604195	0.103747
Rv0661c	vapC7	Possible toxin VapC7	virulence, detoxification, adaptation	Unknown	57.8184	0.252324	0.297525	0.848078	0.396395	0.496865
Rv0662c	vapB7	Possible antitoxin VapB7	virulence, detoxification, adaptation	Unknown	78.276	0.514712	0.266401	1.93209	0.0533481	0.0935427
Rv0663	atsD	Possible arylsulfatase AtsD (aryl-sulfate sulphohydrolase) (arylsulphatase)	intermediary metabolism and respiration	Thought to play an important role in the mineralization of sulfates [catalytic activity: a phenol sulfate + H2O = a phenol + sulfate].	1564.45	0.102263	0.315553	0.324076	0.745881	0.807923
Rv0664	vapB8	Possible antitoxin VapB8	virulence, detoxification, adaptation	Unknown	115.209	-0.0414874	0.215302	-0.192694	0.847199	0.887946
Rv0665	vapC8	Possible toxin VapC8	virulence, detoxification, adaptation	Unknown	79.1647	-0.141014	0.251359	-0.561005	0.574794	0.667128
Rv0666	Rv0666	Possible membrane protein	cell wall and cell processes	Unknown	44.4744	0.282418	0.336454	0.839394	0.401248	0.501714
Rv0667	rpoB	DNA-directed RNA polymerase (beta chain) RpoB (transcriptase beta chain) (RNA polymerase beta subunit)	information pathways	Catalyzes the transcription of DNA into RNA using the four ribonucleoside triphosphates as substrates [catalytic activity: N nucleoside triphosphate = N diphosphate + {RNA}(N)].	20149.5	0.872962	0.173085	5.04354	4.57003e-07	2.41855e-06
Rv0668	rpoC	DNA-directed RNA polymerase (beta' chain) RpoC (transcriptase beta' chain) (RNA polymerase beta' subunit).	information pathways	Catalyzes the transcription of DNA into RNA using the four ribonucleoside triphosphates as substrates [catalytic activity: N nucleoside triphosphate = N diphosphate + {RNA}(N)].	12537.3	1.09185	0.356669	3.06123	0.00220427	0.0054871
Rv0669c	Rv0669c	Possible hydrolase	intermediary metabolism and respiration	Function unknown; hydrolytic enzyme probably involved in cellular metabolism.	542.792	-1.15108	0.219579	-5.24221	1.58664e-07	8.97994e-07
Rv0670	end	Probable endonuclease IV End (endodeoxyribonuclease IV) (apurinase)	information pathways	Involved in base excision repair. Endonuclease IV plays a role in DNA repair. It cleaves phosphodiester bonds at apurinic or apyrimidinic sites (AP sites) to produce new 5' ends that are base-free deoxyribose 5-phosphate residues [catalytic activity: endonucleolytic cleavage to 5'-phosphooligonucleotide end-products].	1085.75	-0.166294	0.382012	-0.435312	0.663336	0.744182
Rv0671	lpqP	Possible conserved lipoprotein LpqP	cell wall and cell processes	Unknown	878.102	-0.00582206	0.426074	-0.0136644	0.989098	0.991775
Rv0672	fadE8	Probable acyl-CoA dehydrogenase FadE8	lipid metabolism	Function unknown, but involved in lipid degradation.	1146.07	-0.704407	0.256507	-2.74615	0.0060299	0.0136814
Rv0673	echA4	Possible enoyl-CoA hydratase EchA4 (enoyl hydrase) (unsaturated acyl-CoA hydratase) (crotonase)	lipid metabolism	Could possibly oxidize fatty acids using specific components [catalytic activity: (3S)-3-hydroxyacyl-CoA = trans-2(or 3)-enoyl-CoA + H(2)O].	506.744	-0.208721	0.305964	-0.682176	0.495128	0.593596
Rv0674	Rv0674	Conserved hypothetical protein	conserved hypotheticals	Function unknown	388.168	0.255725	0.28077	0.910796	0.362403	0.463089
Rv0675	echA5	Probable enoyl-CoA hydratase EchA5 (enoyl hydrase) (unsaturated acyl-CoA hydratase) (crotonase)	lipid metabolism	Could possibly oxidize fatty acids using specific components [catalytic activity: (3S)-3-hydroxyacyl-CoA = trans-2(or 3)-enoyl-CoA + H(2)O].	272.805	-0.971948	0.326431	-2.9775	0.00290607	0.00705736
Rv0676c	mmpL5	Probable conserved transmembrane transport protein MmpL5	cell wall and cell processes	Unknown. Thought to be involved in fatty acid transport.	4318.97	1.70155	0.16062	10.5936	3.19052e-26	1.46083e-24
Rv0677c	mmpS5	Possible conserved membrane protein MmpS5	cell wall and cell processes	Unknown	2062.29	1.83935	0.294772	6.2399	4.37841e-10	3.78009e-09
Rv0678	Rv0678	Conserved protein	conserved hypotheticals	Function unknown	1365.37	2.39879	0.218439	10.9815	4.69245e-28	2.65579e-26
Rv0679c	Rv0679c	Conserved threonine rich protein	conserved hypotheticals	Function unknown	370.105	-1.04331	0.253455	-4.11634	3.84937e-05	0.00014119
Rv0680c	Rv0680c	Probable conserved transmembrane protein	cell wall and cell processes	Unknown	457.776	-0.642969	0.243346	-2.6422	0.00823689	0.0180653
Rv0681	Rv0681	Probable transcriptional regulatory protein (possibly TetR-family)	regulatory proteins	Involved in transcriptional mechanism.	785.322	0.756577	0.171972	4.39941	1.08543e-05	4.42313e-05
Rv0682	rpsL	30S ribosomal protein S12 RpsL	information pathways	Protein S12 is involved in the translation initiation step.	4948.61	-0.780282	0.220752	-3.53466	0.000408305	0.00121626
Rv0683	rpsG	30S ribosomal protein S7 RpsG	information pathways	Protein S7 binds specifically to part of the 3' end of 16S ribosomal RNA.	3780.1	-0.827422	0.237494	-3.48397	0.000494038	0.00144419
Rv0684	fusA1	Probable elongation factor G FusA1 (EF-G)	information pathways	This protein promotes the GTP-dependent translocation of the nascent protein chain from the A-site to the P-site of the ribosome.	9953.22	-0.665561	0.31814	-2.09204	0.0364353	0.0674574
Rv0685	tuf	Probable iron-regulated elongation factor TU Tuf (EF-TU)	information pathways	This protein promotes the GTP-dependent binding of aminoacyl-tRNA to the A-site of ribosomes during protein biosynthesis.	8382.49	-1.40848	0.368994	-3.81708	0.000135041	0.000445941
Rv0686	Rv0686	Probable membrane protein	cell wall and cell processes	Unknown	614.222	-0.674073	0.199413	-3.3803	0.00072408	0.00204197
Rv0687	Rv0687	Probable short-chain type dehydrogenase/reductase	intermediary metabolism and respiration	Function unknown; possibly involved in cellular metabolism.	909.14	1.00138	0.299921	3.33879	0.000841431	0.00231521
Rv0688	Rv0688	Putative ferredoxin reductase	intermediary metabolism and respiration	Ferredoxins are iron-sulfur proteins that transfer electrons in a wide variety of metabolic reactions.	1192.35	-0.366557	0.184109	-1.99098	0.0464835	0.0834803
Rv0689c	Rv0689c	Hypothetical protein	conserved hypotheticals	Unknown	7.46092	2.7448	0.878367	3.12489	0.0017787	0.00453297
Rv0690c	Rv0690c	Conserved hypothetical protein	conserved hypotheticals	Function unknown	1002.81	0.363276	0.235629	1.54173	0.12314	0.188235
Rv0691A	Rv0691A	Mycofactocin precursor protein	intermediary metabolism and respiration	Electron carrier	1050.72	-1.5357	0.231134	-6.6442	3.0486e-11	3.02264e-10
Rv0691c	Rv0691c	Probable transcriptional regulatory protein	regulatory proteins	Involved in transcriptional mechanism	628.405	0.803827	0.320882	2.50506	0.0122431	0.0256507
Rv0692	Rv0692	Conserved hypothetical protein	conserved hypotheticals	Function unknown	1685.88	-1.67653	0.233745	-7.17247	7.36552e-13	9.04051e-12
Rv0693	pqqE	Probable coenzyme PQQ synthesis protein E PqqE (coenzyme PQQ synthesis protein III)	intermediary metabolism and respiration	Required for coenzyme pyrrolo-quinoline-quinone (PQQ) biosynthesis.	1753.05	-1.26674	0.284641	-4.45031	8.57465e-06	3.57277e-05
Rv0694	lldD1	Possible L-lactate dehydrogenase (cytochrome) LldD1	intermediary metabolism and respiration	Involved in respiration; catalyzes conversion of lactate into pyruvate [catalytic activity: (S)-lactate + 2 ferricytochrome C = pyruvate + 2 ferrocytochrome C].	1149.28	-1.24421	0.313707	-3.96615	7.30421e-05	0.000253748
Rv0695	Rv0695	Conserved hypothetical protein	conserved hypotheticals	Function unknown	2254.83	-1.59231	0.352751	-4.51399	6.36188e-06	2.69768e-05
Rv0696	Rv0696	Probable membrane sugar transferase	intermediary metabolism and respiration	Function unknown; probably involved in cellular metabolism.	1962.59	-2.01679	0.315256	-6.39732	1.58129e-10	1.4513e-09
Rv0697	Rv0697	Probable dehydrogenase	intermediary metabolism and respiration	Function unknown; probably involved in cellular metabolism.	507.086	-1.13459	0.342402	-3.31363	0.000920934	0.00250521
Rv0698	Rv0698	Conserved hypothetical protein	conserved hypotheticals	Function unknown	232.629	1.83484	0.451944	4.05988	4.90977e-05	0.000176276
Rv0699	Rv0699	Hypothetical protein	conserved hypotheticals	Unknown	37.3463	2.66416	0.444213	5.99748	2.00403e-09	1.58572e-08
Rv0700	rpsJ	30S ribosomal protein S10 RpsJ (transcription antitermination factor NusE)	information pathways	This protein is involved in the binding of tRNA to the ribosomes, and in the regulation of rRNA biosynthesis (by modulating the efficiency of transcriptional termination). Interacts with NUSB|Rv2533c.	9409.02	0.407882	0.146418	2.78573	0.00534072	0.012268
Rv0701	rplC	50S ribosomal protein L3 RplC	information pathways	This protein binds directly to 23S ribosomal RNA and may participate in the formation of the peptidyltransferase center of the ribosome.	9354.21	0.746442	0.143235	5.21133	1.87492e-07	1.05383e-06
Rv0702	rplD	50S ribosomal protein L4 RplD	information pathways	This protein binds directly and specifically to 23S rRNA.	6236.89	0.796311	0.207717	3.83364	0.000126259	0.000420692
Rv0703	rplW	50S ribosomal protein L23 RplW	information pathways	Binds to a specific region on the 23S rRNA.	2553.76	0.0760665	0.323661	0.235019	0.814194	0.863122
Rv0704	rplB	50S ribosomal protein L2 RplB	information pathways	This protein is a primary 23S rRNA-binding protein. It has peptidyltransferase activity.	4132.97	0.429108	0.28519	1.50464	0.132417	0.200074
Rv0705	rpsS	30S ribosomal protein S19 RpsS	information pathways	Protein S19 forms a complex with S13 that binds strongly to the 16S ribosomal RNA.	2214.3	0.531823	0.284729	1.86783	0.0617864	0.10579
Rv0706	rplV	50S ribosomal protein L22 RplV	information pathways	This protein binds specifically to 23S rRNA; its binding is stimulated by other ribosomal proteins, E.G., L4, L17, and L20. It is important during the early stages of 50S reconstitution.	2410.53	0.580362	0.292113	1.98677	0.0469476	0.0841669
Rv0707	rpsC	30S ribosomal protein S3 RpsC	information pathways	This protein is involved in the binding of initiator met-tRNA.	2659.72	0.188725	0.314572	0.599941	0.548545	0.643722
Rv0708	rplP	50S ribosomal protein L16 RplP	information pathways	This protein binds directly to 23S ribosomal RNA and is located at the a site of the peptidyltransferase center.	1616.11	-0.0745058	0.327944	-0.22719	0.820276	0.86844
Rv0709	rpmC	50S ribosomal protein L29 RpmC	information pathways	Involved in translation mechanisms.	1650.92	-0.356651	0.315802	-1.12935	0.25875	0.352409
Rv0710	rpsQ	30S ribosomal protein S17 RpsQ	information pathways	Protein S17 binds specifically to the 5' end of 16S ribosomal RNA.	1702.69	-0.387678	0.306567	-1.26458	0.206023	0.289597
Rv0711	atsA	Possible arylsulfatase AtsA (aryl-sulfate sulphohydrolase) (arylsulphatase)	intermediary metabolism and respiration	Thought to play an important role in the mineralization of sulfates [catalytic activity: a phenol sulfate + H2O = a phenol + sulfate].	7028.83	2.5671	0.235044	10.9218	9.06831e-28	4.9937e-26
Rv0712	Rv0712	Conserved protein	conserved hypotheticals	Function unknown	1232.77	1.71859	0.215983	7.95704	1.76205e-15	2.8953e-14
Rv0713	Rv0713	Probable conserved transmembrane protein	cell wall and cell processes	Unknown	1193.16	-1.2365	0.271064	-4.56165	5.07521e-06	2.19316e-05
Rv0714	rplN	50S ribosomal protein L14 RplN	information pathways	This protein binds directly to 23S ribosomal RNA.	2919.33	-0.101321	0.21705	-0.466809	0.640636	0.725403
Rv0715	rplX	50S ribosomal protein L24 RplX	information pathways	This protein is found in the ribonucleoprotein core and is involved in the early assembly of the 50S subunit. It is not involved in the functions of the mature 50S subunit.	2284.94	-0.0664062	0.267524	-0.248225	0.80396	0.854496
Rv0716	rplE	50S ribosomal protein L5 RplE	information pathways	This is one of 3 proteins that mediate the attachment of the 5S RNA into the large ribosomal subunit.	2342.79	-0.0521136	0.198449	-0.262604	0.792856	0.845339
Rv0717	rpsN1	30S ribosomal protein S14 RpsN1	information pathways	Known to be required for the assembly of 30S particles and may also be responsible for determining the conformation of the 16S rRNA at the a site.	1004.24	-0.893423	0.3327	-2.68537	0.00724485	0.0161327
Rv0718	rpsH	30S ribosomal protein S8 RpsH	information pathways	Binds directly to the central domain of 16S ribosomal RNA.	1655.48	-0.557221	0.330461	-1.68619	0.0917586	0.147269
Rv0719	rplF	50S ribosomal protein L6 RplF	information pathways	This protein binds directly to 23S ribosomal RNA and is located at the aminoacyl-tRNA binding site of the peptidyltransferase center.	1985.27	-0.0680332	0.341496	-0.199221	0.84209	0.884588
Rv0720	rplR	50S ribosomal protein L18 RplR	information pathways	This is one of 3 proteins that mediate the attachment of the 5S RNA into the large ribosomal subunit.	1448.84	-0.476782	0.36702	-1.29906	0.193923	0.274674
Rv0721	rpsE	30S ribosomal protein S5 RpsE	information pathways	Protein S5 is important in the assembly and function of the 30S ribosomal subunit.	2536.41	-0.652613	0.346566	-1.88309	0.0596887	0.102803
Rv0722	rpmD	50S ribosomal protein L30 RpmD	information pathways	Involved ion translation mechanisms.	1023.18	-0.416978	0.315347	-1.32228	0.186074	0.26568
Rv0723	rplO	50S ribosomal protein L15 RplO	information pathways	This protein binds directly to 23S ribosomal RNA.	1733.72	0.0495717	0.31228	0.158741	0.873873	0.907269
Rv0724	sppA	Possible protease IV SppA (endopeptidase IV) (signal peptide peptidase)	cell wall and cell processes	Involved in digestion of the cleaved signal peptides. This activity is necessary to maintain proper secretion of mature proteins across the membrane.	3991.68	0.492977	0.126025	3.91174	9.16319e-05	0.00031273
Rv0724A	Rv0724A	Conserved hypothetical protein	conserved hypotheticals	Function unknown	63.063	1.25622	0.375694	3.34373	0.000826614	0.00228215
Rv0725c	Rv0725c	Conserved hypothetical protein	conserved hypotheticals	Function unknown	297.929	1.12086	0.3063	3.65936	0.000252844	0.000793791
Rv0726c	Rv0726c	Possible S-adenosylmethionine-dependent methyltransferase	lipid metabolism	Possible methyltransferase	606.085	0.580891	0.196192	2.96083	0.00306814	0.00740241
Rv0727c	fucA	Possible L-fuculose phosphate aldolase FucA (L-fuculose-1-phosphate aldolase)	intermediary metabolism and respiration	Involved in fucose metabolism (at the third step) [catalytic activity: L-fuculose 1-phosphate = glycerone phosphate + (S)-lactaldehyde].	33.6987	0.266912	0.352851	0.756444	0.449383	0.550988
Rv0728c	serA2	Possible D-3-phosphoglycerate dehydrogenase SerA2 (phosphoglycerate dehydrogenase) (PGDH)	intermediary metabolism and respiration	Involved at the first committed step in the 'phosphorylated' pathway of L-serine biosynthesis. Catalyzes the oxidation of D-3-phosphoglycerate to 3-phosphohydroxypyruvate [catalytic activity: 3-phosphoglycerate + NAD(+) = 3-phosphohydroxypyruvate + NADH].	103.98	0.399377	0.294896	1.3543	0.175642	0.25347
Rv0729	xylB	Possible D-xylulose kinase XylB (xylulokinase) (xylulose kinase)	intermediary metabolism and respiration	Phosphorylates D-xylulose [catalytic activity: ATP + D-xylulose = ADP + D-xylulose 5-phosphate].	258.531	0.807021	0.254513	3.17085	0.00151995	0.0039476
Rv0730	Rv0730	GCN5-related N-acetyltransferase	intermediary metabolism and respiration	Acetylation, substrate unknown	1131.38	-0.147645	0.224028	-0.659047	0.509866	0.608064
Rv0731c	Rv0731c	Possible S-adenosylmethionine-dependent methyltransferase	lipid metabolism	Possible methyltransferase	175.52	-1.21937	0.321953	-3.78741	0.000152228	0.000500264
Rv0732	secY	Probable preprotein translocase SecY	cell wall and cell processes	Essential for protein export. Interacts with SECA|Rv3240c and SECE|Rv0638 to allow the translocation of proteins across the plasma membrane, by forming part of a channel.	1835.44	-1.14394	0.222366	-5.1444	2.68379e-07	1.47391e-06
Rv0733	adk	Adenylate kinase Adk (ATP-AMP transphosphorylase)	intermediary metabolism and respiration	This small ubiquitous enzyme is essential in intracellular nucleotide metabolism, in addition it has been found to act as both a nucleoside mono- and DI-phosphate kinase suggesting it may have a role in RNA and DNA biosynthesis [catalytic activity: ATP + AMP = ADP + ADP].	1358.41	-1.27118	0.268945	-4.72654	2.28378e-06	1.04919e-05
Rv0734	mapA	Methionine aminopeptidase MapA (map) (peptidase M) (MetAP)	intermediary metabolism and respiration	Removes the amino-terminal methionine from nascent proteins [catalytic activity: L-methionylpeptide + H2O = L-methionine + peptide].	1558.99	-0.600323	0.193385	-3.10429	0.00190736	0.00484268
Rv0735	sigL	Probable alternative RNA polymerase sigma factor SigL	information pathways	The sigma factor is an initiation factor that promotes attachment of the RNA polymerase to specific initiation sites and then is released.	534.516	0.538351	0.256286	2.10059	0.0356773	0.0662345
Rv0736	rslA	Anti-sigma factor RslA	information pathways	Regulates negatively SIGL|Rv0735	296.894	1.3515	0.273162	4.94762	7.51245e-07	3.84106e-06
Rv0737	Rv0737	Possible transcriptional regulatory protein	regulatory proteins	Involved in transcriptional mechanism.	83.9681	0.833543	0.257682	3.23478	0.00121738	0.00322971
Rv0738	Rv0738	Conserved protein	conserved hypotheticals	Function unknown	954.254	0.493381	0.195505	2.52362	0.0116152	0.0244609
Rv0739	Rv0739	Conserved hypothetical protein	conserved hypotheticals	Function unknown	388.795	-0.820121	0.288833	-2.83943	0.00451939	0.0105358
Rv0740	Rv0740	Conserved hypothetical protein	conserved hypotheticals	Function unknown	672.254	-1.94128	0.241945	-8.02365	1.02651e-15	1.73531e-14
Rv0741	Rv0741	Probable transposase (fragment)	insertion seqs and phages	Required for the transposition of the insertion element IS1557.	494.22	-1.61215	0.159674	-10.0965	5.7228e-24	2.1593e-22
Rv0742	PE_PGRS8	PE-PGRS family protein PE_PGRS8	PE/PPE	Function unknown	185.329	-0.37251	0.237736	-1.56691	0.117136	0.181357
Rv0743c	Rv0743c	Hypothetical protein	conserved hypotheticals	Unknown	341.405	0.968449	0.229549	4.21892	2.45473e-05	9.34861e-05
Rv0744c	Rv0744c	Possible transcriptional regulatory protein	regulatory proteins	Thought to be involved in transcriptional mechanism.	379.542	0.932643	0.192814	4.83701	1.31808e-06	6.40188e-06
Rv0745	Rv0745	Conserved hypothetical protein	conserved hypotheticals	Function unknown	41.9019	0.813304	0.469833	1.73105	0.083443	0.135958
Rv0746	PE_PGRS9	PE-PGRS family protein PE_PGRS9	PE/PPE	Function unknown	220.248	0.141413	0.278522	0.507729	0.611644	0.700323
Rv0747	PE_PGRS10	PE-PGRS family protein PE_PGRS10	PE/PPE	Function unknown	707.253	0.380046	0.358684	1.05956	0.289347	0.386713
Rv0748	vapB31	Possible antitoxin VapB31	virulence, detoxification, adaptation	Unknown	188.054	0.225777	0.243655	0.926626	0.354121	0.454358
Rv0749	vapC31	Possible toxin VapC31. Contains PIN domain.	virulence, detoxification, adaptation	Unknown	146.041	0.26721	0.278644	0.958966	0.337576	0.437886
Rv0749A	Rv0749A	Hypothetical protein (fragment)	conserved hypotheticals	Unknown	413.225	0.929357	0.230027	4.04021	5.3404e-05	0.000190228
Rv0750	Rv0750	Conserved hypothetical protein	conserved hypotheticals	Function unknown	472.395	0.218736	0.358232	0.610598	0.541466	0.636972
Rv0751c	mmsB	Probable 3-hydroxyisobutyrate dehydrogenase MmsB (hibadh)	intermediary metabolism and respiration	Catalyzes the NAD-dependent, reversible oxidation of 3-hydroxbutyrate to methylmalonate [catalytic activity: 3-hydroxy-2-methylpropanoate + NAD+ = 2-methyl-3-oxopropanoate + NADH].	553.75	-0.920784	0.145244	-6.33956	2.30429e-10	2.08204e-09
Rv0752c	fadE9	Probable acyl-CoA dehydrogenase FadE9	lipid metabolism	Function unknown, but involved in lipid degradation.	554.306	-0.899119	0.174882	-5.14129	2.72856e-07	1.49447e-06
Rv0753c	mmsA	Probable methylmalonate-semialdehyde dehydrogenase MmsA (methylmalonic acid semialdehyde dehydrogenase) (MMSDH)	intermediary metabolism and respiration	Plays a role in valine and pyrimidine metabolism. Binds fatty acyl-CoA [catalytic activity: 2-methyl-3-oxopropanoate + CoA + NAD+ = propanoyl-CoA + CO2 + NADH].	747.809	-0.835835	0.189492	-4.41092	1.02933e-05	4.21871e-05
Rv0754	PE_PGRS11	PE-PGRS family protein PE_PGRS11	PE/PPE	Function unknown	162.842	-0.893734	0.459081	-1.94679	0.0515599	0.0909553
Rv0755A	Rv0755A	Putative transposase (fragment)	insertion seqs and phages	Could be required for the transposition of an insertion element.	1495.02	-1.35947	0.325239	-4.17991	2.91624e-05	0.000109559
Rv0755c	PPE12	PPE family protein PPE12	PE/PPE	Function unknown	675.329	-1.94413	0.209036	-9.30045	1.39849e-20	3.82474e-19
Rv0756c	Rv0756c	Unknown protein	conserved hypotheticals	Unknown	897.923	1.28325	0.288276	4.45146	8.52872e-06	3.56091e-05
Rv0757	phoP	Possible two component system response transcriptional positive regulator PhoP	regulatory proteins	Involved in transcriptional mechanism. Part of the two component regulatory system PHOP/PHOQ. This protein is thought to be a positive regulator for the phosphate regulon, required for intracellular growth. Transcription of this operon is positively regulated by PHOB and PHOR|Rv0758 when phosphate is limited.	1152.8	-0.912366	0.260794	-3.49842	0.000468031	0.00137507
Rv0758	phoR	Possible two component system response sensor kinase membrane associated PhoR	regulatory proteins	Sensor part of a two component regulatory system. This protein is thought to be a sensor kinase for the phosphate regulon. Transcription of this operon is positively regulated by PHOB|Rv0757 and PHOR when phosphate is limited.	1475.48	-0.685901	0.252464	-2.71683	0.00659106	0.0148636
Rv0759c	Rv0759c	Conserved hypothetical protein	conserved hypotheticals	Function unknown	639.005	-1.01488	0.304403	-3.334	0.000856072	0.00234757
Rv0760c	Rv0760c	Conserved protein	conserved hypotheticals	Function unknown	743.045	-2.04546	0.364123	-5.61749	1.93752e-08	1.27964e-07
Rv0761c	adhB	Possible zinc-containing alcohol dehydrogenase NAD dependent AdhB	intermediary metabolism and respiration	Thought to catalyze the reversible oxidation of ethanol to acetaldehyde with the concomitant reduction of NAD. Probably acts on primary or secondary alcohols or hemiacetals [catalytic activity: an alcohol + NAD+ = an aldehyde or ketone + NADH].	1924.8	-1.59388	0.363495	-4.38489	1.16047e-05	4.70537e-05
Rv0762c	Rv0762c	Conserved hypothetical protein	conserved hypotheticals	Function unknown	168.548	-0.796048	0.245796	-3.23866	0.00120095	0.00319033
Rv0763c	Rv0763c	Possible ferredoxin	intermediary metabolism and respiration	Ferredoxins are iron-sulfur proteins that transfer electrons in a wide variety of metabolic reactions. Probably involved in electron transport for cytochrome P-450 system.	74.0047	-0.442779	0.303868	-1.45714	0.145078	0.215921
Rv0764c	cyp51	Cytochrome P450 51 Cyp51 (CYPL1) (P450-L1A1) (sterol 14-alpha demethylase) (lanosterol 14-alpha demethylase) (P450-14DM)	intermediary metabolism and respiration	Involved in sterol biosynthesis. Its precise biological substrate is not known. Catalyzes C14-demethylation of lanosterol, 24,25-dihydrolanosterol and obtusifoliol which is critical for ergosterol biosynthesis. It transforms lanosterol into 4,4'-dimethyl cholesta-8,14,24-triene-3-beta-ol.	304.345	0.0316769	0.277285	0.11424	0.909048	0.931968
Rv0765c	Rv0765c	Probable oxidoreductase	intermediary metabolism and respiration	Function unknown; probably involved in cellular metabolism, possibly electron transfer.	238.572	-0.102401	0.336118	-0.304657	0.760627	0.819722
Rv0766c	cyp123	Probable cytochrome P450 123 Cyp123	intermediary metabolism and respiration	Cytochromes P450 are a group of heme-thiolate monooxygenases. They oxidize a variety of structurally unrelated compounds, including steroids, fatty acids, and xenobiotics.	538.015	-0.0850438	0.468566	-0.181498	0.855977	0.89576
Rv0767c	Rv0767c	Conserved hypothetical protein	conserved hypotheticals	Function unknown	271.428	0.85002	0.494606	1.71858	0.0856909	0.139009
Rv0768	aldA	Probable aldehyde dehydrogenase NAD dependent AldA (aldehyde dehydrogenase [NAD+])	intermediary metabolism and respiration	Oxidizes a variety of aldehydes [catalytic activity: an aldehyde + NAD+ + H2O = an acid + NADH].	666.887	0.391802	0.355361	1.10255	0.270224	0.365326
Rv0769	Rv0769	Probable dehydrogenase/reductase	intermediary metabolism and respiration	Function unknown; probably involved in cellular metabolism.	217.381	-0.846852	0.251463	-3.36771	0.000757961	0.00211972
Rv0770	Rv0770	Probable dehydrogenase/reductase	intermediary metabolism and respiration	Function unknown; 3-hydroxyisobutyrate dehydrogenase family protein probably involved in cellular metabolism.	148.877	-0.926426	0.268296	-3.45301	0.000554379	0.00160561
Rv0771	Rv0771	Possible 4-carboxymuconolactone decarboxylase (CMD)	intermediary metabolism and respiration	Involved in aromatic hydrocarbons catabolism. Thought to be involved in the catabolism of protocatechuate to succinate-and acetyl-CoA in the beta-ketoadipate pathway (at the third step) [catalytic activity: 2-carboxy-5-oxo-2,5-dihydrofuran-2-acetate = 5-oxo-4,5-dihydrofuran-2-acetate + CO(2)].	76.6406	-1.16289	0.327634	-3.54937	0.000386156	0.00115826
Rv0772	purD	Probable phosphoribosylamine--glycine ligase PurD (GARS) (glycinamide ribonucleotide synthetase) (phosphoribosylglycinamide synthetase) (5'-phosphoribosylglycinamide synthetase)	intermediary metabolism and respiration	Involved in de novo purine biosynthesis (at the second step) [catalytic activity: ATP + 5-phosphoribosylamine + glycine = ADP + phosphate + 5'-phosphoribosylglycinamide].	662.742	-0.469527	0.151001	-3.10942	0.00187454	0.00476528
Rv0773c	ggtA	Probable bifunctional acylase GgtA: cephalosporin acylase (GL-7ACA acylase) + gamma-glutamyltranspeptidase (GGT)	intermediary metabolism and respiration	Besides the cephalosporin acylase I activity which converts GL-7ACA into 7-ACA; this enzyme displays some gamma glutamyltranspeptidase activity: GGT plays a key role in the gamma-glutamyl cycle, a pathway for the synthesis and degradation of glutathione. [catalytic activity 1: 7-beta-(4-carboxybutanamido)-cephalosporanic acid + H2O = 7-aminocephalosporanic acid + glutaric acid] [catalytic activit…	573.785	-0.0439398	0.167679	-0.262048	0.793285	0.845354
Rv0774c	Rv0774c	Probable conserved exported protein	cell wall and cell processes	Unknown; could have possibly a lipolytic activity.	754.753	-0.0551922	0.216033	-0.255481	0.798352	0.849883
Rv0775	Rv0775	Conserved hypothetical protein	conserved hypotheticals	Function unknown	843.576	0.133103	0.448024	0.297088	0.766399	0.824031
Rv0776c	Rv0776c	Conserved hypothetical protein	conserved hypotheticals	Function unknown	98.0397	1.29919	0.274885	4.72631	2.28633e-06	1.04919e-05
Rv0777	purB	Probable adenylosuccinate lyase PurB (adenylosuccinase) (ASL) (ASASE)	intermediary metabolism and respiration	Involved in de novo purine biosynthesis (at the eight step) [catalytic activity: 1-(5-phosphoribosyl)-4-(N-succino-carboxamide) -5-aminoimidazole = fumarate + 5'-phosphoribosyl-5-amino-4-imidazolecarboxamide (also catalyzes: N6-(1,2-dicarboxyethyl)AMP = fumarate + AMP)].	916.722	0.0997469	0.15088	0.661099	0.508549	0.607011
Rv0778	cyp126	Possible cytochrome P450 126 Cyp126	intermediary metabolism and respiration	Cytochromes P450 are a group of heme-thiolate monooxygenases. They oxidize a variety of structurally unrelated compounds, including steroids, fatty acids, and xenobiotics.	482.42	-0.287197	0.198826	-1.44446	0.148609	0.220452
Rv0779c	Rv0779c	Possible conserved transmembrane protein	cell wall and cell processes	Unknown	82.6158	1.3136	0.407954	3.21997	0.00128203	0.0033858
Rv0780	purC	Phosphoribosylaminoimidazole- succinocarboxamide synthase PurC (SAICAR synthetase)	intermediary metabolism and respiration	Involved in de novo purine biosynthesis (at the seventh step) [catalytic activity: ATP + 1-(5-phosphoribosyl)-4-carboxy-5-aminoimidazole + L-aspartate = ADP + phosphate + 1-(5-phosphoribosyl)-4-(N-succino-carboxamide)-5-aminoimidazole].	279.936	0.0317894	0.226867	0.140124	0.888562	0.918076
Rv0781	ptrBa	Probable protease II PtrBa [first part] (oligopeptidase B)	intermediary metabolism and respiration	Cleaves peptide bonds on the C-terminal side of lysyl and argininyl residues [catalytic activity: hydrolysis of ARG-|-XAA and LYS-|-XAA bonds in oligopeptides, even when P1' residue is proline].	713.639	0.768384	0.277866	2.7653	0.00568697	0.0130033
Rv0782	ptrBb	Probable protease II PtrBb [second part] (oligopeptidase B)	intermediary metabolism and respiration	Cleaves peptide bonds on the C-terminal side of lysyl and argininyl residues [catalytic activity: hydrolysis of ARG-|-XAA and LYS-|-XAA bonds in oligopeptides, even when P1' residue is proline].	511.486	0.830891	0.338756	2.45277	0.0141762	0.0291757
Rv0783c	emrB	Possible multidrug resistance integral membrane efflux protein EmrB	cell wall and cell processes	Translocase that confers resistance to substances of high hydrophobicity. Involved in transport of multidrug across the membrane (export): multidrug resistance by an export mechanism. Responsible for the translocation of the substrate across the membrane.	646.21	-0.432959	0.177168	-2.44377	0.0145346	0.029808
Rv0784	Rv0784	Conserved hypothetical protein	conserved hypotheticals	Function unknown	250.627	0.299113	0.25241	1.18503	0.236006	0.326341
Rv0785	Rv0785	Conserved protein	conserved hypotheticals	Function unknown	432.55	-0.499037	0.172276	-2.89674	0.00377067	0.00891268
Rv0786c	Rv0786c	Conserved protein	conserved hypotheticals	Function unknown	168.104	0.983777	0.258244	3.80949	0.000139256	0.000458744
Rv0787	Rv0787	Unknown protein	conserved hypotheticals	Unknown	151.577	-0.250124	0.223623	-1.11851	0.263351	0.358037
Rv0787A	Rv0787A	Conserved protein	conserved hypotheticals	Function unknown	366.352	-0.807936	0.196827	-4.10479	4.04674e-05	0.0001475
Rv0788	purQ	Probable phosphoribosylformylglycinamidine synthase I PURG (FGAM synthase I)	intermediary metabolism and respiration	Involved in de novo purine biosynthesis (at the fourth step) [catalytic activity: ATP + 5'-phosphoribosylformylglycinamide + L-glutamine + H2O = ADP + phosphate + 5'-phosphoribosylformylglycinamidine + L-glutamate].	854.246	-0.621183	0.17544	-3.54072	0.000399032	0.00119125
Rv0789c	Rv0789c	Hypothetical protein	conserved hypotheticals	Unknown	840.31	3.68194	0.407789	9.02901	1.73231e-19	4.30436e-18
Rv0790c	Rv0790c	Hypothetical protein	conserved hypotheticals	Unknown	931.746	4.2528	0.302922	14.0393	8.96277e-45	1.25942e-42
Rv0791c	Rv0791c	Conserved protein	conserved hypotheticals	Function unknown	1599.58	4.38614	0.405207	10.8245	2.63655e-27	1.35999e-25
Rv0792c	Rv0792c	Probable transcriptional regulatory protein (probably GntR-family)	regulatory proteins	Involved in transcriptional mechanism.	1930.69	4.32467	0.347918	12.4301	1.79353e-35	1.58883e-33
Rv0793	Rv0793	Possible monooxygenase	intermediary metabolism and respiration	Function unknown	288.07	3.98511	0.382794	10.4106	2.2186e-25	9.13212e-24
Rv0794c	Rv0794c	Probable oxidoreductase	intermediary metabolism and respiration	Function unknown; probably involved in cellular metabolism.	414.43	-0.281537	0.351749	-0.800394	0.423483	0.524686
Rv0795	Rv0795	Putative transposase for insertion sequence element IS6110 (fragment)	insertion seqs and phages	Required for the transposition of the insertion element IS6110.	47.1362	0.0530943	0.306156	0.173422	0.86232	0.90009
Rv0796	Rv0796	Putative transposase for insertion sequence element IS6110	insertion seqs and phages	Required for the transposition of the insertion element IS6110.	73.6878	0.243405	0.262881	0.925916	0.35449	0.454689
Rv0797	Rv0797	Putative transposase for insertion sequence element IS1547	insertion seqs and phages	Required for the transposition of the insertion element IS1547.	101.9	0.243055	0.405356	0.599609	0.548767	0.643722
Rv0798c	cfp29	29 KDa antigen CFP29	virulence, detoxification, adaptation	Unknown. Supposedly released from the envelope to the outside during growth.	388.891	-1.73174	0.300007	-5.77233	7.81811e-09	5.63684e-08
Rv0799c	Rv0799c	Conserved protein	conserved hypotheticals	Function unknown	444.938	-0.872869	0.254132	-3.43471	0.000593182	0.00170227
Rv0800	pepC	Probable aminopeptidase PepC	intermediary metabolism and respiration	Function unknown; possibly hydrolyzes peptides and/or proteins.	314.953	-0.565157	0.199172	-2.83753	0.00454636	0.0105926
Rv0801	Rv0801	Conserved protein	conserved hypotheticals	Function unknown	302.419	-0.951193	0.317124	-2.99944	0.00270481	0.00661987
Rv0802c	Rv0802c	Possible succinyltransferase in the GCN5-related N-acetyltransferase family	intermediary metabolism and respiration	Succinylation, substrate unknown	290.743	1.27792	0.221161	5.77821	7.54977e-09	5.47425e-08
Rv0803	purL	Phosphoribosylformylglycinamidine synthase II PurL (FGAM synthase II)	intermediary metabolism and respiration	Involved in de novo purine biosynthesis (at the fourth step) [catalytic activity: ATP + 5'-phosphoribosylformylglycinamide + L-glutamine + H(2)O = ADP + phosphate + 5'-phosphoribosylformylglycinamidine + L-glutamate].	1369.4	-0.220515	0.246848	-0.893324	0.371684	0.472283
Rv0804	Rv0804	Conserved hypothetical protein	conserved hypotheticals	Function unknown	250.129	-0.211023	0.274212	-0.769561	0.44156	0.543612
Rv0805	Rv0805	Class III cyclic nucleotide phosphodiesterase (cNMP PDE)	intermediary metabolism and respiration	Hydrolyzes cyclic nucleotide monophosphate to nucleotide monophosphate. Shown to hydrolyze 2',3'-cNMP and 3',5'-cNMP.	8758.1	2.21799	0.218282	10.1611	2.95698e-24	1.13676e-22
Rv0806c	cpsY	Possible UDP-glucose-4-epimerase CpsY (galactowaldenase) (UDP-galactose-4-epimerase) (uridine diphosphate galactose-4-epimerase) (uridine diphospho-galactose-4-epimerase)	cell wall and cell processes	Thought to be involved in exopolysaccharide and/or lipopolysaccharide biosynthetic pathway [catalytic activity: UDP-glucose = UDP-galactose].	436.904	-0.958733	0.255545	-3.75172	0.000175623	0.000570249
Rv0807	Rv0807	Conserved hypothetical protein	conserved hypotheticals	Function unknown	225.461	0.37443	0.264	1.41829	0.156105	0.229815
Rv0808	purF	Amidophosphoribosyltransferase PurF (glutamine phosphoribosylpyrophosphate amidotransferase) (ATASE) (gpatase)	intermediary metabolism and respiration	Involved in de novo purine biosynthesis (at the first step) [catalytic activity: 5-phospho-beta-D-ribosylamine + diphosphate + L-glutamate = L-glutamine + 5-phospho-alpha-D-ribose 1-diphosphate + H2O].	3467.68	0.372372	0.145581	2.55784	0.0105323	0.0224473
Rv0809	purM	Probable phosphoribosylformylglycinamidine CYCLO-ligase PurM (AIRS) (phosphoribosyl-aminoimidazole synthetase) (air synthase)	intermediary metabolism and respiration	Involved in de novo purine biosynthesis (at the fifth step) [catalytic activity: ATP + 5'-phosphoribosylformylglycinamidine = ADP + phosphate + 5'-phosphoribosyl-5-aminoimidazole].	1236.8	-0.907895	0.159387	-5.69618	1.22523e-08	8.49118e-08
Rv0810c	Rv0810c	Conserved hypothetical protein	conserved hypotheticals	Function unknown	2125.24	-0.621695	0.285297	-2.17911	0.0293234	0.0556299
Rv0811c	Rv0811c	Conserved protein	conserved hypotheticals	Function unknown	741.345	-0.28066	0.266664	-1.05248	0.292578	0.389626
Rv0812	Rv0812	Probable amino acid aminotransferase	intermediary metabolism and respiration	Acts on amino acids.	322.9	0.447766	0.265397	1.68716	0.0915733	0.14703
Rv0813c	Rv0813c	Conserved protein	conserved hypotheticals	Function unknown	1123.68	0.51695	0.194999	2.65104	0.00802455	0.0176281
Rv0814c	sseC2	Conserved protein SseC2	intermediary metabolism and respiration	Thought to be involved in sulphur metabolism.	602.008	0.0108531	0.203415	0.0533545	0.957449	0.968141
Rv0815c	cysA2	Probable thiosulfate sulfurtransferase CysA2 (rhodanese-like protein) (thiosulfate cyanide transsulfurase) (thiosulfate thiotransferase)	intermediary metabolism and respiration	May be a sulfotransferase involved in the formation of thiosulfate [catalytic activity: thiosulfate + cyanide = sulfite + thiocyanate].	1029.29	0.649726	0.179702	3.61556	0.000299694	0.000926596
Rv0816c	thiX	Probable thioredoxin ThiX	intermediary metabolism and respiration	Thioredoxin participates in various redox reactions through the reversible oxidation of its active center dithiol, to a disulfide, & catalyzes dithiol-disulfide exchange reactions.	80.8982	0.45311	0.257628	1.75877	0.0786159	0.129282
Rv0817c	Rv0817c	Probable conserved exported protein	cell wall and cell processes	Unknown	119.922	0.315139	0.27336	1.15284	0.248977	0.341265
Rv0818	Rv0818	Transcriptional regulatory protein	regulatory proteins	Involved in transcriptional mechanism.	1374.3	0.0610294	0.293568	0.207888	0.835316	0.87911
Rv0819	mshD	GCN5-related N-acetyltransferase, MshD	intermediary metabolism and respiration	Involved in the fourth step of mycothiol biosynthesis	704.667	-0.420717	0.267944	-1.57016	0.116377	0.180386
Rv0820	phoT	Probable phosphate-transport ATP-binding protein ABC transporter PhoT	cell wall and cell processes	Involved in active transport of inorganic phosphate across the membrane (import); responsible for energy coupling to the transport system. This is one of the proteins required for binding-protein-mediated phosphate transport.	227.205	-0.362477	0.234646	-1.54478	0.122399	0.187526
Rv0821c	phoY2	Probable phosphate-transport system transcriptional regulatory protein PhoY2	cell wall and cell processes	Involved in transcriptional regulation of active transport of inorganic phosphate across the membrane.	2418.62	0.516438	0.16183	3.19125	0.0014166	0.00370239
Rv0822c	Rv0822c	Conserved protein	conserved hypotheticals	Function unknown	2947.34	1.52628	0.178204	8.56482	1.08245e-17	2.33386e-16
Rv0823c	Rv0823c	Possible transcriptional regulatory protein	regulatory proteins	Thought to be involved in transcriptional mechanism.	7641.26	0.636187	0.368887	1.72461	0.0845972	0.137508
Rv0824c	desA1	Probable acyl-[acyl-carrier protein] desaturase DesA1 (acyl-[ACP] desaturase) (stearoyl-ACP desaturase) (protein Des)	lipid metabolism	Catalyzes the principal conversion of saturated fatty acids to unsaturated fatty acids. Thought to convert stearoyl-ACP to oleoyl-ACP by introduction of a cis double bond between carbons delta-9 and delta-10 of the acyl chain [catalytic activity: stearoyl-[acyl-carrier protein] + AH2 + O2 = oleoyl-[acyl-carrier protein] + a + 2 H2O].	14108.6	0.856779	0.321348	2.66621	0.00767128	0.0169433
Rv0825c	Rv0825c	Conserved protein	conserved hypotheticals	Function unknown	358.466	-0.295369	0.31519	-0.937115	0.3487	0.448532
Rv0826	Rv0826	Conserved hypothetical protein	conserved hypotheticals	Function unknown	213.853	1.61023	0.282724	5.69543	1.23064e-08	8.51422e-08
Rv0827c	kmtR	Metal sensor transcriptional regulator KmtR (ArsR-SmtB family)	regulatory proteins	Represses transcription from the KMTR operator-promoter. Repression is alleviated by NI(II) or cobalt(II).	892.738	1.78795	0.275417	6.4918	8.48178e-11	8.08197e-10
Rv0828c	Rv0828c	Possible deaminase	intermediary metabolism and respiration	Function unknown; probably involved in deamination of specific substrate.	67.3321	0.301353	0.322225	0.935225	0.349672	0.449075
Rv0829	Rv0829	Possible transposase (fragment)	insertion seqs and phages	Required for the transposition of the insertion element IS1605'.	32.0956	-0.493537	0.437353	-1.12846	0.259124	0.3528
Rv0830	Rv0830	Possible S-adenosylmethionine-dependent methyltransferase	lipid metabolism	Possible methyltransferase	218.877	0.991089	0.23353	4.24395	2.19623e-05	8.44304e-05
Rv0831c	Rv0831c	Conserved protein	conserved hypotheticals	Function unknown	1020.69	-0.217672	0.217908	-0.998915	0.317836	0.416993
Rv0832	PE_PGRS12	PE-PGRS family protein PE_PGRS12	PE/PPE	Function unknown	430.696	0.767311	0.22781	3.36821	0.000756588	0.00211751
Rv0833	PE_PGRS13	PE-PGRS family protein PE_PGRS13	PE/PPE	Function unknown	192.542	0.644603	0.304417	2.1175	0.0342176	0.0639325
Rv0834c	PE_PGRS14	PE-PGRS family protein PE_PGRS14	PE/PPE	Function unknown	1678.65	-0.947377	0.206063	-4.5975	4.27589e-06	1.88167e-05
Rv0835	lpqQ	Possible lipoprotein LpqQ	cell wall and cell processes	Unknown	157.519	-0.340858	0.209406	-1.62774	0.10358	0.163791
Rv0836c	Rv0836c	Hypothetical protein	conserved hypotheticals	Unknown	43.5271	1.25626	0.348831	3.60135	0.000316571	0.000972871
Rv0837c	Rv0837c	Hypothetical protein	conserved hypotheticals	Unknown	118.571	1.84304	0.261684	7.04299	1.88162e-12	2.15382e-11
Rv0838	lpqR	Probable conserved lipoprotein LpqR	cell wall and cell processes	Unknown	274.305	0.399125	0.187477	2.12892	0.0332607	0.0623194
Rv0839	Rv0839	Conserved hypothetical protein	conserved hypotheticals	Function unknown	1160.95	1.60889	0.237121	6.78512	1.15994e-11	1.19062e-10
Rv0840c	pip	Probable proline iminopeptidase Pip (prolyl aminopeptidase) (pap)	intermediary metabolism and respiration	Specifically catalyzes the removal of N-terminal proline residues from peptides. Thought to release the N-terminal proline from the dipeptides, pro-pro, pro-GLN, pro-TRP and pro-TYR; also from amides (pro-beta NA) and oligopeptides, pro-LEU-GLYNH2, pro-LEU-GLY and pro-PHE-GLY-LYS. Higher activity toward small peptides (up to three residues), but very low activity for longer peptides [catalytic ac…	1476.75	2.48574	0.76915	3.23179	0.00123016	0.00326147
Rv0841	Rv0841	Probable conserved transmembrane protein	cell wall and cell processes	Unknown	17.3842	2.62061	0.749395	3.49696	0.000470586	0.00138158
Rv0842	Rv0842	Probable conserved integral membrane protein	cell wall and cell processes	Unknown	148.016	0.638528	0.260025	2.45564	0.0140635	0.029007
Rv0843	Rv0843	Probable dehydrogenase	intermediary metabolism and respiration	Function unknown; probably involved in cellular metabolism.	82.5351	0.37149	0.275359	1.34911	0.177301	0.255663
Rv0844c	narL	Possible nitrate/nitrite response transcriptional regulatory protein NarL	regulatory proteins	Involved in transcriptional mechanism and regulates nitrate/nitrite.	961.178	-0.0310564	0.160534	-0.193456	0.846602	0.887946
Rv0845	Rv0845	Possible two component sensor kinase	regulatory proteins	Possible sensor part of a two component regulatory system.	258.812	0.0129718	0.260527	0.0497904	0.960289	0.969891
Rv0846c	Rv0846c	Probable oxidase	intermediary metabolism and respiration	May have multicopper oxidase activity.	1475.6	1.58416	0.477343	3.31871	0.000904346	0.00246428
Rv0847	lpqS	Probable lipoprotein LpqS	cell wall and cell processes	Unknown	5583.88	3.20044	0.603238	5.30543	1.12409e-07	6.57198e-07
Rv0848	cysK2	Possible cysteine synthase a CysK2 (O-acetylserine sulfhydrylase) (O-acetylserine (thiol)-lyase) (CSASE)	intermediary metabolism and respiration	Thought to be involved in cysteine biosynthesis [catalytic activity: O3-acetyl-L-serine + H(2)S = L-cysteine + acetate].	3398.5	2.15813	0.537311	4.01654	5.90599e-05	0.000208552
Rv0849	Rv0849	Probable conserved integral membrane transport protein	cell wall and cell processes	Thought to be involved in transport of undetermined substrate (possibly drug) across the membrane. Responsible for the translocation of the substrate across the membrane.	814.115	2.16396	0.408217	5.301	1.1517e-07	6.72376e-07
Rv0850	Rv0850	Putative transposase (fragment)	insertion seqs and phages	Required for the transposition of an insertion element.	149.274	1.57067	0.430848	3.64552	0.000266848	0.000833262
Rv0851c	Rv0851c	Probable short-chain type dehydrogenase/reductase	intermediary metabolism and respiration	Function unknown; possibly involved in cellular metabolism.	228.273	-0.170799	0.395284	-0.432092	0.665675	0.746457
Rv0852	fadD16	Possible fatty-acid-CoA ligase FadD16 (fatty-acid-CoA synthetase) (fatty-acid-CoA synthase)	lipid metabolism	Function unknown, but involved in lipid degradation.	439.25	-1.27756	0.378797	-3.37267	0.00074444	0.00208925
Rv0853c	pdc	Probable pyruvate or indole-3-pyruvate decarboxylase Pdc	intermediary metabolism and respiration	Possible indole-3-pyruvate decarboxylase; EC 4.1.1.74 [catalytic activity: 3-(indol-3-YL)pyruvate = 2-(indol-3-YL)acetaldehyde + CO2], or possible pyruvate decarboxylase; EC 4.1.1.1 [catalytic activity: a 2-oxo acid = an aldehyde + CO2].	557.085	-0.632383	0.318106	-1.98796	0.0468161	0.0840051
Rv0854	Rv0854	Conserved protein	conserved hypotheticals	Function unknown	504.841	-1.30671	0.420647	-3.10644	0.00189354	0.00481059
Rv0855	far	Probable fatty-acid-CoA racemase Far	lipid metabolism	Function unknown, but involvement in lipid degradation (racemization).	680.68	-1.17419	0.324525	-3.61819	0.000296674	0.000917955
Rv0856	Rv0856	Conserved hypothetical protein	conserved hypotheticals	Function unknown	283.441	-1.54577	0.196866	-7.85188	4.09837e-15	6.37437e-14
Rv0857	Rv0857	Conserved hypothetical protein	conserved hypotheticals	Function unknown	411.254	-0.690219	0.165208	-4.17787	2.94252e-05	0.000110209
Rv0858c	dapC	Probable N-succinyldiaminopimelate aminotransferase DapC (DAP-at)	intermediary metabolism and respiration	Involved in biosynthesis of diaminopimelate and lysine from aspartate semialdehyde (at the fourth step) [catalytic activity: L-glutamate + N-succinyl-2-amino-6-ketopimelate = 2-oxoglutarate + N-succinyl-L,L-2,6-diaminopimelate	276.743	-0.53215	0.253942	-2.09556	0.0361216	0.0669375
Rv0859	fadA	Possible acyl-CoA thiolase FadA	lipid metabolism	Function unknown, but involvement in lipid degradation.	4990.04	-1.38132	0.355698	-3.88341	0.000103004	0.000348621
Rv0860	fadB	Probable fatty oxidation protein FadB	lipid metabolism	Involved in fatty acid degradation (probably in fatty acid beta-oxidation cycle).	8303.86	-1.73255	0.350705	-4.9402	7.80432e-07	3.96541e-06
Rv0861c	ercc3	DNA helicase Ercc3	information pathways	Involved in nucleotide excision repair. Has ATP-dependent 3' -> 5'helicase activity: acts by opening DNA either around the RNA transcription start site or the DNA damage.	517.015	-0.142002	0.216677	-0.655359	0.512237	0.610162
Rv0862c	Rv0862c	Conserved protein	conserved hypotheticals	Function unknown	455.277	0.0373385	0.231634	0.161196	0.871939	0.906185
Rv0863	Rv0863	Conserved hypothetical protein	conserved hypotheticals	Function unknown	898.51	-0.600085	0.209771	-2.86066	0.00422761	0.00991796
Rv0864	moaC2	Probable molybdenum cofactor biosynthesis protein C 2 MoaC2	intermediary metabolism and respiration	Involved in the biosynthesis of molybdopterin.	1379.88	-0.340774	0.157776	-2.15986	0.0307837	0.0581565
Rv0865	mog	Probable molybdopterin biosynthesis Mog protein	intermediary metabolism and respiration	Involved in molybdopterin biosynthesis; involved in the biosynthesis of a demolybdo-cofactor (molybdopterin), necessary for molybdo-enzymes.	522.058	-0.072685	0.255772	-0.284179	0.776273	0.832574
Rv0866	moaE2	Probable molybdenum cofactor biosynthesis protein E2 MoaE2 (molybdopterin converting factor large subunit) (molybdopterin [MPT] converting factor, subunit 2)	intermediary metabolism and respiration	Possibly a molybdenum biosynthesis cofactor. Conversion of molybdopterin precursor Z into molybdopterin requires transfer of two sulfur atoms to precursor Z (to generate the dithiolene group). This is catalyzed by the converting factor composed of a small and large subunit.	215.865	-0.146325	0.306044	-0.478117	0.632567	0.718025
Rv0867c	rpfA	Possible resuscitation-promoting factor RpfA	cell wall and cell processes	Unknown. May be promote the resuscitation and growth of dormant, nongrowing cell.	2145.02	2.53134	0.373322	6.78057	1.19703e-11	1.22253e-10
Rv0868c	moaD2	Probable molybdenum cofactor biosynthesis protein D 2 MoaD2 (molybdopterin converting factor small subunit) (molybdopterin [MPT] converting factor, subunit 1)	intermediary metabolism and respiration	Involved in molybdenum cofactor biosynthesis.	273.241	-0.429812	0.227375	-1.89032	0.058715	0.101383
Rv0869c	moaA2	Probable molybdenum cofactor biosynthesis protein A2 MoaA2	intermediary metabolism and respiration	Involved in molybdenum cofactor biosynthesis; involved in the biosynthesis of molybdopterin precursor Z from guanosine.	1495.79	0.573961	0.151224	3.79543	0.000147388	0.000484751
Rv0870c	Rv0870c	Possible conserved integral membrane protein	cell wall and cell processes	Unknown	1208.91	0.424361	0.234213	1.81186	0.0700081	0.117837
Rv0871	cspB	Probable cold shock-like protein B CspB	virulence, detoxification, adaptation	Function unknown; thought to act in response to low temperature.	1268.88	0.219404	0.241816	0.907316	0.36424	0.464853
Rv0872c	PE_PGRS15	PE-PGRS family protein PE_PGRS15	PE/PPE	Function unknown	2683.03	-2.06243	0.207461	-9.9413	2.75215e-23	9.92479e-22
Rv0873	fadE10	Probable acyl-CoA dehydrogenase FadE10	lipid metabolism	Function unknown, but involved in lipid degradation.	2220.85	-1.63316	0.181133	-9.01639	1.94386e-19	4.80076e-18
Rv0874c	Rv0874c	Conserved hypothetical protein	conserved hypotheticals	Function unknown	451.82	-0.143945	0.50891	-0.28285	0.777292	0.833324
Rv0875c	Rv0875c	Possible conserved exported protein	cell wall and cell processes	Unknown	335.733	-0.679092	0.379968	-1.78723	0.0738998	0.123116
Rv0876c	Rv0876c	Possible conserved transmembrane protein	cell wall and cell processes	Unknown	1118.5	-0.670397	0.394257	-1.7004	0.0890551	0.143552
Rv0877	Rv0877	Conserved hypothetical protein	conserved hypotheticals	Function unknown	1586.24	-0.547793	0.25103	-2.18218	0.0290963	0.0552761
Rv0878c	PPE13	PPE family protein PPE13	PE/PPE	Function unknown	166.607	-0.136412	0.232106	-0.587714	0.556724	0.650976
Rv0879c	Rv0879c	Possible conserved transmembrane protein	cell wall and cell processes	Unknown	367.21	-1.02737	0.278203	-3.69287	0.000221736	0.000705367
Rv0880	Rv0880	Possible transcriptional regulatory protein (possibly MarR-family)	regulatory proteins	Thought to be involved in transcriptional mechanism.	388.299	0.510122	0.197998	2.5764	0.00998364	0.021401
Rv0881	Rv0881	Possible rRNA methyltransferase (rRNA methylase)	intermediary metabolism and respiration	Causes methylation	339.035	-0.00545867	0.180989	-0.0301603	0.975939	0.981707
Rv0882	Rv0882	Probable transmembrane protein	cell wall and cell processes	Unknown	99.0173	0.104452	0.228296	0.457527	0.647292	0.73076
Rv0883c	Rv0883c	Conserved hypothetical protein	conserved hypotheticals	Function unknown	664.745	-1.69064	0.270256	-6.2557	3.95744e-10	3.45323e-09
Rv0884c	serC	Possible phosphoserine aminotransferase SerC (PSAT)	intermediary metabolism and respiration	Catalyzes the reversible interconversion of phosphoserine and 2-oxoglutarate to 3-phosphonooxypyruvate and glutamate. Require both in the major phosphorylated pathway of serine biosynthesis and in pyridoxine biosynthesis [catalytic activity: O-phospho-L-serine + 2-oxoglutarate = 3-phosphonooxypyruvate + L-glutamate].	819.32	0.186886	0.225916	0.827237	0.408103	0.508258
Rv0885	Rv0885	Conserved hypothetical protein	conserved hypotheticals	Function unknown	5105.1	0.0607409	0.330442	0.183817	0.854157	0.894319
Rv0886	fprB	Probable NADPH:adrenodoxin oxidoreductase FprB (adrenodoxin reductase) (AR) (ferredoxin-NADP(+) reductase)	intermediary metabolism and respiration	Serves as the first electron transfer protein in all the P450 systems [catalytic activity: reduced adrenodoxin + NADP+ = oxidized adrenodoxin + NADPH].	1786.91	-1.57254	0.352517	-4.46089	8.16202e-06	3.42183e-05
Rv0887c	Rv0887c	Conserved hypothetical protein	conserved hypotheticals	Function unknown	90.034	0.821509	0.353464	2.32417	0.0201166	0.0396974
Rv0888	Rv0888	Probable exported protein	cell wall and cell processes	Unknown	4756.2	3.04897	0.326235	9.34595	9.10715e-21	2.54189e-19
Rv0889c	citA	Probable citrate synthase II CitA	intermediary metabolism and respiration	Involved in tricarboxylic acid cycle (KREBS cycle) [catalytic activity: citrate + CoA = acetyl-CoA + H2O + oxaloacetate].	1130	-0.259102	0.329543	-0.786246	0.431723	0.53279
Rv0890c	Rv0890c	Probable transcriptional regulatory protein (probably LuxR-family)	regulatory proteins	Involved in transcriptional mechanism.	497.151	-1.48747	0.218991	-6.79237	1.10304e-11	1.13507e-10
Rv0891c	Rv0891c	Possible transcriptional regulatory protein	regulatory proteins	Thought to be involved in transcriptional mechanism.	315.862	0.538199	0.288691	1.86428	0.0622828	0.10655
Rv0892	Rv0892	Probable monooxygenase	intermediary metabolism and respiration	Function unknown; probably involved in cellular metabolism.	284.118	-0.878904	0.27626	-3.18144	0.00146547	0.00381098
Rv0893c	Rv0893c	Possible S-adenosylmethionine-dependent methyltransferase	lipid metabolism	Possible methyltransferase	66.3984	0.188709	0.394691	0.478117	0.632567	0.718025
Rv0894	Rv0894	Possible transcriptional regulatory protein (possibly LuxR-family)	regulatory proteins	Thought to be involved in transcriptional mechanism.	45.4558	0.519488	0.324685	1.59997	0.109604	0.171512
Rv0895	Rv0895	Possible triacylglycerol synthase (diacylglycerol acyltransferase)	lipid metabolism	May be involved in synthesis of triacylglycerol	76.8781	0.736788	0.295703	2.49165	0.0127151	0.0265577
Rv0896	gltA2	Probable citrate synthase I GltA2	intermediary metabolism and respiration	Involved in tricarboxylic acid cycle (KREBS cycle) [catalytic activity: citrate + CoA = acetyl-CoA + H2O + oxaloacetate].	2097.55	-1.22836	0.177592	-6.91679	4.61983e-12	4.94116e-11
Rv0897c	Rv0897c	Probable oxidoreductase	intermediary metabolism and respiration	Function unknown; probably involved in cellular metabolism.	565.928	0.302241	0.340277	0.888221	0.374422	0.475318
Rv0898c	Rv0898c	Conserved hypothetical protein	conserved hypotheticals	Function unknown	548.675	0.797271	0.292692	2.72392	0.00645116	0.0145885
Rv0899	ompA	Outer membrane protein A OmpA	cell wall and cell processes	The protein behaved as a porin of low specific activity. Structural protein that may protect the integrity of the bacterium.	568.447	-0.125283	0.200755	-0.624058	0.53259	0.628891
Rv0900	Rv0900	Possible membrane protein	cell wall and cell processes	Unknown	228.182	-0.367631	0.259306	-1.41775	0.156264	0.229966
Rv0901	Rv0901	Possible conserved exported or membrane protein	cell wall and cell processes	Function unknown	464.411	-0.739088	0.18209	-4.05892	4.92996e-05	0.000176689
Rv0902c	prrB	Two component sensor histidine kinase PrrB	regulatory proteins	Sensor part of the two component regulatory system PRRA/PRRB. Thought to be involved in the environmental adaptation, specifically in an early phase of the intracellular growth.	824.613	-0.0246401	0.226577	-0.108749	0.913401	0.935204
Rv0903c	prrA	Two component response transcriptional regulatory protein PrrA	regulatory proteins	Transcriptional regulator part of the two component regulatory system PRRA/PRRB. Thought to be involved in the environmental adaptation, specifically in an early phase of the intracellular growth.	855.069	0.230731	0.233364	0.988719	0.322801	0.422691
Rv0904c	accD3	Putative acetyl-coenzyme A carboxylase carboxyl transferase (subunit beta) AccD3 (accase beta chain)	lipid metabolism	This protein is a component of the acetyl coenzyme A carboxylase complex; first, biotin carboxylase catalyzes the carboxylation of the carrier protein and then the transcarboxylase transfers the carboxyl group to form malonyl-CoA [catalytic activity ATP + acetyl-CoA + HCO(3)(-) = ADP + phosphate + malonyl-CoA].	466.75	1.09117	0.169219	6.44827	1.13132e-10	1.06224e-09
Rv0905	echA6	Possible enoyl-CoA hydratase EchA6 (enoyl hydrase) (unsaturated acyl-CoA hydratase) (crotonase)	lipid metabolism	Could possibly oxidize fatty acids using specific components [catalytic activity: (3S)-3-hydroxyacyl-CoA = trans-2(or 3)-enoyl-CoA + H(2)O].	1196.15	1.61114	0.194055	8.30248	1.01962e-16	2.01696e-15
Rv0906	Rv0906	Conserved protein	conserved hypotheticals	Function unknown	1209.47	1.48829	0.179585	8.28736	1.15788e-16	2.25759e-15
Rv0907	Rv0907	Conserved protein	cell wall and cell processes	Function unknown, possibly involved in cell wall biosynthesis.	881.131	0.49762	0.24988	1.99143	0.0464333	0.0834284
Rv0908	ctpE	Probable metal cation transporter ATPase P-type CtpE	cell wall and cell processes	Metal cation-transporting ATPase; possibly catalyzes the transport of an undetermined metal cation with the hydrolysis of ATP [catalytic activity: ATP + H(2)O + undetermined metal cation(in) = ADP + phosphate + undetermined metal cation(out)].	767.775	0.712056	0.196011	3.63274	0.000280426	0.000872983
Rv0909	Rv0909	Conserved hypothetical protein	conserved hypotheticals	Function unknown	823.455	-1.00456	0.170889	-5.8784	4.14256e-09	3.17311e-08
Rv0910	Rv0910	Conserved hypothetical protein	conserved hypotheticals	Function unknown	1103.94	-1.21378	0.138643	-8.75473	2.04595e-18	4.60621e-17
Rv0911	Rv0911	Conserved protein	conserved hypotheticals	Function unknown	420.35	-0.88467	0.164659	-5.37275	7.75442e-08	4.67748e-07
Rv0912	Rv0912	Probable conserved transmembrane protein	cell wall and cell processes	Unknown	159.675	-0.452921	0.314541	-1.43994	0.149884	0.2221
Rv0913c	Rv0913c	Possible dioxygenase	intermediary metabolism and respiration	Function unknown; probably involved in cellular metabolism.	486.379	-0.944201	0.233208	-4.04875	5.14926e-05	0.000184225
Rv0914c	Rv0914c	Possible lipid carrier protein or keto acyl-CoA thiolase	lipid metabolism	Thought to be involved in degradative pathways such as fatty acid BETA_OXIDATION.	852.468	0.226143	0.173115	1.30632	0.191445	0.271447
Rv0915c	PPE14	PPE family protein PPE14	PE/PPE	Function unknown. Possibly a protective antigen involved with the early control of infection.	147.62	-0.18423	0.340601	-0.540896	0.588579	0.678682
Rv0916c	PE7	PE family protein PE7	PE/PPE	Function unknown	48.4265	0.411913	0.319546	1.28906	0.197377	0.278888
Rv0917	betP	Possible glycine betaine transport integral membrane protein BetP	cell wall and cell processes	High-affinity uptake of glycine betaine. Supposedly responsible for the translocation of the substrate across the membrane.	408.052	-0.15586	0.159834	-0.975141	0.329491	0.429678
Rv0918	Rv0918	Conserved protein	conserved hypotheticals	Function unknown	195.456	1.06302	0.196687	5.40464	6.49386e-08	3.97334e-07
Rv0919	Rv0919	GCN5-related N-acetyltransferase	intermediary metabolism and respiration	Acetylation, substrate unknown	197.846	0.713455	0.296227	2.40847	0.0160194	0.0324913
Rv0920c	Rv0920c	Probable transposase	insertion seqs and phages	Required for the transposition of the insertion element IS1554.	704.522	0.0852411	0.168644	0.505451	0.613242	0.701527
Rv0921	Rv0921	Possible resolvase	insertion seqs and phages	Prevents the cointegration of foreign DNA before integration into the chromosome.	376.924	0.0518847	0.335969	0.154433	0.877268	0.909636
Rv0922	Rv0922	Possible transposase	insertion seqs and phages	Required for the transposition of the insertion element IS1535	2257.79	0.215945	0.192437	1.12216	0.261795	0.356198
Rv0923c	Rv0923c	Conserved hypothetical protein	conserved hypotheticals	Function unknown	340.155	-0.298275	0.16383	-1.82063	0.0686624	0.115811
Rv0924c	mntH	Divalent cation-transport integral membrane protein MntH (BRAMP) (MRAMP)	cell wall and cell processes	H(+)-stimulated, highly selective, divalent cation uptake system. Responsible for the translocation of the divalent metal across the membrane.	298.12	-1.60254	0.230647	-6.94799	3.70528e-12	4.048e-11
Rv0925c	Rv0925c	Conserved protein	conserved hypotheticals	Function unknown	611.725	-2.62652	0.363933	-7.21705	5.31292e-13	6.64115e-12
Rv0926c	Rv0926c	Conserved hypothetical protein	conserved hypotheticals	Function unknown	349.126	-1.48597	0.2972	-4.99991	5.73574e-07	2.99272e-06
Rv0927c	Rv0927c	Probable short-chain type dehydrogenase/reductase	intermediary metabolism and respiration	Function unknown; possibly involved in cellular metabolism.	176.069	-0.692924	0.318858	-2.17314	0.0297695	0.0563974
Rv0928	pstS3	Periplasmic phosphate-binding lipoprotein PstS3 (PBP-3) (PstS3) (PHOS1)	cell wall and cell processes	Involved in active transport of inorganic phosphate across the membrane (import). This is one of the proteins required for binding-protein-mediated phosphate transport.	335.532	-1.10219	0.301038	-3.66132	0.000250921	0.000788361
Rv0929	pstC2	Phosphate-transport integral membrane ABC transporter PstC2	cell wall and cell processes	Involved in active transport of inorganic phosphate across the membrane (import); responsible for the translocation of the substrate across the membrane. This is one of the proteins required for binding-protein-mediated phosphate transport.	177.654	-1.40297	0.252276	-5.56124	2.6786e-08	1.73259e-07
Rv0930	pstA1	Probable phosphate-transport integral membrane ABC transporter PstA1	cell wall and cell processes	Involved in active transport of inorganic phosphate across the membrane (import); responsible for the translocation of the substrate across the membrane. This is one of the proteins required for binding-protein-mediated phosphate transport.	290.564	-0.26873	0.171041	-1.57114	0.11615	0.180173
Rv0931c	pknD	Transmembrane serine/threonine-protein kinase D PknD (protein kinase D) (STPK D)	regulatory proteins	Involved in signal transduction (via phosphorylation). Thought to regulate phosphate transport. Can phosphorylate the peptide substrate myelin basic protein (MBP) at serine and threonine residues. Can be autophosphorylated on threonine residues [catalytic activity: ATP + a protein = ADP + a phosphoprotein].	5504.08	-0.542128	0.156662	-3.46049	0.00053919	0.00156496
Rv0932c	pstS2	Periplasmic phosphate-binding lipoprotein PstS2 (PBP-2) (PstS2)	cell wall and cell processes	Involved in active transport of inorganic phosphate across the membrane (import). This is one of the proteins required for binding-protein-mediated phosphate transport.	5045.78	-0.637718	0.228579	-2.78993	0.00527196	0.0121346
Rv0933	pstB	Phosphate-transport ATP-binding protein ABC transporter PstB	cell wall and cell processes	Involved in active transport of inorganic phosphate across the membrane (import); responsible for energy coupling to the transport system. This is one of the proteins required for binding-protein-mediated phosphate transport. Have ATP-binding ability and ATPase activity.	1050.48	-0.773657	0.280649	-2.75667	0.00583934	0.0132862
Rv0934	pstS1	Periplasmic phosphate-binding lipoprotein PstS1 (PBP-1) (PstS1)	cell wall and cell processes	Involved in active transport of inorganic phosphate across the membrane (import). This is one of the proteins required for binding-protein-mediated phosphate transport.	2068.23	-1.87464	0.390214	-4.80412	1.5543e-06	7.41662e-06
Rv0935	pstC1	Phosphate-transport integral membrane ABC transporter PstC1	cell wall and cell processes	Involved in active transport of inorganic phosphate across the membrane (import); responsible for the translocation of the substrate across the membrane. This is one of the proteins required for binding-protein-mediated phosphate transport.	1037.44	-1.24192	0.277472	-4.47583	7.61135e-06	3.20085e-05
Rv0936	pstA2	Phosphate-transport integral membrane ABC transporter PstA2	cell wall and cell processes	Involved in active transport of inorganic phosphate across the membrane (import); responsible for the translocation of the substrate across the membrane. This is one of the proteins required for binding-protein-mediated phosphate transport.	397.136	-0.715163	0.231336	-3.09145	0.00199179	0.00501642
Rv0937c	mku	DNA end-binding protein, Mku	information pathways	Involved in DNA double-strand break repair, by nonhomologous end joining (NHEJ). Interacts with LIGD (Rv0938).	322.143	-0.311919	0.218787	-1.42567	0.153962	0.227071
Rv0938	ligD	ATP dependent DNA ligase LigD (ATP dependent polydeoxyribonucleotide synthase) (thermostable DNA ligase) (ATP dependent polynucleotide ligase) (sealase) (DNA repair enzyme) (DNA joinase)	information pathways	Involved in DNA double-strand break repair, by nonhomologous end joining (NHEJ). Interacts with KU (Rv0937c) [catalytic activity:ATP + {deoxyribonucleotide}(N) + {deoxyribonucleotide}(M) = AMP + diphosphate + {deoxyribonucleotide}(N+M)].	973.381	-0.116822	0.161582	-0.722992	0.469685	0.569753
Rv0939	Rv0939	Possible bifunctional enzyme: 2-hydroxyhepta-2,4-diene-1,7-dioate isomerase (HHDD isomerase) + cyclase/dehydrase	intermediary metabolism and respiration	Function unknown; probably involved in cellular metabolism, possibly in a degradation pathway.	1365.36	0.157368	0.137415	1.14521	0.252123	0.344766
Rv0940c	Rv0940c	Possible oxidoreductase	intermediary metabolism and respiration	Function unknown; probably involved in cellular metabolism.	453.702	-0.960446	0.51676	-1.85859	0.063085	0.107561
Rv0941c	Rv0941c	Conserved hypothetical protein	conserved hypotheticals	Function unknown	1053.06	-2.08194	0.517486	-4.02318	5.74176e-05	0.000203458
Rv0942	Rv0942	Hypothetical protein	conserved hypotheticals	Unknown	35.2179	-1.13436	0.393536	-2.88249	0.00394544	0.00929883
Rv0943c	Rv0943c	Probable monooxygenase	intermediary metabolism and respiration	Function unknown; probably involved in cellular metabolism.	43.5772	0.703459	0.509318	1.38118	0.167225	0.244033
Rv0944	Rv0944	Possible formamidopyrimidine-DNA glycosylase (FAPY-DNA glycosylase)	information pathways	This enzyme may play a significant role in processes leading to recovery from mutagenesis and/or cell death by alkylating agents [catalytic activity: hydrolysis of DNA containing ring-opened N7-methylguanine residues, releasing 2,6-diamino-4-hydroxy-5-(N-methyl)formamidopyrimide].	108.428	-0.174923	0.327546	-0.534041	0.593313	0.682017
Rv0945	Rv0945	Probable short-chain type dehydrogenase/reductase	intermediary metabolism and respiration	Function unknown; possibly involved in cellular metabolism.	338.285	-0.0933635	0.206978	-0.451078	0.651933	0.734078
Rv0946c	pgi	Probable glucose-6-phosphate isomerase Pgi (GPI) (phosphoglucose isomerase) (phosphohexose isomerase) (phi)	intermediary metabolism and respiration	Involved in glycolysis and in gluconeogenesis [catalytic activity: D-glucose 6-phosphate = D-fructose 6-phosphate].	521.17	-0.101468	0.230331	-0.440529	0.659554	0.740409
Rv0947c	Rv0947c	Probable mycolyl transferase, pseudogene	lipid metabolism	Function unknown; thought to be involved in mycolic acid biosynthesis.	194.662	0.0152941	0.431462	0.0354472	0.971723	0.978446
Rv0948c	Rv0948c	Chorismate mutase	intermediary metabolism and respiration	Involved in the shikimate pathway. Converts chorismate to prephenate in the biosynthesis of tyrosine and phenylalanine.	756.604	-0.548138	0.264656	-2.07113	0.0383464	0.0704197
Rv0949	uvrD1	Probable ATP-dependent DNA helicase II UvrD1	information pathways	Involved in nucleotide excision repair. Has a 3'-5' helicase activity in presence of ATP. Preferred substrate being one with both single and double stranded regions of DNA.	728.42	-0.492436	0.152387	-3.23149	0.00123146	0.0032628
Rv0950c	Rv0950c	Conserved hypothetical protein	conserved hypotheticals	Function unknown	1159.2	-0.978572	0.361434	-2.70747	0.00677979	0.0152135
Rv0951	sucC	Probable succinyl-CoA synthetase (beta chain) SucC (SCS-beta)	intermediary metabolism and respiration	Involved in tricarboxylic acid cycle [catalytic activity: ATP + succinate + CoA = ADP + succinyl-CoA + phosphate].	2061.51	-0.746721	0.213591	-3.49603	0.000472241	0.00138445
Rv0952	sucD	Probable succinyl-CoA synthetase (alpha chain) SucD (SCS-alpha)	intermediary metabolism and respiration	Involved in tricarboxylic acid cycle [catalytic activity: ATP + succinate + CoA = ADP + succinyl-CoA + phosphate].	1185.3	-1.01295	0.224064	-4.52083	6.15986e-06	2.62842e-05
Rv0953c	Rv0953c	Possible oxidoreductase	intermediary metabolism and respiration	Function unknown; probably involved in cellular metabolism.	249.037	0.742415	0.269394	2.75587	0.00585365	0.0133112
Rv0954	Rv0954	Probable conserved transmembrane protein	cell wall and cell processes	Unknown	2108.71	-0.546398	0.208651	-2.61872	0.00882608	0.0192333
Rv0955	Rv0955	Probable conserved integral membrane protein	cell wall and cell processes	Unknown	1303.08	-0.531714	0.166855	-3.18669	0.00143913	0.00375446
Rv0956	purN	Probable 5'-phosphoribosylglycinamide formyltransferase PurN (GART) (gar transformylase) (5'-phosphoribosylglycinamide transformylase)	intermediary metabolism and respiration	Involved in de novo purine biosynthesis (at the third step) [catalytic activity: 10-formyltetrahydrofolate + 5'-phosphoribosylglycinamide = tetrahydrofolate + 5'-phosphoribosyl-N-formylglycinamide].	294.989	-0.763595	0.22639	-3.37291	0.000743772	0.00208925
Rv0957	purH	Probable bifunctional purine biosynthesis protein PurH: phosphoribosylaminoimidazolecarboxamide formyltransferase (AICAR transformylase) (5'-phosphoribosyl-5-aminoimidazole-4-carboxamide formyltransferase) + inosinemonophosphate cyclohydrolase (imp cyclohydrolase) (inosinicase) (imp synthetase) (ATIC)	intermediary metabolism and respiration	Involved in de novo purine biosynthesis (at the ninth and tenth steps) [catalytic activity 1: 10-formyltetrahydrofolate + 5'-phosphoribosyl-5-amino-4-imidazolecarboxamide = tetrahydrofolate + 5'-phosphoribosyl-5-formamido-4-imidazolecarboxamide] [catalytic activity 2: imp + H2O = 5-formamido-1-(5-phosphoribosyl)imidazole-4-carboxamide].	900.942	-1.06288	0.190713	-5.57316	2.50154e-08	1.631e-07
Rv0958	Rv0958	Possible magnesium chelatase	intermediary metabolism and respiration	Chelation, introducing a magnesium ion into specific substrate.	858.027	-0.0612972	0.209639	-0.292394	0.769986	0.82745
Rv0959	Rv0959	Conserved hypothetical protein	conserved hypotheticals	Function unknown	930.755	0.0765579	0.233541	0.327813	0.743053	0.806161
Rv0959A	vapB9	Possible antitoxin VapB9	virulence, detoxification, adaptation	Unknown	1106.47	2.23258	0.65663	3.40006	0.000673701	0.00191579
Rv0960	vapC9	Possible toxin VapC9	virulence, detoxification, adaptation	Unknown	1918.25	2.87522	0.595111	4.83141	1.35572e-06	6.57686e-06
Rv0961	Rv0961	Probable integral membrane protein	cell wall and cell processes	Unknown	771.713	1.8827	0.256249	7.34717	2.02453e-13	2.67856e-12
Rv0962c	lprP	Possible lipoprotein LprP	cell wall and cell processes	Unknown	38.6188	2.38277	0.460694	5.17214	2.31433e-07	1.27963e-06
Rv0963c	Rv0963c	Conserved hypothetical protein	conserved hypotheticals	Function unknown	81.5457	1.44943	0.259897	5.57695	2.44774e-08	1.60105e-07
Rv0964c	Rv0964c	Hypothetical protein	conserved hypotheticals	Unknown	143.362	0.0197991	0.289839	0.0683106	0.945538	0.958713
Rv0965c	Rv0965c	Conserved hypothetical protein	conserved hypotheticals	Function unknown	383.746	-0.890117	0.27668	-3.21714	0.00129477	0.003415
Rv0966c	Rv0966c	Conserved protein	conserved hypotheticals	Function unknown	757.84	-1.06167	0.272163	-3.90086	9.58502e-05	0.000325491
Rv0967	csoR	Copper-sensitive operon repressor CsoR	regulatory proteins	Involved in transcriptional mechanism; repression of the CSO operon.	1142.05	-1.26552	0.647515	-1.95443	0.0506505	0.0897116
Rv0968	Rv0968	Conserved protein	conserved hypotheticals	Function unknown	979.868	-0.860529	0.607341	-1.41688	0.156518	0.230221
Rv0969	ctpV	Probable metal cation transporter P-type ATPase CtpV	cell wall and cell processes	Metal cation-transporting ATPase; possibly catalyzes the transport of an undetermined metal cation with the hydrolysis of ATP [catalytic activity: ATP + H(2)O + undetermined metal cation(in) = ADP + phosphate + undetermined metal cation(out)].	2040.66	-0.480762	0.432849	-1.11069	0.2667	0.361409
Rv0970	Rv0970	Probable conserved integral membrane protein	cell wall and cell processes	Unknown	612.786	-0.0210162	0.292204	-0.0719231	0.942663	0.956603
Rv0971c	echA7	Probable enoyl-CoA hydratase EchA7 (enoyl hydrase) (unsaturated acyl-CoA hydratase) (crotonase)	lipid metabolism	Could possibly oxidize fatty acids using specific components [catalytic activity: (3S)-3-hydroxyacyl-CoA = trans-2(or 3)-enoyl-CoA + H(2)O].	235.527	-0.599748	0.343391	-1.74654	0.0807164	0.132149
Rv0972c	fadE12	Acyl-CoA dehydrogenase FadE12	lipid metabolism	Function unknown, but involved in lipid degradation.	376.157	-1.56755	0.471722	-3.32303	0.00089044	0.002432
Rv0973c	accA2	Probable acetyl-/propionyl-coenzyme A carboxylase alpha chain (alpha subunit) AccA2: biotin carboxylase + biotin carboxyl carrier protein (BCCP)	lipid metabolism	This protein carries two functions: biotin carboxyl carrier protein and biotin carboxyltransferase. Involved in the first step of long-chain fatty acid synthesis [catalytic activity: ATP + biotin-carboxyl-carrier protein + CO(2) = ADP + phosphate + carboxybiotin-carboxyl-carrier protein].	435.25	-0.503545	0.347621	-1.44855	0.147465	0.218914
Rv0974c	accD2	Probable acetyl-/propionyl-CoA carboxylase (beta subunit) AccD2	lipid metabolism	Involved in fatty acid metabolism.	284.445	-0.464802	0.349795	-1.32878	0.18392	0.262973
Rv0975c	fadE13	Probable acyl-CoA dehydrogenase FadE13	lipid metabolism	Function unknown, but involved in lipid degradation.	240.742	-0.309062	0.251788	-1.22747	0.219647	0.306214
Rv0976c	Rv0976c	Conserved hypothetical protein	conserved hypotheticals	Function unknown	579.811	0.234938	0.192206	1.22232	0.221586	0.308427
Rv0977	PE_PGRS16	PE-PGRS family protein PE_PGRS16	PE/PPE	Function unknown	553.978	0.074461	0.223237	0.333552	0.738718	0.803722
Rv0978c	PE_PGRS17	PE-PGRS family protein PE_PGRS17	PE/PPE	Function unknown	23.8299	1.78275	0.518101	3.44093	0.000579722	0.00166834
Rv0979A	rpmF	50S ribosomal protein L32 RpmF	information pathways	Involved in translation mechanism.	994.595	-0.0439049	0.378225	-0.116081	0.907588	0.931487
Rv0979c	Rv0979c	Hypothetical protein	conserved hypotheticals	Unknown	15.0021	-0.0799881	0.458259	-0.174548	0.861435	0.899628
Rv0980c	PE_PGRS18	PE-PGRS family protein PE_PGRS18	PE/PPE	Function unknown	55.8011	0.807723	0.301803	2.67632	0.0074435	0.016502
Rv0981	mprA	Mycobacterial persistence regulator MRPA (two component response transcriptional regulatory protein)	regulatory proteins	Regulator part of a two component regulatory system (MPRAB system)	3280.61	1.97574	0.292212	6.76133	1.36732e-11	1.39296e-10
Rv0982	mprB	Two component sensor kinase MprB	regulatory proteins	Sensor part of a two component regulatory system (MPRAB system)	4010.02	1.69537	0.247074	6.86181	6.79941e-12	7.15958e-11
Rv0983	pepD	Probable serine protease PepD (serine proteinase) (MTB32B)	intermediary metabolism and respiration	Function unknown; possibly hydrolyzes peptides and/or proteins (seems to cleave preferentially after serine residues).	5717.76	1.94521	0.182359	10.6669	1.45388e-26	6.97008e-25
Rv0984	moaB2	Possible pterin-4-alpha-carbinolamine dehydratase MoaB2 (PHS) (4-alpha- hydroxy-tetrahydropterin dehydratase) (pterin-4-a-carbinolamine dehydratase) (phenylalanine hydroxylase-stimulating protein) (PHS) (pterin carbinolamine dehydratase) (PCD)	intermediary metabolism and respiration	Thought to be involved in molybdopterin biosynthesis. Catalyzes the dehydratation of 4A-hydroxytetrahydropterins [catalytic activity: (6R)-6-(L-erythro-1,2-dihydroxypropyl)-5,6,7,8-tetrahydro-4A-hydroxypterin = (6R)-6-(L-erythro-1,2- dihydroxypropyl)-7,8-dihydro-6H-pterin + H(2)O.].	2969.97	1.52777	0.218038	7.0069	2.43659e-12	2.72777e-11
Rv0985c	mscL	Possible large-conductance ion mechanosensitive channel MscL	cell wall and cell processes	Ion channel that opens in response to stretch forces in the membrane lipid bilayer. May participate in the regulation of osmotic pressure changes within the cell.	277.994	-0.258199	0.294704	-0.876131	0.380959	0.481744
Rv0986	Rv0986	Probable adhesion component transport ATP-binding protein ABC transporter	cell wall and cell processes	Thought to be involved in active transport of adhesion component across the membrane: involved in attachment and virulence. Responsible for energy coupling to the transport system.	325.137	0.808213	0.166703	4.84821	1.24579e-06	6.08705e-06
Rv0987	Rv0987	Probable adhesion component transport transmembrane protein ABC transporter	cell wall and cell processes	Thought to be involved in active transport of adhesion component across the membrane: involved in atachment and virulence. Responsible for the translocation of the substrate across the membrane.	748.234	-1.54355	0.272344	-5.66767	1.44752e-08	9.79843e-08
Rv0988	Rv0988	Possible conserved exported protein	cell wall and cell processes	Unknown	403.124	-2.90636	0.329485	-8.82092	1.13527e-18	2.67413e-17
Rv0989c	grcC2	Probable polyprenyl-diphosphate synthase GrcC2 (polyprenyl pyrophosphate synthetase)	intermediary metabolism and respiration	Possible supplier of polyprenyl diphosphate.	596.524	2.11901	0.409602	5.17335	2.29934e-07	1.27307e-06
Rv0990c	Rv0990c	Hypothetical protein	conserved hypotheticals	Unknown	2615.31	1.55611	0.673647	2.30998	0.0208895	0.0411031
Rv0991c	Rv0991c	Conserved serine rich protein	conserved hypotheticals	Function unknown	3968.04	1.78942	0.52141	3.4319	0.000599376	0.00171883
Rv0992c	Rv0992c	Conserved hypothetical protein	conserved hypotheticals	Function unknown	262.647	0.570051	0.182167	3.12927	0.0017524	0.00447712
Rv0993	galU	UTP--glucose-1-phosphate uridylyltransferase GalU (UDP-glucose pyrophosphorylase) (UDPGP) (alpha-D-glucosyl-1-phosphate uridylyltransferase) (uridine diphosphoglucose pyrophosphorylase)	intermediary metabolism and respiration	May play a role in stationary phase survival [catalytic activity: UTP + alpha-D-glucose 1-phosphate = diphosphate + UDP-glucose].	712.328	-1.19011	0.237273	-5.01581	5.28108e-07	2.77683e-06
Rv0994	moeA1	Probable molybdopterin biosynthesis protein MoeA1	intermediary metabolism and respiration	Involved in molybdenum cofactor biosynthesis: involved in the biosynthesis of a demolybdo-cofactor (molybdopterin), necessary for molybdo-enzymes.	996.112	-1.52781	0.134932	-11.3228	1.01198e-29	6.2482e-28
Rv0995	rimJ	Ribosomal-protein-alanine acetyltransferase RimJ (acetylating enzyme for N-terminal of ribosomal protein S5)	information pathways	Acetylates the N-terminal alanine of ribosomal protein S5 [catalytic activity: acetyl-CoA + ribosomal-protein L-alanine = CoA + ribosomal-protein N-acetyl-L-alanine].	286.724	-1.41716	0.189561	-7.47603	7.66014e-14	1.06174e-12
Rv0996	Rv0996	Probable conserved transmembrane protein	cell wall and cell processes	Unknown	946.662	-1.1334	0.204381	-5.54555	2.93038e-08	1.88146e-07
Rv0997	Rv0997	Hypothetical protein	conserved hypotheticals	Unknown	581.581	0.0597337	0.212119	0.281604	0.778247	0.834129
Rv0998	Rv0998	Conserved hypothetical protein	conserved hypotheticals	Unknown	530.92	-0.00620522	0.274539	-0.0226023	0.981967	0.986081
Rv0999	Rv0999	Unknown protein	conserved hypotheticals	Unknown	415.817	0.0221419	0.167945	0.13184	0.895111	0.923203
Rv1000c	Rv1000c	Conserved hypothetical protein	conserved hypotheticals	Function unknown	272.869	0.0989154	0.481339	0.2055	0.837181	0.880163
Rv1001	arcA	Probable arginine deiminase ArcA (adi) (ad) (arginine dihydrolase)	intermediary metabolism and respiration	Arginine degradation [catalytic activity:L-arginine + H(2)O = L-citrulline + NH(3)]	909.44	-0.142753	0.316861	-0.450523	0.652333	0.734326
Rv1002c	Rv1002c	Conserved membrane protein	cell wall and cell processes	Unknown	645.854	-0.344401	0.242501	-1.42021	0.155547	0.229077
Rv1003	Rv1003	Conserved protein	conserved hypotheticals	Function unknown	177.109	0.0847532	0.220969	0.383553	0.70131	0.774902
Rv1004c	Rv1004c	Probable membrane protein	cell wall and cell processes	Unknown	489.345	0.449297	0.213523	2.10421	0.0353601	0.0657356
Rv1005c	pabB	Probable para-aminobenzoate synthase component I PABD	intermediary metabolism and respiration	Catalyzes the biosynthesis of 4-amino-4-deoxychorismate (ADC) from chorismate and glutamine	479.59	0.977587	0.176286	5.54546	2.93184e-08	1.88146e-07
Rv1006	Rv1006	Unknown protein	conserved hypotheticals	Unknown	3570.4	-0.283608	0.135172	-2.09813	0.0358939	0.066576
Rv1007c	metS	Methionyl-tRNA synthetase MetS (MetRS) (methionine--tRNA ligase)	information pathways	It is probably essential for cell survival, being required not only for elongation of protein synthesis but also for the initiation of all mRNA translation through initiator tRNA(fMet) aminoacylation [catalytic activity: ATP + L-methionine + tRNA(met) = AMP + diphosphate + L-methionyl-tRNA(met)]	523.773	0.110189	0.199464	0.552427	0.580656	0.671445
Rv1008	tatD	Probable deoxyribonuclease TatD (YJJV protein)	cell wall and cell processes	DNase involved in protein export. This sec-independent pathway is termed tat for twin-arginine translocation system. This system mainly transports proteins with bound cofactors that require folding prior to export.	166.021	0.427901	0.294499	1.45298	0.14623	0.217397
Rv1009	rpfB	Probable resuscitation-promoting factor RpfB	cell wall and cell processes	Thought to promote the resuscitation and growth of dormant, nongrowing cells. Could also stimulate the growth of several other high G+C gram+ organisms, e.g. Mycobacterium avium, Mycobacterium bovis (BCG), Mycobacterium kansasii, Mycobacterium smegmatis.	2723.87	-0.0740411	0.313568	-0.236124	0.813336	0.862437
Rv1010	ksgA	Probable dimethyladenosine transferase KsgA (S-adenosylmethionine-6-N', N'-adenosyl(rRNA) dimethyltransferase) (16S rRNA dimethylase) (high level kasugamycin resistance protein KsgA) (kasugamycin dimethyltransferase)	information pathways	Specifically dimethylates two adjacent adenosines in the loop of a conserved hairpin near the 3'-end of 16S rRNA in the 30S particle. Its inactivation LEADS to kasugamycin resistance	1081.82	-0.281096	0.225772	-1.24504	0.213116	0.298129
Rv1011	ispE	Probable 4-diphosphocytidyl-2-C-methyl-D-erythritol kinase IspE (CMK) (4-(cytidine-5'-diphospho)-2-C-methyl-D-erythritol kinase)	intermediary metabolism and respiration	Thought to be involved in deoxyxylulose-5-phosphate pathway (DXP) of isoprenoid biosynthesis (at the fourth step). Catalyzes the phosphorylation of the position 2 hydroxy group of 4-diphosphocytidyl-2C-methyl-D-erythritol [catalytic activity: ATP + 4-(cytidine 5'-diphospho)-2-C-methyl-D-erythritol = ADP + 2-phospho-4-(cytidine 5'-diphospho)-2-C-methyl-D-erythritol].	570.473	-0.168976	0.220669	-0.765742	0.44383	0.545912
Rv1012	Rv1012	Hypothetical protein	conserved hypotheticals	Unknown	110.605	0.118235	0.247741	0.477254	0.633181	0.718207
Rv1013	pks16	Putative polyketide synthase Pks16	lipid metabolism	Potentially involved in some intermediate steps for the synthesis of a polyketide molecule which may be involved in secondary metabolism.	2561.4	-1.27925	0.218891	-5.84424	5.08878e-09	3.82597e-08
Rv1014c	pth	Probable peptidyl-tRNA hydrolase Pth	intermediary metabolism and respiration	The natural substrate for this enzyme may be peptidyl-TRNAS which drop off the ribosome during protein synthesis [catalytic activity: N-substituted aminoacyl-tRNA + H(2)O = N-substituted amino acid + tRNA]	437.328	0.34811	0.192835	1.80522	0.0710399	0.119327
Rv1015c	rplY	50S ribosomal protein L25 RplY	information pathways	Binds to the 50S rRNA	2156.12	0.737394	0.218452	3.37554	0.000736717	0.00207186
Rv1016c	lpqT	Probable conserved lipoprotein LpqT	cell wall and cell processes	Unknown	566.215	-1.26041	0.170121	-7.40891	1.27345e-13	1.71831e-12
Rv1017c	prsA	Probable ribose-phosphate pyrophosphokinase PrsA (phosphoribosyl pyrophosphate synthetase) (PRPP synthetase)	intermediary metabolism and respiration	Catalyzes the formation of PRPP from ATP and ribose 5-phosphate. PRPP is then used in various biosynthetic pathways, as for example in the formation of purines, pyrimidines, histidine and tryptophan. [catalytic activity: ATP + D-ribose 5-phosphate = AMP + 5-phospho-alpha-D-ribose 1-diphosphate]	1661.02	-0.675117	0.226078	-2.98621	0.00282459	0.00687587
Rv1018c	glmU	Probable UDP-N-acetylglucosamine pyrophosphorylase GlmU	cell wall and cell processes	Peptidoglycan and lipopolysaccharide biosynthesis	1464.17	0.0949588	0.257604	0.368623	0.712409	0.783765
Rv1019	Rv1019	Probable transcriptional regulatory protein (probably TetR-family)	regulatory proteins	Involved in transcriptional mechanism.	871.184	-0.283135	0.32177	-0.879928	0.378899	0.4796
Rv1020	mfd	Probable transcription-repair coupling factor Mfd (TRCF)	information pathways	Involved in nucleotide excision repair. Necessary for strand-specific repair. A lesion in the template strand blocks the RNA polymerase complex (RNAP). The RNAP-DNA-RNA complex is specifically recognized by TRCF which releases RNAP and the truncated transcript; the TCRF may replace RNAP at the lesion site and then recruit the UVRA/B/C repair system.	1520.12	0.330532	0.170241	1.94155	0.0521914	0.0919101
Rv1021	Rv1021	Conserved protein	conserved hypotheticals	Function unknown	494.426	-0.22133	0.231666	-0.955382	0.339385	0.439875
Rv1022	lpqU	Probable conserved lipoprotein LpqU	cell wall and cell processes	Unknown	449.282	-0.961243	0.238361	-4.03272	5.51355e-05	0.000195882
Rv1023	eno	Probable enolase Eno	intermediary metabolism and respiration	Glycolysis [catalytic activity:2-phospho-D-glycerate = phosphoenolpyruvate + H(2)O]	927.121	-1.18504	0.222357	-5.32946	9.85067e-08	5.80919e-07
Rv1024	Rv1024	Possible conserved membrane protein	cell wall and cell processes	Unknown	457.168	-0.463947	0.228087	-2.03408	0.0419432	0.0761717
Rv1025	Rv1025	Conserved protein	conserved hypotheticals	Function unknown	296.105	-0.12089	0.171765	-0.703814	0.481549	0.581081
Rv1026	Rv1026	Conserved protein	virulence, detoxification, adaptation	Unknown. Could be involved in an adaptive process that allows bacteria to respond to amino acid starvation.	188.985	-0.175364	0.214839	-0.816257	0.414353	0.51494
Rv1027c	kdpE	Probable transcriptional regulatory protein KdpE	regulatory proteins	Member of the two-component regulatory system KDPD/KDPE involved in the regulation of the KDP operon.	149.185	-1.50518	0.213959	-7.03493	1.99362e-12	2.25667e-11
Rv1028A	kdpF	Probable membrane protein KdpF	cell wall and cell processes	Thought to be involved in stabilization of the KDP complex.	33.2239	0.26712	0.390568	0.683928	0.494021	0.592796
Rv1028c	kdpD	Probable sensor protein KdpD	regulatory proteins	Member of the two-component regulatory system KDPD/KDPE involved in the regulation of the KDP operon. KDPD may function as a membrane-associated protein kinase that phosphorylates KDPE|Rv1027c in response to environmental signals.	542.108	-0.284946	0.217239	-1.31167	0.189631	0.269579
Rv1029	kdpA	Probable potassium-transporting ATPase a chain KdpA (potassium-translocating ATPase a chain) (ATP phosphohydrolase [potassium-transporting] a chain) (potassium binding and translocating subunit A)	cell wall and cell processes	One of the components of the high-affinity ATP-driven potassium transport (or KDP) system, which catalyzes the hydrolysis of ATP coupled with the exchange of hydrogen and potassium ions [catalytic activity: ATP + H(2)O + K(+)(out) = ADP + phosphate + K(+)(in)].	156.674	-0.14435	0.206462	-0.699161	0.484451	0.583892
Rv1030	kdpB	Probable potassium-transporting P-type ATPase B chain KdpB (potassium-translocating ATPase B chain) (ATP phosphohydrolase [potassium-transporting] B chain) (potassium binding and translocating subunit B)	cell wall and cell processes	One of the components of the high-affinity ATP-driven potassium transport (or KDP) system, which catalyzes the hydrolysis of ATP coupled with the exchange of hydrogen and potassium ions [catalytic activity:ATP + H(2)O + K(+)(out) = ADP + phosphate + K(+)(in)].	251.551	0.220232	0.214283	1.02776	0.304063	0.40203
Rv1031	kdpC	Probable potassium-transporting ATPase C chain KdpC (potassium-translocating ATPase C chain) (ATP phosphohydrolase [potassium-transporting] C chain) (potassium binding and translocating subunit C)	cell wall and cell processes	One of the components of the high-affinity ATP-driven potassium transport (or KDP) system, which catalyzes the hydrolysis of ATP coupled with the exchange of hydrogen and potassium ions. The C subunit may be involved in assembly of the KDP complex. [catalytic activity: ATP + H(2)O + K(+)(out) = ADP + phosphate + K(+)(in)].	256.989	0.651796	0.184449	3.53375	0.000409702	0.00121953
Rv1032c	trcS	Two component sensor histidine kinase TrcS	regulatory proteins	Sensor part of the two component regulatory system TRCS/TRCR.	303.024	0.27944	0.342535	0.815801	0.414614	0.515108
Rv1033c	trcR	Two component transcriptional regulator TrcR	regulatory proteins	Sensor part of the two component regulatory system TRCS/TRCR. Involved in transcriptional autoactivation: TRCR activates its own expression by interacting with the at-rich sequence of the TRCR promoter.	423.771	0.756896	0.434513	1.74194	0.0815188	0.133195
Rv1034c	Rv1034c	Probable transposase (fragment)	insertion seqs and phages	Possibly required for the transposition of the insertion element IS1560.	16.879	0.213763	0.495977	0.430993	0.666474	0.746942
Rv1035c	Rv1035c	Probable transposase (fragment)	insertion seqs and phages	Possibly required for the transposition of the insertion element IS1560.	72.6632	-0.141939	0.484018	-0.293252	0.76933	0.826963
Rv1036c	Rv1036c	Probable IS1560 transposase (fragment)	insertion seqs and phages	Possibly required for the transposition of the insertion element IS1560.	56.8184	-0.78044	0.378049	-2.06439	0.0389807	0.0713916
Rv1037c	esxI	Putative ESAT-6 like protein EsxI (ESAT-6 like protein 1)	cell wall and cell processes	Unknown	134.914	-2.03312	0.416941	-4.87628	1.08106e-06	5.3398e-06
Rv1038c	esxJ	ESAT-6 like protein EsxJ (ESAT-6 like protein 2)	cell wall and cell processes	Function unknown	169.161	-2.06472	0.429353	-4.8089	1.51765e-06	7.29294e-06
Rv1039c	PPE15	PPE family protein PPE15	PE/PPE	Function unknown	138.48	1.45748	0.476532	3.05852	0.00222434	0.00552671
Rv1040c	PE8	PE family protein PE8	PE/PPE	Function unknown	90.2206	1.31509	0.460362	2.85664	0.00428145	0.0100327
Rv1041c	Rv1041c	Probable is like-2 transposase	insertion seqs and phages	Possibly required for the transposition of an insertion element.	1314.21	-0.372478	0.421786	-0.883096	0.377184	0.478228
Rv1042c	Rv1042c	Probable is like-2 transposase	insertion seqs and phages	Possibly required for the transposition of an insertion element.	1088.67	-0.584661	0.307445	-1.90167	0.057214	0.0991272
Rv1043c	Rv1043c	Conserved hypothetical protein	conserved hypotheticals	Function unknown	384.624	0.413741	0.420996	0.982767	0.325722	0.425559
Rv1044	Rv1044	Conserved hypothetical protein	conserved hypotheticals	Function unknown	185.168	1.64225	0.35054	4.68492	2.80074e-06	1.2625e-05
Rv1045	Rv1045	Hypothetical protein	conserved hypotheticals	Unknown	158.725	0.809614	0.220421	3.67303	0.000239687	0.000757152
Rv1046c	Rv1046c	Hypothetical protein	unknown	Unknown	1815.01	0.904836	0.46229	1.95729	0.0503133	0.0892585
Rv1047	Rv1047	Probable transposase	insertion seqs and phages	Possibly required for the transposition of the insertion element IS1081.	67.1135	1.07994	0.670536	1.61056	0.107277	0.16872
Rv1048c	Rv1048c	Hypothetical protein	conserved hypotheticals	Unknown	469.4	1.58135	0.263045	6.01172	1.83568e-09	1.45817e-08
Rv1049	Rv1049	Probable transcriptional repressor protein	regulatory proteins	Involved in transcriptional mechanism	124.554	-0.619711	0.381269	-1.62539	0.10408	0.164326
Rv1050	Rv1050	Probable oxidoreductase	intermediary metabolism and respiration	Function unknown; probably involved in cellular metabolism	69.8373	-0.0259378	0.504162	-0.0514474	0.958969	0.969437
Rv1051c	Rv1051c	Conserved hypothetical protein	conserved hypotheticals	Function unknown	15.4744	1.33074	0.617417	2.15534	0.0311356	0.0587668
Rv1052	Rv1052	Hypothetical protein	conserved hypotheticals	Unknown	385.873	0.808807	0.340389	2.37612	0.0174956	0.0351552
Rv1053c	Rv1053c	Hypothetical protein	conserved hypotheticals	Unknown	3.2685	1.32424	1.0031	1.32015	0.186785	0.266509
Rv1054	Rv1054	Probable integrase (fragment)	insertion seqs and phages	Use for sequence integration. Integrase is necessary for integration of a phage into the host genome by site-specific recombination. In conjunction with excisionase, integrase is also necessary for excision of the prophage from the host genome.	446.736	0.0827012	0.347441	0.23803	0.811858	0.861542
Rv1055	Rv1055	Possible integrase (fragment)	insertion seqs and phages	Use for sequence integration. Integrase is necessary for integration of a phage into the host genome by site-specific recombination. In conjunction with excisionase, integrase is also necessary for excision of the prophage from the host genome.	167.291	-0.0968554	0.2938	-0.329664	0.741654	0.805286
Rv1056	Rv1056	Conserved protein	conserved hypotheticals	Function unknown	309.751	0.342292	0.412281	0.830239	0.406404	0.507226
Rv1057	Rv1057	Conserved hypothetical protein	conserved hypotheticals	Function unknown	6489.48	7.86161	0.487006	16.1427	1.27769e-58	2.36663e-56
Rv1058	fadD14	Probable medium chain fatty-acid-CoA ligase FadD14 (fatty-acid-CoA synthetase) (fatty-acid-CoA synthase)	lipid metabolism	Involved in the fatty acid beta oxidation pathway (degradation).	1020.67	1.1528	0.296368	3.88974	0.000100351	0.00034049
Rv1059	Rv1059	Conserved protein	conserved hypotheticals	Function unknown	409.798	-0.93116	0.203174	-4.58307	4.58192e-06	2.00336e-05
Rv1060	Rv1060	Unknown protein	conserved hypotheticals	Unknown	378.004	-1.4749	0.183164	-8.05234	8.12259e-16	1.40252e-14
Rv1061	Rv1061	Conserved protein	conserved hypotheticals	Function unknown	364.442	-0.0846782	0.175502	-0.482492	0.629456	0.715491
Rv1062	Rv1062	Conserved hypothetical protein	conserved hypotheticals	Function unknown	207.865	-0.0330244	0.183224	-0.18024	0.856964	0.896107
Rv1063c	Rv1063c	Conserved hypothetical protein	conserved hypotheticals	Function unknown	555.396	-0.924075	0.489179	-1.88903	0.0588875	0.101638
Rv1064c	lpqV	Possible lipoprotein LpqV	cell wall and cell processes	Unknown	103.45	-0.284113	0.295894	-0.960184	0.336963	0.4373
Rv1065	Rv1065	Conserved hypothetical protein	conserved hypotheticals	Function unknown	1593.48	1.17219	0.202695	5.78303	7.33659e-09	5.33868e-08
Rv1066	Rv1066	Conserved hypothetical protein	conserved hypotheticals	Function unknown	401.189	1.4123	0.296588	4.7618	1.9187e-06	8.97667e-06
Rv1067c	PE_PGRS19	PE-PGRS family protein PE_PGRS19	PE/PPE	Function unknown	38.087	0.0700961	0.37526	0.186794	0.851823	0.892333
Rv1068c	PE_PGRS20	PE-PGRS family protein PE_PGRS20	PE/PPE	Function unknown	38.1514	-0.000762141	0.377189	-0.00202058	0.998388	0.999158
Rv1069c	Rv1069c	Conserved protein	conserved hypotheticals	Function unknown	578.594	-0.87525	0.177243	-4.93814	7.88724e-07	3.99757e-06
Rv1070c	echA8	Probable enoyl-CoA hydratase EchA8 (enoyl hydrase) (unsaturated acyl-CoA hydratase) (crotonase)	lipid metabolism	Could possibly oxidize fatty acids using specific components [catalytic activity: (3S)-3-hydroxyacyl-CoA = trans-2(or 3)-enoyl-CoA + H(2)O].	488.48	-1.20559	0.227876	-5.29056	1.21944e-07	7.06857e-07
Rv1071c	echA9	Possible enoyl-CoA hydratase EchA9 (enoyl hydrase) (unsaturated acyl-CoA hydratase) (crotonase)	lipid metabolism	Could possibly oxidize fatty acids using specific components [catalytic activity: (3S)-3-hydroxyacyl-CoA = trans-2(or 3)-enoyl-CoA + H(2)O].	536.792	-0.692323	0.289789	-2.38906	0.0168915	0.0341264
Rv1072	Rv1072	Probable conserved transmembrane protein	cell wall and cell processes	Unknown	19238.8	1.55349	0.220658	7.04027	1.91869e-12	2.1901e-11
Rv1073	Rv1073	Conserved hypothetical protein	conserved hypotheticals	Function unknown	6167.04	1.59009	0.254983	6.23604	4.48776e-10	3.8663e-09
Rv1074c	fadA3	Probable beta-ketoacyl CoA thiolase FadA3	lipid metabolism	Function unknown, but supposedly involved in lipid degradation (beta oxidation).	2193.11	-1.28006	0.241848	-5.29283	1.20439e-07	7.0013e-07
Rv1075c	Rv1075c	Conserved exported protein	cell wall and cell processes	Function unknown	157.571	-1.8215	0.411943	-4.42171	9.79206e-06	4.02244e-05
Rv1076	lipU	Possible lipase LipU	intermediary metabolism and respiration	Hydrolyses lipids	342.999	-1.45681	0.20087	-7.2525	4.09157e-13	5.16197e-12
Rv1077	cbs	Probable cystathionine beta-synthase Cbs (serine sulfhydrase) (beta-thionase) (hemoprotein H-450)	intermediary metabolism and respiration	Thought to be involved in homocysteine transulfuration [catalytic activity: L-serine + L-homocysteine = cystathionine + H2O]	1173.73	-0.922035	0.159133	-5.7941	6.86868e-09	5.04322e-08
Rv1078	pra	Probable proline-rich antigen homolog Pra	conserved hypotheticals	Unknown	3841.37	-0.962308	0.284776	-3.37917	0.000727039	0.00204888
Rv1079	metB	Cystathionine gamma-synthase MetB (CGS) (O-succinylhomoserine [thiol]-lyase)	intermediary metabolism and respiration	Involved in methionine biosynthesis: converts O-succinyl-L-homoserine to cystathionine [catalytic activity: O-succinyl-L-homoserine + L-cysteine = cystathionine + succinate (can also use hydrogen sulfide and methanethiol as substrates)].	3043.18	-2.1192	0.262965	-8.05887	7.70061e-16	1.33532e-14
Rv1080c	greA	Probable transcription elongation factor GreA (transcript cleavage factor GreA)	information pathways	Necessary for efficient RNA polymerase transcription elongation past template-encoded arresting sites. The arresting sites in DNA have the property of trapping a certain fraction of elongating RNA polymerases that pass through, resulting in locked ternary complexes. Cleavage of the nascent trancript by cleavage factors such as GREA or GREB allows the resumption of elongation from the new 3'termin…	4824.97	1.12011	0.373325	3.00035	0.00269667	0.00660789
Rv1081c	Rv1081c	Probable conserved membrane protein	cell wall and cell processes	Unknown	270.529	1.52222	0.202872	7.50336	6.22001e-14	8.68033e-13
Rv1082	mca	Mycothiol conjugate amidase Mca (mycothiol S-conjugate amidase)	virulence, detoxification, adaptation	Mycothiol-dependent detoxification enzyme, involved in mycothiol biosynthesis.	795.534	-0.881255	0.347906	-2.53303	0.0113083	0.023901
Rv1083	Rv1083	Conserved hypothetical protein	conserved hypotheticals	Function unknown	269.12	-0.833055	0.269387	-3.09241	0.00198541	0.00500342
Rv1084	Rv1084	Conserved protein	conserved hypotheticals	Function unknown	537.178	-0.344849	0.182109	-1.89364	0.0582728	0.100747
Rv1085c	Rv1085c	Possible hemolysin-like protein	virulence, detoxification, adaptation	Unknown, but supposedly involved in virulence	487.006	-0.111874	0.244102	-0.458309	0.646731	0.73076
Rv1086	Rv1086	Short (C15) chain Z-isoprenyl diphosphate synthase (Z-FPP synthase) (Z-farnesyl diphosphate synthase) (Z-FPP synthetase) (Z-farnesyl diphosphate synthetase) (geranyltranstransferase) (farnesyl pyrophosphate synthetase)	cell wall and cell processes	Catalyzes the first committed step in the synthesis of decaprenyl diphosphate, a molecule which has a central role in the biosynthesis of most features of the mycobacterial cell wall. Adds one isoprene unit to omega,E-geranyl diphosphate. The product, omega,E, Z-farnesyl diphosphate, is the putative substrate of Rv2361c product [catalytic activity: geranyl diphosphate + isopentenyl diphosphate = …	690.815	0.68171	0.213253	3.19673	0.00138996	0.0036425
Rv1087	PE_PGRS21	PE-PGRS family protein PE_PGRS21	PE/PPE	Function unknown	739.849	-0.912492	0.289001	-3.15741	0.00159179	0.00411062
Rv1087A	Rv1087A	Conserved hypothetical protein	cell wall and cell processes	Function unknown	22.5931	0.339444	0.495453	0.685119	0.493269	0.592122
Rv1088	PE9	PE family protein PE9	PE/PPE	Function unknown	48.6072	0.5287	0.370713	1.42617	0.153819	0.226941
Rv1089	PE10	PE family protein PE10	PE/PPE	Function unknown	48.6516	0.554425	0.393231	1.40992	0.158563	0.232929
Rv1089A	celA2a	Probable cellulase CelA2a (endo-1,4-beta-glucanase) (endoglucanase) (carboxymethyl cellulase)	intermediary metabolism and respiration	The biological conversion of cellulose to glucose generally requires three types of hydrolytic enzymes: (1) endoglucanases which cut internal beta-1,4-glucosidic bonds; (2) exocellobiohydrolases that cut the dissaccharide cellobiose from the nonreducing end of the cellulose polymer chain; (3) beta-1,4-glucosidases which hydrolyze the cellobiose and other short cello-oligosaccharides to glucose [c…	58.3574	2.8075	0.482863	5.81428	6.08961e-09	4.48737e-08
Rv1090	celA2b	Probable cellulase CelA2b (endo-1,4-beta-glucanase) (endoglucanase) (carboxymethyl cellulase)	intermediary metabolism and respiration	The biological conversion of cellulose to glucose generally requires three types of hydrolytic enzymes: (1) endoglucanases which cut internal beta-1,4-glucosidic bonds; (2) exocellobiohydrolases that cut the dissaccharide cellobiose from the nonreducing end of the cellulose polymer chain; (3) beta-1,4-glucosidases which hydrolyze the cellobiose and other short cello-oligosaccharides to glucose [c…	115.945	1.25799	0.265775	4.73327	2.20932e-06	1.01614e-05
Rv1091	PE_PGRS22	PE-PGRS family protein PE_PGRS22	PE/PPE	Function unknown	473.426	-0.251372	0.280597	-0.895849	0.370333	0.470861
Rv1092c	coaA	Probable pantothenate kinase CoaA (pantothenic acid kinase)	intermediary metabolism and respiration	Coenzyme A (CoA) biosynthesis [catalytic activity: ATP + pantothenate = ADP + D-4'- phosphopantothenate.]	230.764	-0.578551	0.223522	-2.58834	0.00964395	0.0207602
Rv1093	glyA1	Serine hydroxymethyltransferase 1 GlyA1	intermediary metabolism and respiration	Interconversion of serine and glycine. Key enzyme in the biosynthesis of purines, lipids, hormones and other components [catalytic activity: 5,10-methylenetetrahydrofolate + glycine + H(2)O = tetrahydrofolate + L-serine.]	1887.94	0.977234	0.165588	5.9016	3.60001e-09	2.78369e-08
Rv1094	desA2	Possible acyl-[acyl-carrier protein] desaturase DesA2 (acyl-[ACP] desaturase) (stearoyl-ACP desaturase)	lipid metabolism	Thought to catalyze the principal conversion of saturated fatty acids to unsaturated fatty acids. Thought to convert stearoyl-ACP to oleoyl-ACP by introduction of a cis double bond between carbons delta-9 and delta-10 of the acyl chain [catalytic activity: stearoyl-[acyl-carrier protein] + AH2 + O2 = oleoyl-[acyl-carrier protein] + a + 2 H2O].	23612.3	2.05616	0.509397	4.03646	5.42647e-05	0.000192957
Rv1095	phoH2	Probable PHOH-like protein PhoH2 (phosphate starvation-inducible protein PSIH)	intermediary metabolism and respiration	Unknown	9329.91	2.14302	0.435764	4.91785	8.7502e-07	4.39126e-06
Rv1096	Rv1096	Possible glycosyl hydrolase	intermediary metabolism and respiration	Probably involved in carbohydrate degradation. May hydrolyse the glycosidic bond between two or more carbohydrates or between a carbohydrate and a non-carbohydrate moiety.	1619.09	0.704612	0.206922	3.40521	0.000661128	0.00188267
Rv1097c	Rv1097c	Probable membrane glycine and proline rich protein	cell wall and cell processes	Unknown	1118.65	0.489092	0.212079	2.30617	0.0211009	0.0414591
Rv1098c	fum	Probable fumarase Fum (fumarate hydratase)	intermediary metabolism and respiration	Involved in the tricarboxylic acid cycle. Catalyzes the reversible hydration of fumarate to L-malate [catalytic activity: (S)-malate = fumarate + H2O]	1635.56	0.142403	0.256001	0.556259	0.578034	0.668793
Rv1099c	glpX	Fructose 1,6-bisphosphatase GlpX	intermediary metabolism and respiration	Involved in gluconeogenesis [catalytic activity: fructose-1,6-bisphosphate + H2O = D-fructose-6-phosphate + phosphate]	1146.43	0.550672	0.274074	2.00921	0.0445151	0.080443
Rv1100	Rv1100	Conserved protein	conserved hypotheticals	Function unknown	566.097	-0.505428	0.336418	-1.50238	0.132998	0.20058
Rv1101c	Rv1101c	Conserved membrane protein	cell wall and cell processes	Unknown	1269.22	1.26009	0.133565	9.43428	3.93673e-21	1.17096e-19
Rv1102c	mazF3	Toxin MazF3	virulence, detoxification, adaptation	Sequence-specific mRNA cleavage	1132.31	1.50799	0.317086	4.75577	1.97689e-06	9.21718e-06
Rv1103c	mazE3	Possible antitoxin MazE3	virulence, detoxification, adaptation	Function unknown	1051.76	2.27921	0.322876	7.05908	1.67607e-12	1.94034e-11
Rv1104	Rv1104	Possible para-nitrobenzyl esterase (fragment)	intermediary metabolism and respiration	In combination with MTV017.58|Rv1105 catalyzes hydrolysis of several beta-lactam antibiotic PNB esters to the corresponding free acid and PNB alcohol	403.957	0.181978	0.228578	0.796131	0.425956	0.52727
Rv1105	Rv1105	Possible para-nitrobenzyl esterase (fragment)	intermediary metabolism and respiration	In combination with MTV017.57|Rv1104 catalyzes hydrolysis of several beta-lactam antibiotic PNB esters to the corresponding free acid and PNB alcohol	55.4337	1.19936	0.469875	2.5525	0.0106953	0.0227589
Rv1106c	Rv1106c	3-beta-hydroxysteroid dehydrogenase	intermediary metabolism and respiration	Oxidizes 3-beta-hydroxysterols using NAD+ as cofactor	767.959	-0.288933	0.381077	-0.758202	0.44833	0.550019
Rv1107c	xseB	Probable exodeoxyribonuclease VII (small subunit) XseB (exonuclease VII small subunit)	information pathways	Bidirectionally degrades single-stranded DNA into large acid-insoluble oligonucleotides, which are then degraded further into small acid-soluble oligonucleotides [catalytic activity: exonucleolytic cleavage in either 5'- to 3'- or 3'- to 5'-direction to yield 5'-phosphomononucleotides.]	370.125	0.0738085	0.334595	0.22059	0.825411	0.872453
Rv1108c	xseA	Probable exodeoxyribonuclease VII (large subunit) XseA (exonuclease VII large subunit)	information pathways	Bidirectionally degrades single-stranded DNA into large acid-insoluble oligonucleotides, which are then degraded further into small acid-soluble oligonucleotides [catalytic activity: exonucleolytic cleavage in either 5'- to 3'- or 3'- to 5'-direction to yield 5'-phosphomononucleotides]	1191.11	0.239209	0.195454	1.22386	0.221004	0.307894
Rv1109c	Rv1109c	Conserved protein	conserved hypotheticals	Function unknown	1655.87	-0.39278	0.286582	-1.37057	0.170511	0.2478
Rv1110	lytB2	Probable LYTB-related protein LytB2	cell wall and cell processes	Unknown. In other organisms, LYTB product is involved in penicillin tolerance and control of the stringent response.	1988.96	0.376453	0.196179	1.91893	0.0549937	0.0959741
Rv1111c	Rv1111c	Conserved hypothetical protein	conserved hypotheticals	Function unknown	627.636	-0.123771	0.230094	-0.537917	0.590634	0.680281
Rv1112	Rv1112	Probable GTP binding protein	conserved hypotheticals	Unknown	179.065	0.469196	0.268495	1.7475	0.08055	0.13193
Rv1113	vapB32	Possible antitoxin VapB32	virulence, detoxification, adaptation	Unknown	149.819	-1.66186	0.419389	-3.96258	7.4145e-05	0.000256704
Rv1114	vapC32	Possible toxin VapC32. Contains PIN domain.	virulence, detoxification, adaptation	Unknown	171.053	-1.72184	0.35471	-4.85422	1.20864e-06	5.92686e-06
Rv1115	Rv1115	Possible exported protein	cell wall and cell processes	Unknown	101.75	0.792456	0.29933	2.64743	0.00811065	0.0178076
Rv1116	Rv1116	Hypothetical protein	conserved hypotheticals	Unknown	19.5203	2.24747	0.506367	4.43841	9.06238e-06	3.75679e-05
Rv1116A	Rv1116A	Conserved hypothetical protein (fragment)	conserved hypotheticals	Function unknown	169.52	0.149424	0.251978	0.593006	0.553177	0.647758
Rv1117	Rv1117	Conserved protein	conserved hypotheticals	Function unknown	1102.34	0.664059	0.203129	3.26914	0.00107873	0.0028901
Rv1118c	Rv1118c	Conserved protein	conserved hypotheticals	Function unknown	191.526	-0.437381	0.234368	-1.86621	0.0620119	0.106131
Rv1119c	Rv1119c	Hypothetical protein	conserved hypotheticals	Unknown	15.4147	0.976394	0.585992	1.66622	0.0956687	0.153002
Rv1120c	Rv1120c	Conserved hypothetical protein	conserved hypotheticals	Function unknown	25.4025	0.543621	0.444698	1.22245	0.221538	0.308427
Rv1121	zwf1	Probable glucose-6-phosphate 1-dehydrogenase Zwf1 (G6PD)	intermediary metabolism and respiration	Involved in pentose phosphate pathway (first step) [catalytic activity: D-glucose 6-phosphate + NADP(+) = D-glucono-1,5-lactone 6-phosphate + NADPH.]	1254.65	-0.216236	0.247822	-0.872547	0.38291	0.483982
Rv1122	gnd2	Probable 6-phosphogluconate dehydrogenase, decarboxylating Gnd2	intermediary metabolism and respiration	Involved in hexose monophosphate shunt (pentose phosphate pathway). [catalytic activity: 6-phospho-D-gluconate + NADP+ = D-ribulose 5-phosphate + CO2 + NADPH]	397.778	-0.859861	0.207696	-4.14	3.47311e-05	0.000128197
Rv1123c	bpoB	Possible peroxidase BpoB (non-haem peroxidase)	virulence, detoxification, adaptation	Supposedly involved in detoxification reactions.	419.952	-0.792961	0.249634	-3.1765	0.00149066	0.00387399
Rv1124	ephC	Probable epoxide hydrolase EphC (epoxide hydratase)	virulence, detoxification, adaptation	Thought to be involved in detoxification reactions following oxidative damage to lipids [catalytic activity: an epoxide + H(2)O = a glycol].	295.058	-0.672529	0.165126	-4.07282	4.64476e-05	0.000167499
Rv1125	Rv1125	Conserved hypothetical protein	conserved hypotheticals	Function unknown	188.822	-0.338048	0.210588	-1.60526	0.108436	0.170084
Rv1126c	Rv1126c	Conserved protein	conserved hypotheticals	Function unknown	283.368	-0.318297	0.20246	-1.57215	0.115916	0.179946
Rv1127c	ppdK	Probable pyruvate, phosphate dikinase PpdK	intermediary metabolism and respiration	Catalyzes the reversible phosphorylation of pyruvate and phosphate [catalytic activity: ATP + pyruvate + phosphate = AMP + phosphoenolpyruvate + diphosphate]	815.996	0.269508	0.236344	1.14032	0.254152	0.347308
Rv1128c	Rv1128c	Conserved hypothetical protein	insertion seqs and phages	Unknown	1393.56	3.95727	0.438243	9.02984	1.71923e-19	4.29808e-18
Rv1129c	Rv1129c	Probable transcriptional regulator protein	regulatory proteins	Involved in transcriptional mechanism	3529.64	6.95423	0.226879	30.6517	2.5109e-206	5.11596e-203
Rv1130	prpD	Possible methylcitrate dehydratase PrpD	intermediary metabolism and respiration	Involved in methyl citrate cycle	20540.3	7.06462	0.651682	10.8406	2.20995e-27	1.16955e-25
Rv1131	prpC	Probable methylcitrate synthase PrpC	intermediary metabolism and respiration	Involved in methyl citrate cycle [catalytic activity: propionyl-CoA + oxaloacetate + H2O = 2-methylcitrate + CoA]	11342.3	6.33624	0.672864	9.41683	4.64933e-21	1.3729e-19
Rv1132	Rv1132	Conserved membrane protein	cell wall and cell processes	Unknown	3727.26	3.96683	0.344007	11.5312	9.18217e-31	6.23622e-29
Rv1133c	metE	Probable 5-methyltetrahydropteroyltriglutamate--homocysteine methyltransferase MetE (methionine synthase, vitamin-B12 independent isozyme)	intermediary metabolism and respiration	Catalyzes the transfer of a methyl group from 5-methyltetrahydrofolate to homocysteine resulting in methionine formation (pathway: terminal step in the de novo biosynthesis of methionine) [catalytic activity: 5-methyltetrahydropteroyltri-L-glutamate + L- homocysteine = tetrahydropteroyltri-L-glutamate + L-methionine.]	10154.6	-0.737668	0.260134	-2.83573	0.00457213	0.0106465
Rv1134	Rv1134	Hypothetical protein	conserved hypotheticals	Unknown	39.6553	0.115829	0.344292	0.336426	0.73655	0.802309
Rv1135A	Rv1135A	Possible acetyl-CoA acetyltransferase (acetoacetyl-CoA thiolase)	lipid metabolism	Function unknown, but involved in lipid degradation [catalytic activity: 2 acetyl-CoA = CoA + acetoacetyl-CoA].	20.7224	0.127991	0.457085	0.280016	0.779465	0.834995
Rv1135c	PPE16	PPE family protein PPE16	PE/PPE	Function unknown	173.324	-0.574469	0.215597	-2.66455	0.00770924	0.017018
Rv1136	Rv1136	Possible enoyl-CoA hydratase	lipid metabolism	Involved in carnitine metabolism.	142.94	1.02501	0.214734	4.77341	1.81134e-06	8.55297e-06
Rv1137c	Rv1137c	Hypothetical protein	conserved hypotheticals	Unknown	91.4305	0.490667	0.261296	1.87782	0.0604058	0.103747
Rv1138c	Rv1138c	Possible oxidoreductase	intermediary metabolism and respiration	Function unknown; probably involved in cellular metabolism.	332.889	-0.481625	0.233429	-2.06326	0.0390881	0.0715561
Rv1139c	Rv1139c	Conserved hypothetical membrane protein	cell wall and cell processes	Function unknown	333.273	-1.09642	0.174631	-6.27846	3.41934e-10	3.0304e-09
Rv1140	Rv1140	Probable integral membrane protein	cell wall and cell processes	Function unknown	516.717	-0.543932	0.187497	-2.90102	0.00371954	0.00880328
Rv1141c	echA11	Probable enoyl-CoA hydratase EchA11 (enoyl hydrase) (unsaturated acyl-CoA hydratase) (crotonase)	lipid metabolism	Could possibly oxidize fatty acids using specific components [catalytic activity: (3S)-3-hydroxyacyl-CoA = trans-2(or 3)-enoyl-CoA + H(2)O].	642.086	0.206935	0.192471	1.07515	0.282308	0.378796
Rv1142c	echA10	Probable enoyl-CoA hydratase EchA10 (enoyl hydrase) (unsaturated acyl-CoA hydratase) (crotonase)	lipid metabolism	Could possibly oxidize fatty acids using specific components [catalytic activity: (3S)-3-hydroxyacyl-CoA = trans-2(or 3)-enoyl-CoA + H(2)O].	522.551	0.74583	0.243763	3.05966	0.00221592	0.00550937
Rv1143	mcr	Probable alpha-methylacyl-CoA racemase Mcr (2-methylacyl-CoA racemase) (2-arylpropionyl-CoA epimerase )	lipid metabolism	Required for bile acid synthesis and for catabolism of branched-chain fatty acids	424.859	-0.530778	0.17135	-3.09762	0.00195082	0.00492861
Rv1144	Rv1144	Probable short-chain type dehydrogenase/reductase	intermediary metabolism and respiration	Function unknown; supposedly involved in cellular metabolism.	151.347	-1.10616	0.264755	-4.17806	2.94011e-05	0.000110209
Rv1145	mmpL13a	Probable conserved transmembrane transport protein MmpL13a	cell wall and cell processes	Unknown. Thought to be involved in fatty acid transport.	203.656	-0.155268	0.37149	-0.417959	0.675977	0.754687
Rv1146	mmpL13b	Probable conserved transmembrane transport protein MmpL13b	cell wall and cell processes	Unknown. Thought to be involved in fatty acid transport.	338.151	0.22752	0.194446	1.17009	0.241965	0.334013
Rv1147	Rv1147	Conserved protein	conserved hypotheticals	Function unknown	102.544	-0.492657	0.277361	-1.77623	0.0756948	0.125338
Rv1148c	Rv1148c	Conserved hypothetical protein	insertion seqs and phages	Unknown	663.208	0.328823	0.297138	1.10663	0.268453	0.363437
Rv1149	Rv1149	Possible transposase	insertion seqs and phages	Possibly required for the transposition of an insertion element	972.104	-0.476657	0.364805	-1.30661	0.191346	0.2714
Rv1150	Rv1150	Possible transposase (fragment)	insertion seqs and phages	Possibly required for the transposition of an insertion element	883.739	-0.19905	0.529792	-0.375714	0.70713	0.779641
Rv1151c	Rv1151c	Transcriptional regulatory protein	regulatory proteins	Involved in transcriptional mechanism	328.4	-0.346943	0.230397	-1.50585	0.132107	0.199753
Rv1152	Rv1152	Probable transcriptional regulatory protein	regulatory proteins	Involved in transcriptional mechanism	447.594	-0.408607	0.25349	-1.61192	0.106979	0.168381
Rv1153c	omt	Probable O-methyltransferase Omt	lipid metabolism	Function unknown, but supposedly involved in lipid metabolism	306.472	-0.77249	0.195548	-3.95038	7.80276e-05	0.000269917
Rv1154c	Rv1154c	Hypothetical protein	conserved hypotheticals	Unknown	241.49	-0.473552	0.239603	-1.97641	0.0481088	0.0860149
Rv1155	Rv1155	Possible pyridoxamine 5'-phosphate oxidase (PNP/PMP oxidase) (pyridoxinephosphate oxidase) (PNPOX) (pyridoxine 5'-phosphate oxidase)	intermediary metabolism and respiration	May be involved in biosynthesis of pyridoxine (vitamin B6) and pyridoxal phosphate. Oxidize PNP and PMP into pyridoxal 5'-phosphate (PLP) [catalytic activity: pyridoxamine 5'-phosphate + H2O + O2 = pyridoxal 5'-phosphate + NH3 + H2O2]	555.302	-0.446067	0.145604	-3.06356	0.00218718	0.00545124
Rv1156	Rv1156	Conserved protein	conserved hypotheticals	Function unknown	2118.46	-0.312417	0.202149	-1.54548	0.122231	0.187526
Rv1157c	Rv1157c	Conserved ala-, pro-rich protein	conserved hypotheticals	Function unknown	242.778	-2.00283	0.261035	-7.67263	1.68501e-14	2.51518e-13
Rv1158c	Rv1158c	Conserved hypothetical ala-, pro-rich protein	conserved hypotheticals	Function unknown	221.153	-0.79107	0.309704	-2.55428	0.0106409	0.0226669
Rv1159	pimE	Mannosyltransferase PimE	cell wall and cell processes	Polyprenol-phosphate-mannose dependent mannosyltransferase involved in phosphatidylinositol mannoside synthesis	317.795	0.903866	0.197409	4.57864	4.68003e-06	2.04406e-05
Rv1159A	Rv1159A	Unknown protein	conserved hypotheticals	Unknown	554.071	-1.07371	0.237568	-4.51957	6.19659e-06	2.64133e-05
Rv1160	mutT2	Probable mutator protein MutT2 (7,8-dihydro-8-oxoguanine-triphosphatase) (8-oxo-dGTPase)	information pathways	Involved in the go system responsible for removing an oxidatively damaged form of guanine (7,8-dihydro-8-oxoguanine) from DNA and the nucleotide pool. 8-oxo-dGTP is inserted opposite DA and DC residues of template DNA with almost equal efficiency thus leading to A.T to G.C transversions. MUTT2 specifically degrades 8-oxo-dGTP to the monophosphate.	250.481	-0.378112	0.296089	-1.27702	0.201595	0.283962
Rv1161	narG	Respiratory nitrate reductase (alpha chain) NarG	intermediary metabolism and respiration	Nitrate reduction [catalytic activity: nitrite + acceptor = nitrate + reduced acceptor].	15094.9	-0.268728	0.227949	-1.1789	0.238439	0.32937
Rv1162	narH	Probable respiratory nitrate reductase (beta chain) NarH	intermediary metabolism and respiration	Nitrate reduction [catalytic activity: nitrite + acceptor = nitrate + reduced acceptor].	2788.64	-1.49778	0.331641	-4.51626	6.29419e-06	2.67733e-05
Rv1163	narJ	Probable respiratory nitrate reductase (delta chain) NarJ	intermediary metabolism and respiration	Nitrate reduction [catalytic activity: nitrite + acceptor = nitrate + reduced acceptor].	840.87	-0.988104	0.292313	-3.38029	0.000724085	0.00204197
Rv1164	narI	Probable respiratory nitrate reductase (gamma chain) NarI	intermediary metabolism and respiration	Nitrate reduction [catalytic activity: nitrite + acceptor = nitrate + reduced acceptor].	830.801	-1.06392	0.294747	-3.60962	0.000306644	0.000945214
Rv1165	typA	Possible GTP-binding translation elongation factor TypA (tyrosine phosphorylated protein A) (GTP-binding protein)	information pathways	Unknown; probably interacts with the ribosomes in a GTP dependent manner	1174.08	0.237765	0.225785	1.05306	0.292314	0.389402
Rv1166	lpqW	Probable conserved lipoprotein LpqW	cell wall and cell processes	Unknown	1571.3	0.742212	0.236137	3.14314	0.00167147	0.00430003
Rv1167c	Rv1167c	Probable transcriptional regulatory protein	regulatory proteins	Involved in transcriptional mechanism.	1483.02	0.395156	0.339304	1.16461	0.244178	0.336385
Rv1168c	PPE17	PPE family protein PPE17	PE/PPE	Function unknown	3321.01	-0.265119	0.523244	-0.506683	0.612378	0.700769
Rv1169c	lipX	PE family protein. Possible lipase LipX.	PE/PPE	Function unknown	1067.3	-0.450905	1.14844	-0.392623	NA	NA
Rv1170	mshB	N-acetyl-1-D-myo-inosityl-2-amino-2-deoxy-alpha-D-glucopyranoside deacetylase MshB (GlcNAc-Ins deacetylase)	intermediary metabolism and respiration	Involved in mycothiol biosynthesis. 1-D-myo-inosityl-2-acetamido-2-deoxy-alpha-D-glucopyranoside (GlcNAc-Ins) is converted to 1-D-myo-inosityl-2-amino-2-deoxy-alpha-D-glucopyranoside (GlcN-Ins) by this enzyme. Seems to possess weak mycothiol conjugate amidase activity but SHOWS substantial deacetylation activity with 1-D-myo-inosityl-2-acetamido-2-deoxy-alpha-D-glucopyranoside (GlcNAc-Ins), a hyp…	762.1	1.04985	0.235746	4.45332	8.45536e-06	3.53391e-05
Rv1171	Rv1171	Conserved hypothetical protein	conserved hypotheticals	Unknown	890.785	-0.55153	0.253782	-2.17324	0.0297623	0.0563974
Rv1172c	PE12	PE family protein PE12	PE/PPE	Function unknown	4750.18	1.13032	0.166075	6.80604	1.00324e-11	1.03762e-10
Rv1173	fbiC	Probable F420 biosynthesis protein FbiC	intermediary metabolism and respiration	Essential for coenzyme F420 production: participates in a portion of the F420 biosynthetic pathway between pyrimidinedione and FO (biosynthesis intermediate), before the deazaflavin ring is formed.	2487.67	-0.246892	0.135177	-1.82644	0.0677841	0.114472
Rv1174c	TB8.4	Low molecular weight T-cell antigen TB8.4	cell wall and cell processes	Unknown function (secreted protein)	4739.67	0.351015	0.143058	2.45366	0.0141411	0.0291477
Rv1175c	fadH	Probable NADPH dependent 2,4-dienoyl-CoA reductase FadH (2,4-dienoyl coenzyme A reductase) (4-enoyl-CoA reductase)	lipid metabolism	Catalyzes the NADP-dependent reduction of 2,4-dienoyl-CoA to yield trans-2- enoyl-CoA [catalytic activity: trans-2,3-didehydroacyl-CoA + NADP(+) = trans,trans-2,3,4,5-tetradehydroacyl-CoA + NADPH].	1365.61	0.163614	0.238215	0.686831	0.492189	0.591294
Rv1176c	Rv1176c	Conserved hypothetical protein	conserved hypotheticals	Function unknown	236.313	0.48969	0.204521	2.39432	0.016651	0.0336739
Rv1177	fdxC	Probable ferredoxin FdxC	intermediary metabolism and respiration	Ferredoxins are iron-sulfur proteins that transfer electrons in a wide variety of metabolic reactions.	3105.71	0.0863528	0.314487	0.274583	0.783637	0.837922
Rv1178	Rv1178	Probable aminotransferase	intermediary metabolism and respiration	Function unknown; probably involved in cellular metabolism.	3625.13	0.538985	0.347663	1.55031	0.121067	0.18631
Rv1179c	Rv1179c	Unknown protein	conserved hypotheticals	Unknown	1689.76	-0.289639	0.292144	-0.991427	0.321477	0.421364
Rv1180	pks3	Probable polyketide beta-ketoacyl synthase Pks3	lipid metabolism	Potentially involved in some intermediate steps for the synthesis of a polyketide molecule which may be involved in secondary metabolism. Supposedly involved in stationary-phase survival.	3832.73	-1.43696	0.419707	-3.42372	0.000617713	0.00176768
Rv1181	pks4	Probable polyketide beta-ketoacyl synthase Pks4	lipid metabolism	Potentially involved in some intermediate steps for the synthesis of a polyketide molecule which may be involved in secondary metabolism.	11634	-2.43209	0.372347	-6.53179	6.49903e-11	6.26089e-10
Rv1182	papA3	Probable conserved polyketide synthase associated protein PapA3	lipid metabolism	Function unknown; thought to be involved in lipid metabolism.	4775.69	-2.54185	0.43939	-5.78497	7.25261e-09	5.29648e-08
Rv1183	mmpL10	Probable conserved transmembrane transport protein MmpL10	cell wall and cell processes	Unknown. Thought to be involved in fatty acid transport.	3880.75	-2.0189	0.378077	-5.33991	9.29909e-08	5.51583e-07
Rv1184c	Rv1184c	Possible exported protein	cell wall and cell processes	Function unknown	4202.02	-0.69915	0.464358	-1.50563	0.132163	0.199764
Rv1185c	fadD21	Probable fatty-acid-AMP ligase FadD21 (fatty-acid-AMP synthetase) (fatty-acid-AMP synthase)	lipid metabolism	Function unknown, but supposedly involved in lipid degradation.	3121.44	-0.62485	0.393959	-1.58608	0.112721	0.175521
Rv1186c	Rv1186c	Conserved protein	conserved hypotheticals	Function unknown	934.186	0.0355748	0.23503	0.151363	0.87969	0.911682
Rv1187	rocA	Probable pyrroline-5-carboxylate dehydrogenase RocA	intermediary metabolism and respiration	Involved in the arginase pathway [catalytic activity: 1-pyrroline-5-carboxylate + NAD(+) + H(2)O = L-glutamate + NADH]	1046.63	0.735006	0.216373	3.39694	0.000681433	0.00193643
Rv1188	Rv1188	Probable proline dehydrogenase	intermediary metabolism and respiration	Oxidizes proline to glutamate for use as a carbon and nitrogen source [catalytic activity: L-proline + acceptor + H2O = (S)-1-pyrroline-5-carboxylate + reduced acceptor]	320.073	0.368839	0.17799	2.07225	0.0382424	0.0702922
Rv1189	sigI	Possible alternative RNA polymerase sigma factor SigI	information pathways	The sigma factor is an initiation factor that promotes attachment of the RNA polymerase to specific initiation sites and then is released	228.367	0.687324	0.240663	2.85596	0.00429068	0.0100486
Rv1190	Rv1190	Conserved hypothetical protein	conserved hypotheticals	Function unknown	82.2466	-0.0200611	0.280516	-0.071515	0.942988	0.956603
Rv1191	Rv1191	Conserved protein	conserved hypotheticals	Function unknown	301.82	-0.0470127	0.271667	-0.173053	0.86261	0.900163
Rv1192	Rv1192	Unknown protein	conserved hypotheticals	Unknown	7105.81	2.62685	0.246204	10.6694	1.41555e-26	6.86712e-25
Rv1193	fadD36	Probable fatty-acid-CoA ligase FadD36 (fatty-acid-CoA synthetase) (fatty-acid-CoA synthase)	lipid metabolism	Function unknown, but supposedly involved in lipid degradation.	3207.82	2.15218	0.166834	12.9002	4.49116e-38	4.81618e-36
Rv1194c	Rv1194c	Conserved protein	conserved hypotheticals	Function unknown	6734.64	2.54952	0.264516	9.63844	5.50171e-22	1.75152e-20
Rv1195	PE13	PE family protein PE13	PE/PPE	Function unknown	2359.86	1.50623	0.486526	3.09588	0.00196229	0.00495128
Rv1196	PPE18	PPE family protein PPE18	PE/PPE	Function unknown	4135.85	0.93069	0.480001	1.93893	0.0525095	0.0923843
Rv1197	esxK	ESAT-6 like protein EsxK (ESAT-6 like protein 3)	cell wall and cell processes	Function unknown	2067.53	-2.02728	0.464202	-4.36724	1.25825e-05	5.06159e-05
Rv1198	esxL	Putative ESAT-6 like protein EsxL (ESAT-6 like protein 4)	cell wall and cell processes	Unknown	1905.73	-2.15083	0.496685	-4.33037	1.48858e-05	5.918e-05
Rv1199c	Rv1199c	Possible transposase	insertion seqs and phages	Possibly required for the transposition of the insertion element IS1081.	73.4622	1.5587	0.63653	2.44875	0.0143354	0.0294886
Rv1200	Rv1200	Probable conserved integral membrane transport protein	cell wall and cell processes	Unknown; probably involved in transport accross the membrane (probably sugar transport).	1304.92	-0.741199	0.170526	-4.34653	1.38306e-05	5.54174e-05
Rv1201c	dapD	Tetrahydrodipicolinate N-succinyltransferase DapD	intermediary metabolism and respiration	Involved in biosynthesis of diaminopimelate and lysine from aspartate semialdehyde (at the third step) [catalytic activity: tetrahydrodipicolinate + succinyl-CoA + H2O = N-succinyl-2-amino-6-ketopimelate + coenzyme A]	1251.71	-0.913344	0.26104	-3.49887	0.000467243	0.00137474
Rv1202	dapE	Probable succinyl-diaminopimelate desuccinylase DapE	intermediary metabolism and respiration	Involved in biosynthesis of diaminopimelate and lysine from aspartate semialdehyde (at the fifth step) [catalytic activity: N-succinyl-ll-2,6-diaminoheptanedioate + H2O = succinate + ll-2,6-diaminoheptanedioate]	762.006	0.332721	0.159366	2.08778	0.0368177	0.0680513
Rv1203c	Rv1203c	Hypothetical protein	conserved hypotheticals	Unknown	333.492	-0.252774	0.500539	-0.505003	0.613556	0.701527
Rv1204c	Rv1204c	Conserved hypothetical protein	conserved hypotheticals	Function unknown	1036.52	0.158811	0.163536	0.971111	0.331493	0.431439
Rv1205	Rv1205	Conserved hypothetical protein	conserved hypotheticals	Function unknown	347.233	-1.1208	0.283786	-3.94946	7.83281e-05	0.000270727
Rv1206	fadD6	Probable fatty-acid-CoA ligase FadD6 (fatty-acid-CoA synthetase) (fatty-acid-CoA synthase)	lipid metabolism	Function unknown, but supposed involvement in lipid degradation.	815.297	-1.1609	0.276149	-4.20389	2.62363e-05	9.93613e-05
Rv1207	folP2	Dihydropteroate synthase 2 FolP2 (DHPS 2) (dihydropteroate pyrophosphorylase 2)	intermediary metabolism and respiration	Involved in dihydrofolate biosynthesis [catalytic activity: 2-amino-4-hydroxy-6-hydroxymethyl-7,8-dihydropteridine diphosphate + 4-aminobenzoate = diphosphate + dihydropteroate]	709.647	-0.2663	0.189004	-1.40897	0.158845	0.233259
Rv1208	gpgS	Probable glucosyl-3-phosphoglycerate synthase GpgS	intermediary metabolism and respiration	Glucosylglycerate biosynthesis [catalytic activity: NDP-glucose + 3-phosphoglycerate = glucosyl-3-phsophoglycerate + NDP]	778.15	-0.309844	0.182616	-1.69669	0.0897549	0.144566
Rv1209	Rv1209	Conserved protein	conserved hypotheticals	Function unknown	589.838	-0.041693	0.23131	-0.180247	0.856958	0.896107
Rv1210	tagA	Probable DNA-3-methyladenine glycosylase I TagA (tag I) (3-methyladenine-DNA glycosylase I, constitutive) (DNA-3-methyladenine glycosidase I)	information pathways	Involved in base excision repair. Hydrolysis of the deoxyribose N-glycosidic bond to excise 3-methyladenine from the damaged DNA polymer formed by alkylation lesions	675.483	-0.379657	0.197197	-1.92527	0.0541958	0.0947439
Rv1211	Rv1211	Conserved protein	conserved hypotheticals	Function unknown	1640.7	-0.896307	0.238639	-3.75592	0.000172707	0.00056123
Rv1212c	glgA	Putative glycosyl transferase GlgA	intermediary metabolism and respiration	Function unknown; probably involved in cellular metabolism	255.763	-0.497397	0.226498	-2.19604	0.0280892	0.0535126
Rv1213	glgC	Glucose-1-phosphate adenylyltransferase GlgC (ADP-glucose synthase) (ADP-glucose pyrophosphorylase)	intermediary metabolism and respiration	Involved in glycogen biosynthesis (first step) [catalytic activity:ATP + alpha-D-glucose 1-phosphate = diphosphate + ADP-glucose].	664.829	-1.60655	0.296385	-5.42047	5.94428e-08	3.69252e-07
Rv1214c	PE14	PE family protein PE14	PE/PPE	Function unknown	150.04	0.122647	0.206035	0.595272	0.551662	0.646541
Rv1215c	Rv1215c	Conserved protein	conserved hypotheticals	Function unknown	802.473	-0.490345	0.139881	-3.50544	0.000455861	0.00134514
Rv1216c	Rv1216c	Probable conserved integral membrane protein	cell wall and cell processes	Function unknown	351.947	0.396407	0.282558	1.40292	0.16064	0.235386
Rv1217c	Rv1217c	Probable tetronasin-transport integral membrane protein ABC transporter	cell wall and cell processes	Thought to be involved in active transport of tetronasin across the membrane (export): tetronasin resistance by an export mechanism. Responsible for the translocation of the substrate across the membrane.	915.761	1.41512	0.23368	6.0558	1.39721e-09	1.12606e-08
Rv1218c	Rv1218c	Probable tetronasin-transport ATP-binding protein ABC transporter	cell wall and cell processes	Thought to be involved in active transport of tetronasin across the membrane (export): tetronasin resistance by an export mechanism. Responsible for energy coupling to the transport system.	605.345	1.30891	0.255666	5.11959	3.06198e-07	1.66367e-06
Rv1219c	Rv1219c	Probable transcriptional regulatory protein	regulatory proteins	Involved in transcriptional mechanism.	893.99	2.37789	0.400421	5.93847	2.87694e-09	2.24589e-08
Rv1220c	Rv1220c	Probable methyltransferase	intermediary metabolism and respiration	Function unknown; involved in cellular metabolism	235.681	-0.705378	0.262519	-2.68696	0.00721053	0.016065
Rv1221	sigE	Alternative RNA polymerase sigma factor SigE	information pathways	The sigma factor is an initiation factor that promotes attachment of the RNA polymerase to specific initiation sites and then is released. Seems to be regulated by sigh (Rv3223c product). Seems to regulate the heat-shock response.	14465.5	3.25036	0.59204	5.4901	4.01702e-08	2.54975e-07
Rv1222	rseA	Anti-sigma factor RseA	information pathways	Regulates negatively SIGE|Rv1221	4619.26	1.63255	0.381556	4.27867	1.8801e-05	7.3245e-05
Rv1223	htrA	Probable serine protease HtrA (DEGP protein)	intermediary metabolism and respiration	Possibly hydrolyzes peptides and/or proteins (seems to cleave preferentially after serine residue).	4491.93	0.462306	0.171634	2.69356	0.00706932	0.0158022
Rv1224	tatB	Probable protein TatB	cell wall and cell processes	Involved in proteins export. This sec-independent pathway is termed tat for twin-arginine translocation system. This system mainly transports proteins with bound cofactors that require folding prior to export.	883.856	0.440593	0.197284	2.23329	0.0255298	0.0492611
Rv1225c	Rv1225c	Conserved hypothetical protein	conserved hypotheticals	Function unknown	266.826	0.0204159	0.180329	0.113215	0.90986	0.932281
Rv1226c	Rv1226c	Probable transmembrane protein	cell wall and cell processes	Unknown	374.744	0.677311	0.394572	1.71657	0.0860573	0.13945
Rv1227c	Rv1227c	Probable transmembrane protein	cell wall and cell processes	Unknown	342.099	1.04797	0.529021	1.98097	0.0475952	0.0852529
Rv1228	lpqX	Probable lipoprotein LpqX	cell wall and cell processes	Unknown	136.261	-0.161551	0.285721	-0.565414	0.571792	0.66497
Rv1229c	mrp	Probable Mrp-related protein Mrp	intermediary metabolism and respiration	Unknown: thought to be a ATP-binding protein.	1517.29	0.183628	0.161218	1.139	0.254702	0.347825
Rv1230c	Rv1230c	Possible membrane protein	cell wall and cell processes	Unknown	1259.57	-1.64103	0.228618	-7.17801	7.07318e-13	8.70792e-12
Rv1231c	Rv1231c	Probable membrane protein	cell wall and cell processes	Unknown	238.661	-0.655662	0.269577	-2.43219	0.0150079	0.0306552
Rv1232c	Rv1232c	Conserved protein	conserved hypotheticals	Function unknown	1064.05	0.459334	0.177437	2.58872	0.00963345	0.0207486
Rv1233c	Rv1233c	Conserved hypothetical membrane protein	cell wall and cell processes	Function unknown	461.071	-0.440245	0.193417	-2.27615	0.0228372	0.0445697
Rv1234	Rv1234	Probable transmembrane protein	cell wall and cell processes	Unknown	563.201	-0.586411	0.199044	-2.94615	0.00321761	0.00772644
Rv1235	lpqY	Probable sugar-binding lipoprotein LpqY	cell wall and cell processes	Thought to be involved in active transport of sugar across the membrane (import).	656.688	-0.921993	0.177315	-5.19975	1.99558e-07	1.11703e-06
Rv1236	sugA	Probable sugar-transport integral membrane protein ABC transporter SugA	cell wall and cell processes	Involved in active transport of sugar across the membrane (import). Responsible for the translocation of the substrate across the membrane.	267.148	-1.05213	0.166971	-6.3013	2.95153e-10	2.64341e-09
Rv1237	sugB	Probable sugar-transport integral membrane protein ABC transporter SugB	cell wall and cell processes	Involved in active transport of sugar across the membrane (import). Responsible for the translocation of the substrate across the membrane.	221.843	-1.03644	0.287932	-3.5996	0.000318704	0.000978538
Rv1238	sugC	Probable sugar-transport ATP-binding protein ABC transporter SugC	cell wall and cell processes	Involved in active transport of sugar across the membrane (import). Responsible for energy coupling to the transport system.	676.822	-0.316335	0.315811	-1.00166	0.316508	0.415519
Rv1239c	corA	Possible magnesium and cobalt transport transmembrane protein CorA	cell wall and cell processes	Thought to be involved in transport of magnesium and cobalt ions across the membrane. Responsible for the translocation of the substrate across the membrane.	616.204	-0.565168	0.326537	-1.73079	0.0834887	0.135978
Rv1240	mdh	Probable malate dehydrogenase Mdh	intermediary metabolism and respiration	Involved in the conversion of malate to oxaloacetate [catalytic activity: (S)-malate + NAD+ = oxaloacetate + NADH].	1118.72	-1.4156	0.221111	-6.40222	1.53132e-10	1.41179e-09
Rv1241	vapB33	Possible antitoxin VapB33	virulence, detoxification, adaptation	Unknown	472.847	-1.34004	0.187686	-7.13977	9.34842e-13	1.12707e-11
Rv1242	vapC33	Possible toxin VapC33. Contains PIN domain.	virulence, detoxification, adaptation	Unknown	329.195	-0.957717	0.27704	-3.45697	0.000546295	0.00158445
Rv1243c	PE_PGRS23	PE-PGRS family protein PE_PGRS23	PE/PPE	Function unknown	68.5092	0.61057	0.320237	1.90662	0.0565698	0.098178
Rv1244	lpqZ	Probable lipoprotein LpqZ	cell wall and cell processes	Unknown	460.128	0.44235	0.178984	2.47145	0.0134565	0.0279345
Rv1245c	Rv1245c	Probable short-chain type dehydrogenase/reductase	intermediary metabolism and respiration	Function unknown; supposedly involved in cellular metabolism.	523.425	-0.142322	0.180005	-0.790655	0.429145	0.530412
Rv1246c	relE	Toxin RelE	virulence, detoxification, adaptation	Function unknown	287.889	0.123362	0.345925	0.356614	0.721381	0.790648
Rv1247c	relB	Antitoxin RelB	virulence, detoxification, adaptation	Function unknown	390.09	-0.114871	0.268744	-0.427438	0.66906	0.749016
Rv1248c	Rv1248c	Multifunctional alpha-ketoglutarate metabolic enzyme	intermediary metabolism and respiration	Involved in cellular metabolism. Has alpha-ketoglutarate dehydrogenase (KDH) [catalytic activity: 2-oxoglutarate + lipoamide = S-succinyldihydrolipoamide + CO2], alpha-ketoglutarate decarboxylase (KGD) [catalytic activity: 2-oxoglutarate = succinate semialdehyde + CO2], and 2-hydroxy-3-oxoadipate (HOA) synthase [catalytic activity: 2-oxoglutarate + glyoxylate + H+ = 2-hydroxy-3-oxoadipate + CO2] …	3954.92	-0.994856	0.216385	-4.59761	4.27367e-06	1.88167e-05
Rv1249c	Rv1249c	Possible membrane protein	cell wall and cell processes	Unknown	787.277	-0.398598	0.195258	-2.04139	0.0412117	0.0750727
Rv1250	Rv1250	Probable drug-transport integral membrane protein	cell wall and cell processes	Thought to be involved in transport of drug across the membrane (export): drug resistance by an export mechanism (conferes resistance to toxic compounds by removing them for the cells). Responsible for the translocation of the substrate across the membrane.	375.792	-0.478406	0.204703	-2.33708	0.0194351	0.0385205
Rv1251c	Rv1251c	Conserved hypothetical protein	conserved hypotheticals	Function unknown	690.486	-0.305172	0.189917	-1.60687	0.108083	0.169791
Rv1252c	lprE	Probable lipoprotein LprE	cell wall and cell processes	Unknown	263.033	-0.12973	0.298137	-0.435136	0.663464	0.744182
Rv1253	deaD	Probable cold-shock DeaD-box protein A homolog DeaD (ATP-dependent RNA helicase dead homolog)	information pathways	Has a helix-destabilizing activity	1008.57	-0.367589	0.231451	-1.58819	0.112244	0.175112
Rv1254	Rv1254	Probable acyltransferase	intermediary metabolism and respiration	Catalyzes the acylation of the mycaminose sugar during midecamycin biosynthesis	586.868	-0.67488	0.189517	-3.56106	0.000369366	0.00111411
Rv1255c	Rv1255c	Probable transcriptional regulatory protein	regulatory proteins	Involved in transcriptional mechanism.	140.883	0.328801	0.23894	1.37608	0.168796	0.24601
Rv1256c	cyp130	Probable cytochrome P450 130 Cyp130	intermediary metabolism and respiration	Cytochromes P450 are a group of heme-thiolate monooxygenases. They oxidize a variety of structurally unrelated compounds, including steroids, fatty acids, and xenobiotics.	256.944	0.52993	0.196158	2.70154	0.00690193	0.0154535
Rv1257c	Rv1257c	Probable oxidoreductase	intermediary metabolism and respiration	Function unknown; probably involved in cellular metabolism	1026.22	0.415379	0.145697	2.85097	0.00435855	0.0101899
Rv1258c	Rv1258c	Probable conserved integral membrane transport protein	cell wall and cell processes	Thought to be involved in transport of undetermined substrate (possibly macrolide) across the membrane (export). Responsible for the translocation of the undetermined substrate across the membrane.	382.802	0.489845	0.199203	2.45903	0.0139314	0.0287883
Rv1259	udgB	Probable uracil DNA glycosylase, UdgB	information pathways	Involved in base excision repair. Excises uracil residues from the DNA which can arise as a result of misincorporation of dUMP residues by DNA polymerase or due to deamination of cytosine.	212.86	0.35304	0.184121	1.91743	0.0551829	0.096263
Rv1260	Rv1260	Probable oxidoreductase	intermediary metabolism and respiration	Function unknown; probably involved in cellular metabolism.	586.444	-0.732136	0.199483	-3.67017	0.000242385	0.00076508
Rv1261c	Rv1261c	Conserved protein	conserved hypotheticals	Function unknown	456.533	0.245013	0.240548	1.01856	0.308411	0.40646
Rv1262c	Rv1262c	Hypothetical hit-like protein	conserved hypotheticals	Unknown	273.978	1.12073	0.233305	4.80372	1.55746e-06	7.42297e-06
Rv1263	amiB2	Probable amidase AmiB2 (aminohydrolase)	intermediary metabolism and respiration	Involved in cellular metabolism, active on 2- to 6- carbon aliphatic amides and on many aromatic amides [catalytic activity: a monocarboxylic acid amide + H(2)O = a monocarboxylate + NH(3)].	237.112	0.289304	0.226034	1.27991	0.200575	0.282818
Rv1264	Rv1264	Adenylyl cyclase (ATP pyrophosphate-lyase) (adenylate cyclase)	intermediary metabolism and respiration	Possibly involved in cAMP synthesis [catalytic activity: ATP = 3',5'-cyclic AMP + diphosphate]. Activity is PH-dependent. Inhibited by polyphosphates.	932.276	-0.195293	0.327796	-0.595774	0.551326	0.646333
Rv1265	Rv1265	Unknown protein	conserved hypotheticals	Unknown. Seems to be expressed during macrophage infection.	7799.11	3.43419	0.512783	6.69715	2.12526e-11	2.13311e-10
Rv1266c	pknH	Probable transmembrane serine/threonine-protein kinase H PknH (protein kinase H) (STPK H)	regulatory proteins	Involved in signal transduction (via phosphorylation). Thought to be involved in arabinan metabolism, phosphorylating perhaps EMBR|Rv1267c [catalytic activity: ATP + a protein = ADP + a phosphoprotein].	587.87	-1.00737	0.211955	-4.75277	2.00646e-06	9.31245e-06
Rv1267c	embR	Probable transcriptional regulatory protein EmbR	regulatory proteins	Involved in transcriptional mechanism. Thought to regulate the biosynthesis of the mycobacterial cell wall arabinan and resistance to ethambutol (EMB; dextro-2,2'-(ethylenediimino)-DI-1-butanol), regulating EMBA|Rv3794 and EMBB|Rv3795.	307.527	-0.771139	0.225156	-3.42491	0.000615	0.00176116
Rv1268c	Rv1268c	Hypothetical protein	conserved hypotheticals	Unknown	89.8142	0.380463	0.355425	1.07045	0.284418	0.381252
Rv1269c	Rv1269c	Conserved probable secreted protein	cell wall and cell processes	Unknown	207.881	-0.309266	0.31871	-0.970369	0.331863	0.431782
Rv1270c	lprA	Possible lipoprotein LprA	cell wall and cell processes	Unknown	465.166	-0.216096	0.387866	-0.557141	0.577431	0.668557
Rv1271c	Rv1271c	Conserved hypothetical secreted protein	cell wall and cell processes	Unknown	28.7377	0.612256	0.445142	1.37542	0.169002	0.246222
Rv1272c	Rv1272c	Probable drugs-transport transmembrane ATP-binding protein ABC transporter	cell wall and cell processes	Thought to be involved in active transport of drugs across the membrane (export): multidrugs resistance by an export mechanism. Responsible for energy coupling to the transport system and for the translocation of the substrate across the membrane.	742.895	1.01559	0.322285	3.15122	0.00162588	0.00419333
Rv1273c	Rv1273c	Probable drugs-transport transmembrane ATP-binding protein ABC transporter	cell wall and cell processes	Thought to be involved in active transport of drugs across the membrane (export): multidrugs resistance by an export mechanism. Responsible for energy coupling to the transport system and for the translocation of the substrate across the membrane.	528.458	1.23854	0.328858	3.76619	0.000165757	0.000539936
Rv1274	lprB	Possible lipoprotein LprB	cell wall and cell processes	Unknown	1381.21	0.0680366	0.186452	0.364902	0.715185	0.786182
Rv1275	lprC	Possible lipoprotein LprC	cell wall and cell processes	Unknown	851.449	-0.320866	0.228271	-1.40563	0.159833	0.234541
Rv1276c	Rv1276c	Conserved hypothetical protein	conserved hypotheticals	Function unknown	71.1665	-0.364071	0.291103	-1.25066	0.211058	0.295757
Rv1277	Rv1277	Conserved hypothetical protein	conserved hypotheticals	Function unknown	616.984	0.585104	0.287048	2.03835	0.0415149	0.0755574
Rv1278	Rv1278	Hypothetical protein	conserved hypotheticals	Unknown	1008.48	-0.138725	0.248445	-0.558373	0.57659	0.668144
Rv1279	Rv1279	Probable dehydrogenase FAD flavoprotein GMC oxidoreductase	intermediary metabolism and respiration	Function unknown; probably involved in cellular metabolism, probably electron-transfer-linked.	742.189	-0.139621	0.183632	-0.760328	0.447059	0.549055
Rv1280c	oppA	Probable periplasmic oligopeptide-binding lipoprotein OppA	cell wall and cell processes	Involved in active transport of oligopeptide across the membrane (import). This protein is a component of the oligopeptide permease, a binding protein-dependent transport system; it binds peptides up to five amino acids long with high affinity.	776.928	-0.829703	0.228673	-3.62833	0.000285255	0.000886663
Rv1281c	oppD	Probable oligopeptide-transport ATP-binding protein ABC transporter OppD	cell wall and cell processes	Involved in active transport of oligopeptide across the membrane (import). Responsible for energy coupling to the transport system.	640.253	-0.383003	0.163346	-2.34473	0.0190408	0.0377941
Rv1282c	oppC	Probable oligopeptide-transport integral membrane protein ABC transporter OppC	cell wall and cell processes	Involved in active transport of oligopeptide across the membrane (import). Responsible for the translocation of the substrate across the membrane.	335.096	-0.856085	0.206903	-4.13761	3.50939e-05	0.000129302
Rv1283c	oppB	Probable oligopeptide-transport integral membrane protein ABC transporter OppB	cell wall and cell processes	Involved in active transport of oligopeptide across the membrane (import). Responsible for the translocation of the substrate across the membrane.	458.365	-0.5472	0.284026	-1.92659	0.0540309	0.0944961
Rv1284	canA	Beta-carbonic anhydrase	intermediary metabolism and respiration	Catalyzes reversible dehydration of CO2 to form bicarbonate	499.475	-1.2852	0.333102	-3.85826	0.000114195	0.000382685
Rv1285	cysD	Probable sulfate adenylyltransferase subunit 2 CysD	intermediary metabolism and respiration	Involved in sulfate activation pathway. First step in the sulfate activation pathway. This reaction occurs early in the reductive branch of the cysteine biosynthetic pathway [catalytic activity:ATP + sulfate = diphosphate + adenylylsulfate]	1910.61	1.46698	0.545124	2.69111	0.00712157	0.0158755
Rv1286	cysN	Probable bifunctional enzyme CysN/CysC: sulfate adenyltransferase (subunit 1) + adenylylsulfate kinase	intermediary metabolism and respiration	ATP sulfurylase may be the GTPase, regulating ATP sulfurylase activity [catalytic activity 1: ATP + sulfate = diphosphate + adenylylsulfate] and APS kinase catalyzes the synthesis of activated sulfate [catalytic activity 2: ATP + adenylylsulfate = ADP + 3'- phosphoadenylylsulfate]. First and second steps in the sulfate activation pathway. These reactions occurs early in the reductive branch of th…	1823.31	1.7202	0.373806	4.60187	4.1872e-06	1.84663e-05
Rv1287	Rv1287	Conserved hypothetical protein	conserved hypotheticals	Function unknown	544.285	0.49829	0.206079	2.41795	0.0156082	0.0317065
Rv1288	Rv1288	Conserved protein	conserved hypotheticals	Function unknown	354.789	0.696035	0.16977	4.09988	4.13369e-05	0.000150266
Rv1289	Rv1289	Unknown protein	conserved hypotheticals	Unknown	268.436	-0.774376	0.355351	-2.17919	0.0293178	0.0556299
Rv1290A	Rv1290A	Hypothetical protein	conserved hypotheticals	Unknown	9.96971	1.00143	0.653979	1.53128	0.1257	0.191631
Rv1290c	Rv1290c	Conserved protein	conserved hypotheticals	Function unknown. Thought to be involved in virulence.	267.833	1.14258	0.275064	4.15389	3.26869e-05	0.000121421
Rv1291c	Rv1291c	Conserved hypothetical secreted protein	cell wall and cell processes	Unknown	92.7169	1.77026	0.615023	2.87836	0.00399743	0.00941047
Rv1292	argS	Probable arginyl-tRNA synthetase ArgS (ARGRS) (arginine--tRNA ligase)	information pathways	Involved in translation mechanism [catalytic activity: ATP + L-arginine + tRNA(ARG) = AMP + diphosphate + L-arginyl-tRNA(ARG)].	1083.39	1.09982	0.17402	6.32004	2.61497e-10	2.34714e-09
Rv1293	lysA	Diaminopimelate decarboxylase LysA (DAP decarboxylase)	intermediary metabolism and respiration	Involved in biosynthesis of lysine (last step) [catalytic activity: MESO-2,6-diaminoheptanedioate = L-lysine + CO(2)].	1629.66	0.65466	0.184448	3.54929	0.000386278	0.00115826
Rv1294	thrA	Probable homoserine dehydrogenase ThrA	intermediary metabolism and respiration	Involved in the conversion of L-aspartate to homoserine (third step). Homoserine participates in the biosynthesis of threonine and then isoleucine and in the biosynthesis of methionine [catalytic activity: L-homoserine + NAD(P)(+) = L-aspartate 4-semialdehyde + NAD(P)H.]	1847.85	0.417005	0.177426	2.3503	0.0187581	0.0373421
Rv1295	thrC	Threonine synthase ThrC (ts)	intermediary metabolism and respiration	Involved in threonine biosynthesis [catalytic activity: O-phospho-L-homoserine + H(2)O = L-threonine + phosphate]	1400.52	0.954944	0.213348	4.476	7.60551e-06	3.20085e-05
Rv1296	thrB	Probable homoserine kinase ThrB	intermediary metabolism and respiration	Threonine biosynthesis from asparate (fourth step) [catalytic activity: ATP + L-homoserine = ADP + O-phospho-L-homoserine].	949.656	1.24234	0.233567	5.31898	1.04349e-07	6.1183e-07
Rv1297	rho	Probable transcription termination factor Rho homolog	information pathways	Facilitates transcription termination by a mechanism that involves rho binding to the nascent RNA, activation of rho'S RNA-dependent ATPase activity, and release of the mRNA from the DNA template	13220.8	-0.033032	0.245147	-0.134744	0.892815	0.921302
Rv1298	rpmE	50S ribosomal protein L31 RpmE	information pathways	Involved in translation	2426.23	-0.048238	0.222712	-0.216594	0.828525	0.874447
Rv1299	prfA	Probable peptide chain release factor 1 PrfA (RF-1)	information pathways	Peptide chain release factor 1 directs the termination of translation in response to the peptide chain termination codons UAG and UAA	2408.89	1.24591	0.167218	7.45077	9.27979e-14	1.27754e-12
Rv1300	hemK	Probable HemK protein homolog HemK	intermediary metabolism and respiration	Possibly involved in the oxidation of protoporphyrinogen into protoporphyrin IX	1906.93	0.669316	0.144635	4.62762	3.69891e-06	1.64373e-05
Rv1301	Rv1301	Conserved protein	conserved hypotheticals	Function unknown	1315.88	0.634495	0.213911	2.96616	0.0030154	0.00728811
Rv1302	rfe	Probable undecapaprenyl-phosphate alpha-N-acetylglucosaminyltransferase Rfe (UDP-GlcNAc transferase)	cell wall and cell processes	Thought to be involved in AG biosynthesis. May be the tunicamycin sensitive transferase that catalyzes the synthesis of GlcNAc-pyrophosphorylundecaprenol (lipid I), the first lipid-linked intermediate involved in ECA synthesis.	1243.94	0.139315	0.214245	0.650263	0.515523	0.613359
Rv1303	Rv1303	Conserved hypothetical transmembrane protein	cell wall and cell processes	Function unknown	1477.95	-1.47805	0.30875	-4.78721	1.69115e-06	8.01331e-06
Rv1304	atpB	Probable ATP synthase a chain AtpB (protein 6)	intermediary metabolism and respiration	Key component of the proton channel; it may play a direct role in the translocation of protons (H+) across the membrane	1364.39	-1.3682	0.224922	-6.083	1.17958e-09	9.59435e-09
Rv1305	atpE	Probable ATP synthase C chain AtpE (lipid-binding protein) (dicyclohexylcarbodiimide-binding protein)	intermediary metabolism and respiration	This is one of the three chains of the nonenzymatic component (cf(0) subunit) of the ATPase complex.	1433.83	-2.18324	0.265046	-8.23722	1.76261e-16	3.29479e-15
Rv1306	atpF	Probable ATP synthase B chain AtpF	intermediary metabolism and respiration	This is one of the three chains of the nonenzymatic component (cf(0) subunit) of the ATPase complex.	2909.89	-1.99009	0.308549	-6.44983	1.11978e-10	1.05383e-09
Rv1307	atpH	Probable ATP synthase delta chain AtpH	intermediary metabolism and respiration	This protein seems to be part of the stalk that LINKS cf(0) to cf(1). It either transmits conformational changes from cf(0) into cf(1) or is implicated in proton conduction [catalytic activity: ATP + H(2)O + H(+)(in) = ADP + phosphate + H(+)(out)]	3961.36	-1.44674	0.269468	-5.36887	7.92297e-08	4.769e-07
Rv1308	atpA	Probable ATP synthase alpha chain AtpA	intermediary metabolism and respiration	Produces ATP from ADP in the presence of a proton gradient across the membrane. The alpha chain is a regulatory subunit [catalytic activity:ATP + H(2)O + H(+)(in) = ADP + phosphate + H(+)(out)]	4183.51	-1.64964	0.312474	-5.2793	1.2968e-07	7.4957e-07
Rv1309	atpG	Probable ATP synthase gamma chain AtpG	intermediary metabolism and respiration	Produces ATP from ADP in the presence of a proton gradient across the membrane. The gamma chain is believed to be important in regulating ATPase activity and the flow of protons through the cf(0) complex.	2246.36	-1.66169	0.259582	-6.40142	1.53938e-10	1.41602e-09
Rv1310	atpD	Probable ATP synthase beta chain AtpD	intermediary metabolism and respiration	Produces ATP from ADP in the presence of a proton gradient across the membrane. The beta chain is the catalytic subunit [catalytic activity: ATP + H(2)O + H(+)(in) = ADP + phosphate + H(+)(out)]	3305.72	-1.84542	0.294174	-6.2732	3.53701e-10	3.11976e-09
Rv1311	atpC	Probable ATP synthase epsilon chain AtpC	intermediary metabolism and respiration	Produces ATP from ADP in the presence of a proton gradient across the membrane [catalytic activity: ATP + H(2)O + H(+)(in) = ADP + phosphate + H(+)(out)]	1121.55	-1.78444	0.28736	-6.20979	5.30569e-10	4.53264e-09
Rv1312	Rv1312	Conserved hypothetical secreted protein	cell wall and cell processes	Unknown	752.918	-1.40149	0.270008	-5.19056	2.0966e-07	1.17036e-06
Rv1313c	Rv1313c	Possible transposase	insertion seqs and phages	Possibly required for the transposition of the insertion element IS1557.	546.163	1.10868	0.445742	2.48728	0.0128725	0.026859
Rv1314c	Rv1314c	Conserved protein	conserved hypotheticals	Function unknown	322.518	0.634046	0.233838	2.71148	0.00669837	0.0150556
Rv1315	murA	Probable UDP-N-acetylglucosamine 1-carboxyvinyltransferase MurA	cell wall and cell processes	Involved in cell wall formation; peptidoglycan biosynthesis. Adds enolpyruvyl to UDP-N-acetylglucosamine [catalytic activity: phosphoenolpyruvate + UDP-N-acetyl-D- glucosamine = phosphate + UDP-N-acetyl-3-O-(1-carboxyvinyl)-D-glucosamine]	1639.51	0.534359	0.165463	3.22947	0.00124018	0.00328379
Rv1316c	ogt	Methylated-DNA--protein-cysteine methyltransferase Ogt (6-O-methylguanine-DNA methyltransferase) (O-6-methylguanine-DNA-alkyltransferase)	information pathways	Repair of alkylated guanine in DNA by stoichiometrically transferring the alkyl group at the O-6 position to a cysteine residue in the enzyme. This is a suicide reaction: the enzyme is irreversibly inactivated [catalytic activity: DNA (containing 6-O-methylguanine) + [protein]-L-cysteine = DNA (without 6-O-methylguanine) + protein S-methyl-L-cysteine.]	120.849	-0.214277	0.223137	-0.960293	0.336908	0.4373
Rv1317c	alkA	Probable bifunctional regulatory protein and DNA repair enzyme AlkA (regulatory protein of adaptative response) (methylphosphotriester-DNA--protein-cysteine S-methyltransferase)	information pathways	Involved in the adaptive response to alkylation damage in DNA caused by alkylating agents. Repairs the SP diastereomer of DNA methylphosphotriester lesions by a direct and irreversible transfer of the methyl group to one of its own cysteine residues. The methylated ALKA protein acts as a positive regulator of its own synthesis, as well as that of other proteins.	546.966	1.45091	0.253887	5.71478	1.09846e-08	7.6648e-08
Rv1318c	Rv1318c	Possible adenylate cyclase (ATP pyrophosphate-lyase) (adenylyl cyclase)	intermediary metabolism and respiration	Thought to play an essential role in regulation of cellular metabolism by catalysing the synthesis of a second messenger, camp [catalytic activity: ATP = 3',5'-cyclic AMP + pyrophosphate].	293.63	-0.929685	0.172515	-5.389	7.0852e-08	4.30286e-07
Rv1319c	Rv1319c	Possible adenylate cyclase (ATP pyrophosphate-lyase) (adenylyl cyclase)	intermediary metabolism and respiration	Thought to play an essential role in regulation of cellular metabolism by catalysing the synthesis of a second messenger, camp [catalytic activity: ATP = 3',5'-cyclic AMP + pyrophosphate].	613.502	-0.776268	0.222023	-3.49634	0.000471691	0.00138383
Rv1320c	Rv1320c	Possible adenylate cyclase (ATP pyrophosphate-lyase) (adenylyl cyclase)	intermediary metabolism and respiration	Thought to play an essential role in regulation of cellular metabolism by catalysing the synthesis of a second messenger, cAMP. May be involved in virulence [catalytic activity: ATP = 3',5'-cyclic AMP + pyrophosphate].	1227.28	-0.556444	0.215586	-2.58108	0.00984924	0.0211463
Rv1321	Rv1321	Conserved hypothetical protein	conserved hypotheticals	Function unknown	1102.95	0.847039	0.158182	5.35483	8.56364e-08	5.12435e-07
Rv1322	Rv1322	Conserved hypothetical protein	conserved hypotheticals	Function unknown	871.897	0.925917	0.205896	4.49702	6.89119e-06	2.91001e-05
Rv1322A	Rv1322A	Conserved protein	conserved hypotheticals	Function unknown	3568.52	-0.295363	0.25685	-1.14995	0.250166	0.342665
Rv1323	fadA4	Probable acetyl-CoA acetyltransferase FadA4 (acetoacetyl-CoA thiolase)	lipid metabolism	Function unknown, but supposed involvement in lipid degradation [catalytic activity: 2 acetyl-CoA = CoA + acetoacetyl-CoA].	3633.08	-0.137374	0.145417	-0.944686	0.344819	0.444805
Rv1324	Rv1324	Possible thioredoxin	intermediary metabolism and respiration	Thioredoxin participates in various redox reactions through the reversible oxidation of its active center dithiol, to a disulfide, & catalyzes dithiol-disulfide exchange reactions	2479.61	0.748428	0.332601	2.25023	0.0244346	0.0474373
Rv1325c	PE_PGRS24	PE-PGRS family protein PE_PGRS24	PE/PPE	Function unknown	232.575	-0.261806	0.266896	-0.98093	0.326627	0.426605
Rv1326c	glgB	1,4-alpha-glucan branching enzyme GlgB (glycogen branching enzyme)	intermediary metabolism and respiration	Involved in glycogen biosynthesis (cytoplasmic polysaccharides) (third step) [catalytic activity: formation of 1,6-glucosidic linkages of glycogen].	824.73	-0.797392	0.197272	-4.04208	5.29782e-05	0.000188877
Rv1327c	glgE	M1P-dependent maltosyltransferase GlgE	intermediary metabolism and respiration	Function unknown; probably involved in polysaccharides degradation.	1492.72	-0.471318	0.264541	-1.78164	0.0748072	0.124374
Rv1328	glgP	Probable glycogen phosphorylase GlgP	intermediary metabolism and respiration	Phosphorylase is an important allosteric enzyme in carbohydrate metabolism. Enzymes from different sources differ in their regulatory mechanisms and in their natural substrates. However, all known phosphorylases share catalytic and structural properties [catalytic activity: {(1,4)-alpha-D-glucosyl}(N) + phosphate = {(1,4)-alpha-D-glucosyl}(N-1) + alpha-D-glucose 1-phosphate].	1616.34	-0.344479	0.227039	-1.51727	0.129198	0.196229
Rv1329c	dinG	Probable ATP-dependent helicase DinG	information pathways	Probable helicase involved in DNA repair and perhaps also replication.	548.612	0.101328	0.1495	0.677777	0.497913	0.595887
Rv1330c	pncB1	Nicotinic acid phosphoribosyltransferase PncB1	intermediary metabolism and respiration	Involved in NAD salvage. Phosphoribosylation of nicotinic acid. [catalytic activity: nicotinate + 5-phosphoribosyl 1-pyrophosphate = nicotinate mononucleotide + diphosphate]	326.338	-0.147408	0.175601	-0.83945	0.401217	0.501714
Rv1331	Rv1331	Conserved hypothetical protein	conserved hypotheticals	Function unknown	1386.05	-0.412334	0.207791	-1.98437	0.0472145	0.0846083
Rv1332	Rv1332	Probable transcriptional regulatory protein	regulatory proteins	Involved in transcriptional mechanism.	2126.69	-0.600402	0.307733	-1.95105	0.0510512	0.0901359
Rv1333	Rv1333	Probable hydrolase	intermediary metabolism and respiration	Function unknown; probably involved in cellular metabolism	1077.74	0.0964003	0.238295	0.404542	0.685814	0.762892
Rv1334	mec	Possible hydrolase	intermediary metabolism and respiration	Possibly involved in cysteine biosynthesis. Generates cysteine from hydrolysis of CysO-CYS.	377.508	0.462006	0.208438	2.21651	0.0266565	0.0511177
Rv1335	cysO	Sulfur carrier protein CysO	intermediary metabolism and respiration	Probably involved in cysteine biosynthesis, as sulfur donor in thiocarboxylated form.	368.687	0.0391086	0.279068	0.14014	0.888549	0.918076
Rv1336	cysM	Cysteine synthase B CysM (CSASE B) (O-phosphoserine sulfhydrylase B) (O-phosphoserine (thiol)-lyase B)	intermediary metabolism and respiration	Involved in cysteine biosynthesis [catalytic activity: O-phospho-L-serine + H(2)S = L-cysteine + phosphate]	1623.11	0.0403842	0.16609	0.243147	0.807892	0.858003
Rv1337	Rv1337	Probable integral membrane protein	cell wall and cell processes	Unknown	1567.51	-0.261279	0.168806	-1.5478	0.121669	0.186959
Rv1338	murI	Probable glutamate racemase MurI	cell wall and cell processes	Involved in peptidoglycan biosynthesis. Provides the (R)-glutamic acid required for cell wall biosynthesis [catalytic activity: L-glutamate = D-glutamate]	637.609	-0.142583	0.282308	-0.50506	0.613517	0.701527
Rv1339	Rv1339	Conserved protein	conserved hypotheticals	Function unknown	1333.76	1.53762	0.1721	8.93442	4.09323e-19	9.86976e-18
Rv1340	rphA	Probable ribonuclease RphA (RNase PH) (tRNA nucleotidyltransferase)	information pathways	RNase PH is a phosphorolytic exoribonuclease that removes nucleotide residues following the -CCA terminus of tRNA and adds nucleotides to the ends of RNA molecules by using nucleoside diphosphates as substrates [catalytic activity: {tRNA}(N+1) + phosphate = {tRNA}(N) + a nucleoside diphosphate].	1271.36	0.621484	0.141186	4.40189	1.07312e-05	4.38172e-05
Rv1341	Rv1341	Conserved protein	conserved hypotheticals	Function unknown	558.186	0.257711	0.170453	1.51192	0.130555	0.197919
Rv1342c	Rv1342c	Conserved membrane protein	cell wall and cell processes	Unknown	269.604	0.342535	0.198601	1.72474	0.0845741	0.137508
Rv1343c	lprD	Probable conserved lipoprotein LprD	cell wall and cell processes	Unknown	302.02	0.462847	0.189869	2.43773	0.01478	0.0302202
Rv1344	mbtL	Acyl carrier protein (ACP) MbtL	lipid metabolism	Thought to be involved in the biogenesis of the hydroxyphenyloxazoline-containing siderophore mycobactins	711.408	1.90282	0.217641	8.74293	2.27132e-18	5.0855e-17
Rv1345	mbtM	Probable fatty acyl-AMP ligase MbtM	lipid metabolism	Thought to be involved in the biogenesis of the hydroxyphenyloxazoline-containing siderophore mycobactins	2166.6	1.66579	0.188823	8.82193	1.12502e-18	2.66538e-17
Rv1346	mbtN	Acyl-CoA dehydrogenase MbtN	lipid metabolism	Thought to be involved in the biogenesis of the hydroxyphenyloxazoline-containing siderophore mycobactins	1011.26	1.13102	0.187984	6.01657	1.78157e-09	1.42072e-08
Rv1347c	mbtK	Lysine N-acetyltransferase MbtK	lipid metabolism	Involved in the biogenesis of the hydroxyphenyloxazoline-containing siderophore mycobactins	116.051	1.13105	0.259084	4.36559	1.26781e-05	5.09498e-05
Rv1348	irtA	Iron-regulated transporter IrtA	cell wall and cell processes	Involved in iron homeostasis. Responsible for energy coupling to the transport system and for the translocation of the substrate across the membrane.	805.559	1.07331	0.183298	5.85557	4.75373e-09	3.59396e-08
Rv1349	irtB	Iron-regulated transporter IrtB	cell wall and cell processes	Involved in iron homeostasis. Responsible for energy coupling to the transport system and for the translocation of the substrate across the membrane.	378.619	1.44354	0.240114	6.0119	1.83359e-09	1.45817e-08
Rv1350	fabG2	Probable 3-oxoacyl-[acyl-carrier protein] reductase FabG2 (3-ketoacyl-acyl carrier protein reductase)	lipid metabolism	Involved in the fatty acid biosynthesis pathway (first reduction step) [catalytic activity: (3R)-3-hydroxyacyl-[acyl-carrier protein] + NADP+ = 3-oxoacyl-[acyl-carrier protein] + NADPH].	174.065	0.397493	0.342266	1.16136	0.245497	0.337517
Rv1351	Rv1351	Hypothetical protein	conserved hypotheticals	Unknown	196.418	-0.993789	0.280719	-3.54016	0.000399883	0.00119292
Rv1352	Rv1352	Conserved protein	conserved hypotheticals	Function unknown	1131.22	0.114356	0.217829	0.524982	0.599595	0.68885
Rv1353c	Rv1353c	Probable transcriptional regulatory protein	regulatory proteins	Involved in transcriptional mechanism	46.9842	0.212979	0.370945	0.574153	0.565864	0.659204
Rv1354c	Rv1354c	Conserved hypothetical protein	conserved hypotheticals	Function unknown	136.172	0.462464	0.296958	1.55733	0.119391	0.184148
Rv1355c	moeY	Possible molybdopterin biosynthesis protein MoeY	intermediary metabolism and respiration	Involved in biosynthesis of a demolybdo cofactor (molybdopterin), necessary for molybdoenzymes. Plays a role in the activation of the small subunit of the molybdopterin converting factor (MOAD)	163.804	0.552274	0.345213	1.59981	0.109642	0.171512
Rv1356c	Rv1356c	Hypothetical protein	conserved hypotheticals	Unknown	23.3841	-0.475577	0.394396	-1.20584	0.22788	0.316177
Rv1357c	Rv1357c	Conserved hypothetical protein	conserved hypotheticals	Function unknown	14.013	2.1235	0.629604	3.37275	0.000744205	0.00208925
Rv1358	Rv1358	Probable transcriptional regulatory protein	regulatory proteins	Involved in transcriptional mechanism	147.839	1.07996	0.3313	3.25976	0.00111506	0.0029796
Rv1359	Rv1359	Probable transcriptional regulatory protein	regulatory proteins	Involved in transcriptional mechanism	55.5596	0.286187	0.351119	0.815072	0.415031	0.515469
Rv1360	Rv1360	Probable oxidoreductase	intermediary metabolism and respiration	Function unknown; probably involved in cellular metabolism.	890.053	-0.0357483	0.197262	-0.181222	0.856193	0.89576
Rv1361c	PPE19	PPE family protein PPE19	PE/PPE	Function unknown	960.853	-0.111691	0.286599	-0.389712	0.69675	0.771337
Rv1362c	Rv1362c	Possible membrane protein	cell wall and cell processes	Function unknown	320.056	-2.36449	0.300042	-7.88051	3.26039e-15	5.12977e-14
Rv1363c	Rv1363c	Possible membrane protein	cell wall and cell processes	Function unknown	668.5	-1.75955	0.279356	-6.29858	3.00376e-10	2.68428e-09
Rv1364c	Rv1364c	Possible sigma factor regulatory protein	information pathways	May be involved in regulating SIGF|Rv3286c	629.335	-0.927289	0.21649	-4.28328	1.84155e-05	7.21568e-05
Rv1365c	rsfA	Anti-anti-sigma factor RsfA (anti-sigma factor antagonist) (regulator of sigma F A)	information pathways	Regulates negatively Rv3287c|RSBW|USFX. Regulated by redox potential.	599.368	-0.876903	0.319272	-2.74657	0.00602217	0.0136715
Rv1366	Rv1366	Hypothetical protein	conserved hypotheticals	Unknown	160.274	-0.877845	0.200875	-4.3701	1.24187e-05	5.00063e-05
Rv1366A	Rv1366A	Conserved protein	conserved hypotheticals	Unknown	189.272	-1.32286	0.259236	-5.1029	3.34495e-07	1.80539e-06
Rv1367c	Rv1367c	Conserved protein	conserved hypotheticals	Function unknown (possibly involved in cell wall biosynthesis).	393.88	0.120451	0.219012	0.549976	0.582336	0.67268
Rv1368	lprF	Probable conserved lipoprotein LprF	cell wall and cell processes	Unknown	1979.75	-2.23665	0.423205	-5.28502	1.25692e-07	7.27549e-07
Rv1369c	Rv1369c	Probable transposase	insertion seqs and phages	Possibly required for the transposition of the insertion element IS6110.	105.564	0.189244	0.256339	0.738257	0.460358	0.561833
Rv1370c	Rv1370c	Putative transposase for insertion sequence element IS6110 (fragment)	insertion seqs and phages	Possibly required for the transposition of the insertion element IS6110.	50.7987	0.166213	0.36969	0.4496	0.652999	0.734669
Rv1371	Rv1371	Probable conserved membrane protein	cell wall and cell processes	Unknown	41.4204	1.69162	0.476164	3.55259	0.000381462	0.00114805
Rv1372	Rv1372	Conserved hypothetical protein	conserved hypotheticals	Function unknown	676.286	-0.0208015	0.79306	-0.0262294	NA	NA
Rv1373	Rv1373	Glycolipid sulfotransferase	intermediary metabolism and respiration	Involved in sulfation: activity towards typical ceramide glycolipids and trehalose glycolipids.	1205.96	0.0478833	1.10217	0.0434445	NA	NA
Rv1374c	Rv1374c	Hypothetical protein	conserved hypotheticals	Unknown	31.539	-0.190519	0.390331	-0.488097	0.625481	0.711568
Rv1375	Rv1375	Conserved hypothetical protein	conserved hypotheticals	Function unknown	9223.08	3.47368	0.50719	6.84886	7.44411e-12	7.79814e-11
Rv1376	Rv1376	Conserved hypothetical protein	conserved hypotheticals	Function unknown	2267.45	3.48088	0.311091	11.1893	4.60281e-29	2.71833e-27
Rv1377c	Rv1377c	Putative transferase	intermediary metabolism and respiration	Function unknown; probably involved in cellular metabolism	693.559	0.703798	0.245954	2.8615	0.00421645	0.00989986
Rv1378c	Rv1378c	Conserved hypothetical protein	conserved hypotheticals	Function unknown	991.792	2.28372	0.21573	10.586	3.45931e-26	1.54909e-24
Rv1379	pyrR	Probable pyrimidine operon regulatory protein PyrR	regulatory proteins	Binds to the conserved sequence in the PYR operon mRNA and disrupts the antiterminator, permitting terminator hairpin formation and promoting transcription termination	1144.09	0.444943	0.16606	2.67941	0.00737524	0.0163872
Rv1380	pyrB	Probable aspartate carbamoyltransferase PyrB (ATCase) (aspartate transcarbamylase)	intermediary metabolism and respiration	Involved in pyrimidine biosynthesis (second step) [catalytic activity: carbamoyl phosphate + L-aspartate = phosphate + N-carbamoyl-L-aspartate]	424.365	0.0486128	0.223496	0.217511	0.82781	0.874372
Rv1381	pyrC	Probable dihydroorotase PyrC (DHOase)	intermediary metabolism and respiration	Involved in pyrimidine biosynthesis (third step) [catalytic activity: (S)-dihydroorotate + H(2)O = N-carbamoyl-L-aspartate]	608.617	-0.535728	0.238186	-2.2492	0.0244996	0.0475184
Rv1382	Rv1382	Probable export or membrane protein	cell wall and cell processes	Unknown	262.841	-0.502637	0.293396	-1.71317	0.086681	0.140269
Rv1383	carA	Probable carbamoyl-phosphate synthase small chain CarA (carbamoyl-phosphate synthetase glutamine chain)	intermediary metabolism and respiration	Involved in both arginine and pyrimidine biosynthesis [catalytic activity: 2 ATP + L-glutamine + CO(2) + H(2)O = 2 ADP + phosphate + glutamate + carbamoyl phosphate]	385.464	-0.813583	0.258603	-3.14607	0.00165481	0.00425986
Rv1384	carB	Probable carbamoyl-phosphate synthase large chain CarB (carbamoyl-phosphate synthetase ammonia chain)	intermediary metabolism and respiration	Involved in both arginine and pyrimidine biosynthesis [catalytic activity: 2 ATP + L-glutamine + CO(2) + H(2)O = 2 ADP + phosphate + glutamate + carbamoyl phosphate.]	882.564	-0.840308	0.236906	-3.54701	0.000389626	0.00116575
Rv1385	pyrF	Probable orotidine 5'-phosphate decarboxylase PyrF (OMP decarboxylase) (ompdecase)	intermediary metabolism and respiration	Involved in the biosynthesis of pyrimidines [catalytic activity: orotidine 5'-phosphate = UMP + CO(2)]	175.336	-0.849996	0.231937	-3.66477	0.000247564	0.000779617
Rv1386	PE15	PE family protein PE15	PE/PPE	Function unknown	853.668	-0.700889	0.224768	-3.11828	0.00181909	0.00463011
Rv1387	PPE20	PPE family protein PPE20	PE/PPE	Function unknown	4498.5	0.0714385	0.176887	0.403865	0.686312	0.762936
Rv1388	mihF	Putative integration host factor MihF	information pathways	Unknown	4469.97	-1.05625	0.357319	-2.95604	0.00311616	0.00750937
Rv1389	gmk	Probable guanylate kinase Gmk	intermediary metabolism and respiration	Essential for recycling GMP and indirectly, CGMP [catalytic activity: ATP + GMP = ADP + GDP]	3840.72	-0.768335	0.2643	-2.90706	0.00364842	0.00866394
Rv1390	rpoZ	Probable DNA-directed RNA polymerase (omega chain) RpoZ (transcriptase omega chain) (RNA polymerase omega subunit)	information pathways	Promotes RNA polymerase assembly. Latches the N-and C-terminal regions of the beta' subunit thereby faciltating its interaction with the beta and alpha subunits [catalytic activity: N nucleoside triphosphate = N diphosphate + {RNA}N].	2968.13	0.227527	0.221027	1.02941	0.303287	0.401655
Rv1391	dfp	Probable DNA/pantothenate metabolism flavoprotein homolog Dfp	intermediary metabolism and respiration	Flavoprotein affecting synthesis of DNA and pantothenate metabolism	3929.96	0.0698167	0.192168	0.36331	0.716373	0.786852
Rv1392	metK	Probable S-adenosylmethionine synthetase MetK (mat) (AdoMet synthetase) (methionine adenosyltransferase)	intermediary metabolism and respiration	Involved in the activated methyl cycle. Catalyzes the formation of S-adenosylmethionine from methionine and ATP. The overall synthetic reaction is composed of two sequential steps, AdoMet formation and the subsequent tripolyphosphate hydrolysis which occurs prior to release of AdoMet from the enzyme. [catalytic activity : ATP + L-methionine + H(2)O = phosphate + diphosphate + S-adenosyl-L-methion…	4738.23	1.44706	0.160731	9.00295	2.19724e-19	5.39382e-18
Rv1393c	Rv1393c	Probable monoxygenase	intermediary metabolism and respiration	Function unknown; probably involved in cellular metabolism	1376.32	-1.82969	0.327154	-5.59273	2.2352e-08	1.46674e-07
Rv1394c	cyp132	Probable cytochrome P450 132 Cyp132	intermediary metabolism and respiration	Cytochromes P450 are a group of heme-thiolate monooxygenases. It oxidizes a variety of structurally unrelated compounds, including steroids, fatty acids, and xenobiotics.	1896.21	-1.26281	0.264628	-4.77201	1.82394e-06	8.59256e-06
Rv1395	Rv1395	Transcriptional regulatory protein	regulatory proteins	Involved in transcriptional mechanism	408.987	1.7894	0.290129	6.1676	6.93326e-10	5.8374e-09
Rv1396c	PE_PGRS25	PE-PGRS family protein PE_PGRS25	PE/PPE	Function unknown	3700.09	1.23179	1.16913	1.05359	0.292069	0.389253
Rv1397c	vapC10	Possible toxin VapC10	virulence, detoxification, adaptation	Unknown	21376.8	0.755365	0.723602	1.0439	0.296534	0.394378
Rv1398c	vapB10	Possible antitoxin VapB10	virulence, detoxification, adaptation	Unknown	28757	0.78819	0.574204	1.37267	0.169856	0.247203
Rv1399c	nlhH	Probable non lipolytic carboxylesterase NlhH	intermediary metabolism and respiration	Function unknown, but supposedly involved in lipid metabolism	295.561	0.174663	0.237588	0.735153	0.462247	0.563313
Rv1400c	lipI	Probable lipase LipH	intermediary metabolism and respiration	Function unknown, but possibly involved in lipid metabolism	420.298	-0.13591	0.202494	-0.671177	0.502107	0.600378
Rv1401	Rv1401	Possible membrane protein	cell wall and cell processes	Unknown	451.052	-0.484227	0.3236	-1.49638	0.134556	0.202779
Rv1402	priA	Putative primosomal protein N' PriA (replication factor Y)	information pathways	Recognizes a specific hairpin sequence on PHIX SSDNA; this structure is then recognized and bound by proteins PRIB and PRIC. Formation of the primosome proceeds with the subsequent actions of DNAB, DNAC, DNAT and primase. PRIA then functions as a helicase within the primosome	451.885	0.14788	0.199395	0.741641	0.458305	0.559579
Rv1403c	Rv1403c	Putative methyltransferase	intermediary metabolism and respiration	Causes methylation	1035.3	2.49932	1.40388	1.78029	0.0750287	0.124589
Rv1404	Rv1404	Probable transcriptional regulatory protein	regulatory proteins	Involved in transcriptional mechanism	1392.65	-0.36401	0.475652	-0.765285	0.444102	0.546082
Rv1405c	Rv1405c	Putative methyltransferase	intermediary metabolism and respiration	Causes methylation	12003.8	3.89547	1.56636	2.48695	0.0128844	0.0268701
Rv1406	fmt	Probable methionyl-tRNA formyltransferase Fmt	information pathways	Modify the free amino group of the aminoacyl moiety of methionyl-tRNA(fMet). The formyl group appears to play a dual role in the initiator identity of N-formylmethionyl-tRNA by:(I) promoting its recognition by IF2 and (II) impairing its binding to EFTU-GTP. [catalytic activity: 10-formyltetrahydrofolate + L-methionyl-tRNA + H(2)O = tetrahydrofolate + N-formylmethionyl-tRNA]	664.417	1.31149	0.391605	3.34902	0.000810967	0.00224656
Rv1407	fmu	Probable Fmu protein (sun protein)	information pathways	Unknown	648.769	1.29194	0.240152	5.37968	7.46172e-08	4.51135e-07
Rv1408	rpe	Probable ribulose-phosphate 3-epimerase Rpe (PPE) (R5P3E) (pentose-5-phosphate 3-epimerase)	intermediary metabolism and respiration	Involved in the calvin cycle [catalytic activity: D-ribulose 5-phosphate = D-xylulose 5- phosphate]	717.263	0.34763	0.177246	1.96129	0.0498457	0.0885831
Rv1409	ribG	Probable bifunctional riboflavin biosynthesis protein RibG : diaminohydroxyphosphoribosylaminopyrimidine deaminase (riboflavin-specific deaminase) + 5-amino-6-(5-phosphoribosylamino) uracil reductase (HTP reductase)	intermediary metabolism and respiration	Involved in riboflavin biosynthesis (at the second and third steps). Converts 2,5-diamino-6-(ribosylamino)-4(3H)-pyrimidinone 5'-phosphate into 5-amino-6-(ribosylamino)-2,4(1H,3H)-pyrimidinedione 5'-phosphate [catalytic activity 1: 2,5-diamino-6-hydroxy-4-(5-phosphoribosylamino)pyrimidine + H(2)O = 5-amino-6-(5-phosphoribosylamino)uracil + NH(3)] [catalytic activity 2: 5-amino-6-(5-phosphoribityl…	787.482	-0.153822	0.215168	-0.714894	0.474675	0.574317
Rv1410c	Rv1410c	Aminoglycosides/tetracycline-transport integral membrane protein	cell wall and cell processes	Involved in transport of aminoglycosides and tetracycline across the membrane (export): drug resistance by an export mechanism (conferes resistance to toxic compounds by removing them for the cells). Responsible for the translocation of the substrate across the membrane.	4514.7	0.636954	0.191365	3.32848	0.000873228	0.00238979
Rv1411c	lprG	Conserved lipoprotein LprG	cell wall and cell processes	Unknown	2194.14	0.713929	0.227253	3.14156	0.00168051	0.00431511
Rv1412	ribC	Probable riboflavin synthase alpha chain RibC (RibE)	intermediary metabolism and respiration	Involved in riboflavin synthesis. Riboflavin synthase is a bifunctional enzyme complex catalyzing the formation of riboflavin from 5-amino-6-(1'-D)- ribityl-amino-2,4(1H,3H)-pyrimidinedione and L-3,4-dihydrohy-2- butanone-4-phosphate via 6,7-dimethyl-8-lumazine. The alpha subunit catalyzes the dismutation of 6,7-dimethyl-8-lumazine to riboflavin and 5-amino-6-(1'-D)-ribityl-amino-2,4(1H,3H)- pyri…	380.086	-0.0559422	0.207569	-0.269511	0.787537	0.840988
Rv1413	Rv1413	Conserved hypothetical protein	conserved hypotheticals	Function unknown	294.185	-0.263174	0.21137	-1.24509	0.2131	0.298129
Rv1414	Rv1414	Conserved hypothetical protein	conserved hypotheticals	Function unknown	106.746	0.27887	0.296812	0.939551	0.347448	0.447346
Rv1415	ribA2	Probable riboflavin biosynthesis protein RibA2 : GTP cyclohydrolase II + 3,4-dihydroxy-2-butanone 4-phosphate synthase (DHBP synthase)	intermediary metabolism and respiration	Involved in riboflavin biosynthesis [catalytic activity: GTP + 3 H(2)O = formate + 2,5-diamino-6-hydroxy-4-(5-phosphoribosylamino)pyrimidine + diphosphate].	1897.77	-0.144645	0.357609	-0.404477	0.685862	0.762892
Rv1416	ribH	Probable riboflavin synthase beta chain RibH (6,7-dimethyl-8-ribityllumazine synthase) (DMRL synthase) (lumazine synthase)	intermediary metabolism and respiration	Riboflavin synthase is a bifunctional enzyme complex involved in riboflavin synthesis. Riboflavin synthase catalyzes the formation of riboflavin from 5-amino-6-(1'-D)- ribityl-amino-2,4(1H,3H)-pyrimidinedione and L-3,4-dihydrohy-2- butanone-4-phosphate via 6,7-dimethyl-8-lumazine. The beta subunit catalyzes the condensation of 5-amino-6-(1'-D)-ribityl- amino-2,4(1H,3H)-pyrimidinedione with L-3,4-…	702.575	-0.537282	0.289921	-1.8532	0.0638531	0.108644
Rv1417	Rv1417	Possible conserved membrane protein	cell wall and cell processes	Unknown	376.226	-0.338947	0.291024	-1.16467	0.244151	0.336385
Rv1418	lprH	Probable lipoprotein LprH	cell wall and cell processes	Unknown	535.495	0.0906143	0.159179	0.56926	0.569179	0.662688
Rv1419	Rv1419	Unknown protein	conserved hypotheticals	Unknown	1235.76	0.431591	0.295813	1.459	0.144565	0.215394
Rv1420	uvrC	Probable excinuclease ABC (subunit C - nuclease) UvrC	information pathways	Involved in nucleotide excision repair. The ABC excision nuclease is a DNA repair enzyme that catalyzes the excision reaction of UV-damaged nucleotide segments producing oligomers having the modified base(S). Attaches to the UVRA-UVRB complex, displacing UVRA, and the damaged DNA strand is nicked on both sides of the damaged site	1636.75	0.489657	0.295216	1.65864	0.0971886	0.155129
Rv1421	Rv1421	Conserved protein	conserved hypotheticals	Function unknown	831.584	0.332444	0.220279	1.5092	0.131249	0.198603
Rv1422	Rv1422	Conserved hypothetical protein	conserved hypotheticals	Function unknown	913.519	-0.151068	0.206398	-0.731926	0.464214	0.565015
Rv1423	whiA	Probable transcriptional regulatory protein WhiA	regulatory proteins	Involved in transcriptional mechanism	934.274	-1.04791	0.286139	-3.66224	0.000250019	0.000786739
Rv1424c	Rv1424c	Possible membrane protein	cell wall and cell processes	Unknown	216.885	-0.603743	0.317439	-1.90192	0.0571819	0.0991137
Rv1425	Rv1425	Possible triacylglycerol synthase (diacylglycerol acyltransferase)	lipid metabolism	May be involved in synthesis of triacylglycerol	1109.16	-0.629465	0.205819	-3.05835	0.0022256	0.00552671
Rv1426c	lipO	Probable esterase LipO	intermediary metabolism and respiration	Function unknown, but supposedly involved in lipid metabolism	405.431	-0.0423621	0.217531	-0.194741	0.845596	0.887407
Rv1427c	fadD12	Possible long-chain-fatty-acid--CoA ligase FadD12 (fatty-acid-CoA synthetase) (fatty-acid-CoA synthase)	lipid metabolism	Function unknown, but supposed involvement in lipid degradation.	530.631	-0.916267	0.207121	-4.42382	9.69692e-06	3.98738e-05
Rv1428c	Rv1428c	Conserved hypothetical protein	conserved hypotheticals	Function unknown	464.137	-0.441144	0.196271	-2.24763	0.0246	0.0476902
Rv1429	Rv1429	Conserved protein	conserved hypotheticals	Function unknown	332.707	-1.20738	0.330207	-3.65642	0.000255767	0.000801115
Rv1430	PE16	PE family protein PE16	PE/PPE	Function unknown	731.809	1.72266	0.336988	5.11192	3.189e-07	1.73038e-06
Rv1431	Rv1431	Conserved membrane protein	cell wall and cell processes	Unknown	353.891	-0.341317	0.217649	-1.5682	0.116835	0.180958
Rv1432	Rv1432	Probable dehydrogenase	intermediary metabolism and respiration	Function unknown; probably involved in cellular metabolism	139.969	0.0958817	0.22382	0.428388	0.668369	0.748448
Rv1433	Rv1433	Possible conserved exported protein	cell wall and cell processes	Unknown	473.616	-1.31432	0.269798	-4.8715	1.10756e-06	5.45087e-06
Rv1434	Rv1434	Hypothetical protein	conserved hypotheticals	Unknown	133.643	-0.767709	0.360298	-2.13076	0.0331089	0.0621406
Rv1435c	Rv1435c	Probable conserved proline, glycine, valine-rich secreted protein	cell wall and cell processes	Unknown	1059.99	-0.401037	0.218429	-1.836	0.066357	0.11243
Rv1436	gap	Probable glyceraldehyde 3-phosphate dehydrogenase Gap (GAPDH)	intermediary metabolism and respiration	Involved in second phase of glycolysis (first step) [catalytic activity: D-glyceraldehyde 3-phosphate + phosphate + NAD(+) = 3-phospho-D-glyceroyl phosphate + NADH.]	1645.05	-0.88955	0.229135	-3.88221	0.000103513	0.000350053
Rv1437	pgk	Probable phosphoglycerate kinase Pgk	intermediary metabolism and respiration	Involved in the second phase of glycolysis (second step) [catalytic activity: ATP + 3-phospho-D-glycerate = ADP + 3-phospho-D-glyceroyl phosphate]	1209.11	-1.1586	0.213454	-5.42788	5.70265e-08	3.54783e-07
Rv1438	tpi	Probable triosephosphate isomerase Tpi (TIM)	intermediary metabolism and respiration	Plays an important role in several metabolic pathways [catalytic activity: D-glyceraldehyde 3-phosphate = glycerone phosphate]	750.777	-1.07681	0.201701	-5.33866	9.36364e-08	5.54605e-07
Rv1439c	Rv1439c	Unknown protein	conserved hypotheticals	Unknown	304.243	0.722113	0.217502	3.32003	0.000900088	0.00245506
Rv1440	secG	Probable protein-export membrane protein (translocase subunit) SecG	cell wall and cell processes	Involved in protein export. Participates in a early event of protein translocation.	548.678	0.0361089	0.286609	0.125987	0.899742	0.926808
Rv1441c	PE_PGRS26	PE-PGRS family protein PE_PGRS26	PE/PPE	Function unknown	395.848	-0.0151926	0.311251	-0.0488112	0.96107	0.97033
Rv1442	bisC	Probable biotin sulfoxide reductase BisC (BDS reductase) (BSO reductase)	intermediary metabolism and respiration	This enzyme may serve as a scavenger, allowing the cell to utilize biotin sulfoxide as a biotin source	1755.34	0.519963	0.216165	2.4054	0.016155	0.0327357
Rv1443c	Rv1443c	Unknown protein	conserved hypotheticals	Unknown	432.183	0.372041	0.20527	1.81245	0.0699173	0.117781
Rv1444c	Rv1444c	Unknown protein	conserved hypotheticals	Unknown	447.831	-1.13621	0.375085	-3.02921	0.00245196	0.00604095
Rv1445c	devB	Probable 6-phosphogluconolactonase DevB (6PGL)	intermediary metabolism and respiration	Involved in pentose phosphate pathway. Hydrolysis of 6-phosphogluconolactone to 6- phosphogluconate. [catalytic activity: 6-phospho-D-glucono-1,5-lactone + H(2)O = 6- phospho-D-gluconate]	515.15	-0.95782	0.305015	-3.14024	0.0016881	0.00432916
Rv1446c	opcA	Putative OXPP cycle protein OpcA	intermediary metabolism and respiration	May be involved in the functional assembly of glucose 6-phosphate dehydrogenase	705.386	-1.00286	0.27905	-3.59383	0.000325847	0.000997617
Rv1447c	zwf2	Probable glucose-6-phosphate 1-dehydrogenase Zwf2 (G6PD)	intermediary metabolism and respiration	Involved in pentose phosphate pathway [catalytic activity: D-glucose 6-phosphate + NADP(+) = D-glucono- 1,5-lactone 6-phosphate + NADPH]	1249.19	-0.976104	0.244893	-3.98584	6.72428e-05	0.000234802
Rv1448c	tal	Probable transaldolase Tal	intermediary metabolism and respiration	Transaldolase is important for the balance of metabolites in the pentose-phosphate pathway [catalytic activity: sedoheptulose 7-phosphate + D-glyceraldehyde 3-phosphate = D-erythrose 4-phosphate + D-fructose 6-phosphate]	1369.96	-1.20606	0.248571	-4.85199	1.22229e-06	5.98658e-06
Rv1449c	tkt	Transketolase Tkt (TK)	intermediary metabolism and respiration	This enzyme, together with transaldolase, provides a link between the glycolytic and pentose-phosphate pathways. It catalyzes the reversible transfer of a two-carbon KETOL unit from xylulose 5-phosphate to an aldose receptor [catalytic activity: sedoheptulose 7-phosphate + D-glyceraldehyde 3-phosphate = D-ribose 5-phosphate + D-xylulose 5-phosphate]	2830.28	-0.532957	0.208836	-2.55203	0.0107096	0.0227615
Rv1450c	PE_PGRS27	PE-PGRS family protein PE_PGRS27	PE/PPE	Function unknown	104.382	-1.18068	0.283729	-4.1613	3.16445e-05	0.000117764
Rv1451	ctaB	Probable cytochrome C oxidase assembly factor CtaB	intermediary metabolism and respiration	Thought to be involved in aerobic respiration.	1591.44	-0.560532	0.447356	-1.25299	0.21021	0.294771
Rv1452c	PE_PGRS28	PE-PGRS family protein PE_PGRS28	PE/PPE	Function unknown	57.039	0.0384303	0.328686	0.116921	0.906923	0.931295
Rv1453	Rv1453	Possible transcriptional activator protein	regulatory proteins	Involved in transcriptional mechanism	288.646	0.356897	0.333195	1.07114	0.284108	0.380962
Rv1454c	qor	Probable quinone reductase Qor (NADPH:quinone reductase) (zeta-crystallin homolog protein)	intermediary metabolism and respiration	Catalyzes the one electron reduction of certain quinones [catalytic activity: NADPH + quinone = NADP+ + semiquinone]	425.031	0.137505	0.209269	0.657072	0.511135	0.609206
Rv1455	Rv1455	Conserved protein	conserved hypotheticals	Function unknown	287.73	0.728965	0.326412	2.23327	0.0255312	0.0492611
Rv1456c	Rv1456c	Probable unidentified antibiotic-transport integral membrane ABC transporter	cell wall and cell processes	Thought to be involved in active transport of antibiotic across the membrane (export): unidentified antibiotic resistance by an export mechanism. Responsible for the translocation of the substrate across the membrane.	265.689	0.41479	0.22652	1.83114	0.0670799	0.113471
Rv1457c	Rv1457c	Probable unidentified antibiotic-transport integral membrane ABC transporter	cell wall and cell processes	Thought to be involved in active transport of antibiotic across the membrane (export): unidentified antibiotic resistance by an export mechanism. Responsible for the translocation of the substrate across the membrane.	312.349	0.276661	0.248582	1.11296	0.265726	0.360344
Rv1458c	Rv1458c	Probable unidentified antibiotic-transport ATP-binding protein ABC transporter	cell wall and cell processes	Thought to be involved in active transport of antibiotic across the membrane (export): unidentified antibiotic resistance by an export mechanism. Responsible for energy coupling to the transport system.	674.887	-0.0500925	0.157913	-0.317216	0.75108	0.811628
Rv1459c	Rv1459c	Possible conserved integral membrane protein	cell wall and cell processes	Unknown	1310.02	1.24775	0.198969	6.27107	3.58584e-10	3.1492e-09
Rv1460	Rv1460	Probable transcriptional regulatory protein	regulatory proteins	Involved in transcriptional mechanism	4482.95	4.31971	0.210134	20.5569	6.67537e-94	3.40027e-91
Rv1461	Rv1461	Conserved protein	conserved hypotheticals	Function unknown	8875.05	2.11253	0.219224	9.63642	5.61113e-22	1.77251e-20
Rv1462	Rv1462	Conserved hypothetical protein	conserved hypotheticals	Function unknown	5102.66	2.97697	0.317065	9.38915	6.04841e-21	1.73572e-19
Rv1463	Rv1463	Probable conserved ATP-binding protein ABC transporter	cell wall and cell processes	Thought to be involved in active transport across the membrane. Responsible for energy coupling to the transport system.	2253.84	2.38674	0.313321	7.61756	2.58522e-14	3.83083e-13
Rv1464	csd	Probable cysteine desulfurase Csd	intermediary metabolism and respiration	Catalyzes the removal of elemental sulfur and selenium atoms from L-cysteine, L-cystine, L-selenocysteine, and L-selenocystine to produce L-alanine	3188.2	2.74384	0.370042	7.41494	1.21677e-13	1.64729e-12
Rv1465	Rv1465	Possible nitrogen fixation related protein	intermediary metabolism and respiration	Function unknown; probably involved in cellular metabolism.	1263.55	1.94232	0.375293	5.17549	2.27318e-07	1.26202e-06
Rv1466	Rv1466	Conserved protein	conserved hypotheticals	Function unknown	962.72	1.518	0.407079	3.72901	0.000192232	0.000619735
Rv1467c	fadE15	Probable acyl-CoA dehydrogenase FadE15	lipid metabolism	Function unknown, but involvement in lipid degradation.	1906.94	-2.28764	0.301509	-7.5873	3.26634e-14	4.78789e-13
Rv1468c	PE_PGRS29	PE-PGRS family protein PE_PGRS29	PE/PPE	Function unknown	1358.49	0.868517	0.296062	2.93356	0.003351	0.008009
Rv1469	ctpD	Probable cation transporter P-type ATPase D CtpD	cell wall and cell processes	Cation-transporting ATPase; possibly catalyzes the transport of a cation (possibly cadmium) with the hydrolyse of ATP [catalytic activity: ATP + H(2)O + cation(in) = ADP + phosphate + cation(out)].	934.415	0.600692	0.196117	3.06292	0.00219186	0.00545956
Rv1470	trxA	Probable thioredoxin TrxA	intermediary metabolism and respiration	Thioredoxin participates in various redox reactions through the reversible oxidation of its active center dithiol, to a disulfide, & catalyzes dithiol-disulfide exchange reactions	231.076	-1.04418	0.300047	-3.48005	0.000501319	0.00146338
Rv1471	trxB1	Probable thioredoxin TrxB1	intermediary metabolism and respiration	Thioredoxin participates in various redox reactions through the reversible oxidation of its active center dithiol, to a disulfide, & catalyzes dithiol-disulfide exchange reactions.	657.033	1.20885	0.392798	3.07754	0.00208716	0.0052211
Rv1472	echA12	Possible enoyl-CoA hydratase EchA12 (enoyl hydrase) (unsaturated acyl-CoA hydratase) (crotonase)	lipid metabolism	Could possibly oxidize fatty acids using specific components [catalytic activity: (3S)-3-hydroxyacyl-CoA = trans-2(or 3)-enoyl-CoA + H(2)O].	1600.5	0.767389	0.190876	4.02035	5.81123e-05	0.000205741
Rv1473	Rv1473	Probable macrolide-transport ATP-binding protein ABC transporter	cell wall and cell processes	Thought to be involved in active transport of macrolide across the membrane (export). Macrolide antibiotics resistance by an export mechanism. Responsible for energy coupling to the transport system.	1594.45	0.672366	0.171397	3.92286	8.75057e-05	0.000299904
Rv1473A	Rv1473A	Possible transcriptional regulatory protein	regulatory proteins	Possibly involved in transcriptional mechanism	138.779	0.605584	0.22259	2.72063	0.00651573	0.0147182
Rv1474c	Rv1474c	Probable transcriptional regulatory protein	regulatory proteins	Involved in transcriptional mechanism	356.005	-0.659612	0.207031	-3.18606	0.00144226	0.00376022
Rv1475c	acn	Probable iron-regulated aconitate hydratase Acn (citrate hydro-lyase) (aconitase)	intermediary metabolism and respiration	Involved in tricarboxylic acid cycle [catalytic activity: citrate = cis-aconitate + H2O]	2799.38	0.426552	0.174419	2.44556	0.0144629	0.0297058
Rv1476	Rv1476	Possible membrane protein	cell wall and cell processes	Unknown	529.792	-2.02221	0.354752	-5.70035	1.19559e-08	8.2999e-08
Rv1477	ripA	Peptidoglycan hydrolase	virulence, detoxification, adaptation	Unknown, but supposed involvement in virulence.	968.229	-1.30781	0.249863	-5.23411	1.65785e-07	9.35696e-07
Rv1478	Rv1478	Possible invasion protein	virulence, detoxification, adaptation	Unknown, but supposedly involved in virulence	390.619	-1.82813	0.26735	-6.83797	8.03226e-12	8.37122e-11
Rv1479	moxR1	Probable transcriptional regulatory protein MoxR1	regulatory proteins	Involved in transcriptional mechanism	2757.28	-0.192001	0.171807	-1.11754	0.263764	0.358399
Rv1480	Rv1480	Conserved protein	conserved hypotheticals	Function unknown	1418.78	0.310989	0.181544	1.71302	0.0867088	0.140269
Rv1481	Rv1481	Probable membrane protein	cell wall and cell processes	Unknown	974.886	0.703771	0.186364	3.77633	0.000159158	0.000520104
Rv1482c	Rv1482c	Conserved hypothetical protein	conserved hypotheticals	Function unknown	28.7287	0.263233	0.459286	0.573136	0.566553	0.659818
Rv1483	fabG1	3-oxoacyl-[acyl-carrier protein] reductase FabG1 (3-ketoacyl-acyl carrier protein reductase) (mycolic acid biosynthesis a protein)	lipid metabolism	Involved in the fatty acid biosynthesis pathway (first reduction step) (mycolic acid biosynthesis); reduces KASA/KASB products [catalytic activity: (3R)-3-hydroxyacyl-[acyl-carrier protein] + NADP+ = 3-oxoacyl-[acyl-carrier protein] + NADPH].	1266.73	0.709924	0.213519	3.32488	0.000884578	0.00241761
Rv1484	inhA	NADH-dependent enoyl-[acyl-carrier-protein] reductase InhA (NADH-dependent enoyl-ACP reductase)	lipid metabolism	This isozyme is involved in mycolic acid biosynthesis. Second reductive step in fatty acid biosynthesis. Involved in the resistance against the antituberculosis drugs isoniazid and ethionamide [catalytic activity: acyl-[acyl-carrier protein] + NAD(+) = trans-2,3-dehydroacyl-[acyl-carrier protein] + NADH].	1635.07	0.180059	0.225754	0.797587	0.42511	0.526382
Rv1485	hemZ	Ferrochelatase HemZ (protoheme ferro-lyase) (heme synthetase)	intermediary metabolism and respiration	Involved in protoheme biosynthesis (last step). Catalyzes the insertion of ferrous iron into protoporphyrin IX to form protoheme [catalytic activity: protoporphyrin + FE(2+) = protoheme + 2 H(+)].	619.39	-0.0173612	0.189878	-0.0914335	0.927148	0.946063
Rv1486c	Rv1486c	Conserved hypothetical protein	conserved hypotheticals	Function unknown	1315.38	0.488982	0.146501	3.33775	0.000844605	0.00232081
Rv1487	Rv1487	Conserved membrane protein	cell wall and cell processes	Unknown	528.152	-1.06849	0.198876	-5.37263	7.75946e-08	4.67748e-07
Rv1488	Rv1488	Possible exported conserved protein	cell wall and cell processes	Function unknown	2078.27	-0.730835	0.216438	-3.37665	0.000733743	0.00206492
Rv1489	Rv1489	Conserved protein	conserved hypotheticals	Function unknown	893.551	-0.121502	0.221156	-0.549394	0.582735	0.672894
Rv1489A	Rv1489A	Conserved protein	conserved hypotheticals	Function unknown	577.034	0.366089	0.176588	2.07312	0.0381611	0.0701745
Rv1490	Rv1490	Probable membrane protein	cell wall and cell processes	Unknown	207.13	0.0881212	0.284405	0.309844	0.75668	0.81703
Rv1491c	Rv1491c	Conserved membrane protein	cell wall and cell processes	Unknown	494.962	0.981366	0.231199	4.24467	2.18912e-05	8.42367e-05
Rv1492	mutA	Probable methylmalonyl-CoA mutase small subunit MutA (MCM)	lipid metabolism	Involved in propionic acid fermentation. Catalyzes the isomerization of succinyl-CoA to methylmalonyl-CoA during synthesis of propionate from tricarboxylic acid-cycle intermediates [catalytic activity: (R)-2-methyl-3-oxopropanoyl-CoA = succinyl- CoA]	1512.06	1.8013	0.398912	4.51552	6.31621e-06	2.6811e-05
Rv1493	mutB	Probable methylmalonyl-CoA mutase large subunit MutB (MCM)	lipid metabolism	Involved in propionic acid fermentation. Catalyzes the isomerization of succinyl-CoA to methylmalonyl-CoA during synthesis of propionate from tricarboxylic acid-cycle intermediates [catalytic activity : (R)-2-methyl-3-oxopropanoyl-CoA = succinyl- CoA.]	1021.81	0.582691	0.225016	2.58955	0.00961008	0.0207092
Rv1494	mazE4	Possible antitoxin MazE4	virulence, detoxification, adaptation	Unknown	337.161	-0.107059	0.32569	-0.328713	0.742372	0.805852
Rv1495	mazF4	Possible toxin MazF4	virulence, detoxification, adaptation	Sequence-specific mRNA cleavage	309.24	0.104881	0.327248	0.320492	0.748595	0.809802
Rv1496	Rv1496	Possible transport system kinase	cell wall and cell processes	Possibly involved in transport (possibly arginine)	516.495	1.01086	0.233287	4.33313	1.47007e-05	5.86156e-05
Rv1497	lipL	Probable esterase LipL	intermediary metabolism and respiration	Function unknown, but supposed involvement in lipid metabolism	856.673	0.0188441	0.216532	0.0870266	0.93065	0.948891
Rv1498A	Rv1498A	Conserved protein	conserved hypotheticals	Function unknown	399.789	-1.00438	0.161711	-6.21097	5.26588e-10	4.50808e-09
Rv1498c	Rv1498c	Probable methyltransferase	intermediary metabolism and respiration	Causes methylation	626.216	-1.13569	0.238906	-4.7537	1.99726e-06	9.2803e-06
Rv1499	Rv1499	Hypothetical protein	conserved hypotheticals	Unknown	51.0731	-0.988179	0.376712	-2.62317	0.00871168	0.0190043
Rv1500	Rv1500	Probable glycosyltransferase	intermediary metabolism and respiration	Function unknown	514.355	-2.32304	0.218284	-10.6423	1.89365e-26	8.86967e-25
Rv1501	Rv1501	Conserved hypothetical protein	conserved hypotheticals	Function unknown	376.28	-1.44674	0.207937	-6.9576	3.46119e-12	3.82232e-11
Rv1502	Rv1502	Hypothetical protein	unknown	Unknown	477.855	-2.42851	0.258864	-9.38142	6.50916e-21	1.85488e-19
Rv1503c	Rv1503c	Conserved hypothetical protein	conserved hypotheticals	Function unknown	73.191	0.447715	0.283827	1.57742	0.114698	0.178191
Rv1504c	Rv1504c	Conserved hypothetical protein	conserved hypotheticals	Function unknown	66.5501	-0.369602	0.274241	-1.34773	0.177745	0.256043
Rv1505c	Rv1505c	Conserved hypothetical protein	conserved hypotheticals	Function unknown	96.2739	-0.172889	0.241547	-0.715756	0.474142	0.573843
Rv1506c	Rv1506c	Hypothetical protein	unknown	Unknown	235.38	-1.48491	0.197043	-7.53598	4.84687e-14	6.95458e-13
Rv1507A	Rv1507A	Hypothetical protein	unknown	Unknown	38.6979	0.835386	0.623488	1.33986	0.180292	0.258967
Rv1507c	Rv1507c	Conserved protein	conserved hypotheticals	Function unknown	481.135	-2.17612	0.286261	-7.60185	2.91931e-14	4.31021e-13
Rv1508A	Rv1508A	Conserved hypothetical protein	conserved hypotheticals	Function unknown	165.271	-0.319322	0.237104	-1.34676	0.178058	0.256301
Rv1508c	Rv1508c	Probable membrane protein	cell wall and cell processes	Unknown	812.793	-1.153	0.186554	-6.1805	6.39e-10	5.39115e-09
Rv1509	Rv1509	Hypothetical protein	unknown	Unknown	209.131	-0.825848	0.185667	-4.44802	8.66668e-06	3.60008e-05
Rv1510	Rv1510	Conserved probable membrane protein	cell wall and cell processes	Unknown	265.055	-0.460187	0.180319	-2.55207	0.0107085	0.0227615
Rv1511	gmdA	GDP-D-mannose dehydratase GmdA (GDP-mannose 4,6 dehydratase) (GMD)	intermediary metabolism and respiration	Unknown, probably involved in nucleotide-sugar metabolism	1084.5	0.0537403	0.174541	0.307894	0.758163	0.818198
Rv1512	epiA	Probable nucleotide-sugar epimerase EpiA	intermediary metabolism and respiration	Unknown, probably involved in nucleotide-sugar metabolism	863.133	-0.12634	0.187675	-0.673186	0.500829	0.599201
Rv1513	Rv1513	Conserved protein	conserved hypotheticals	Function unknown	401.198	-0.407491	0.274689	-1.48346	0.137952	0.207131
Rv1514c	Rv1514c	Conserved hypothetical protein	conserved hypotheticals	Unknown	182.787	-1.33321	0.283456	-4.70341	2.55857e-06	1.16105e-05
Rv1515c	Rv1515c	Conserved hypothetical protein	conserved hypotheticals	Function unknown	350.491	-0.478864	0.306305	-1.56335	0.11797	0.182439
Rv1516c	Rv1516c	Probable sugar transferase	intermediary metabolism and respiration	Unknown; involved in cellular metabolism.	518.455	0.108056	0.255283	0.423279	0.672092	0.751379
Rv1517	Rv1517	Conserved hypothetical transmembrane protein	cell wall and cell processes	Unknown	96.8505	-0.2662	0.285218	-0.933319	0.350655	0.450195
Rv1518	Rv1518	Conserved hypothetical protein	conserved hypotheticals	Unknown, possibly glycosyl transferase	111.487	0.53562	0.511204	1.04776	0.294748	0.392388
Rv1519	Rv1519	Conserved hypothetical protein	conserved hypotheticals	Function unknown	149.164	0.491679	0.482702	1.0186	0.308394	0.40646
Rv1520	Rv1520	Probable sugar transferase	intermediary metabolism and respiration	Unknown; thought to be involved in cellular metabolism.	663.657	-0.0971742	0.178921	-0.543111	0.587053	0.677113
Rv1521	fadD25	Probable fatty-acid-AMP ligase FadD25 (fatty-acid-AMP synthetase) (fatty-acid-AMP synthase)	lipid metabolism	Function unknown, but involvement in lipid degradation.	1410.74	-0.813539	0.172239	-4.72331	2.32036e-06	1.06361e-05
Rv1522c	mmpL12	Probable conserved transmembrane transport protein MmpL12	cell wall and cell processes	Unknown. Thought to be involved in fatty acid transport.	816.613	-0.423403	0.184281	-2.29759	0.0215852	0.0422882
Rv1523	Rv1523	Probable methyltransferase	intermediary metabolism and respiration	Causes methylation	294.25	-0.761978	0.224564	-3.39315	0.000690943	0.00195663
Rv1524	Rv1524	Probable glycosyltransferase	intermediary metabolism and respiration	Unknown	261.31	-0.753116	0.190041	-3.96292	7.40399e-05	0.000256558
Rv1525	wbbL2	Possible rhamnosyl transferase WbbL2	conserved hypotheticals	Possibly involved in cell wall arabinogalactan linker formation: Uses dTDP-L-rhamnose as substrate to insert the rhamnosyl residue into the cell wall.	216.973	0.0917647	0.206195	0.445039	0.656291	0.737152
Rv1526c	Rv1526c	Probable glycosyltransferase	intermediary metabolism and respiration	Unknown; thought to be involved in cellular metabolism.	244.161	0.772334	0.52016	1.4848	0.137596	0.20675
Rv1527c	pks5	Probable polyketide synthase Pks5	lipid metabolism	Involved in polyketide metabolism.	845.227	0.0930481	0.236972	0.392655	0.694574	0.769755
Rv1528c	papA4	Probable conserved polyketide synthase associated protein PapA4	lipid metabolism	Function unknown; thought to be involved in lipid metabolism.	175.637	2.13309	0.614161	3.47317	0.000514353	0.00149713
Rv1529	fadD24	Probable fatty-acid-AMP ligase FadD24 (fatty-acid-AMP synthetase) (fatty-acid-AMP synthase)	lipid metabolism	Function unknown, but involvement in lipid degradation.	660.93	1.13589	0.208218	5.45531	4.88881e-08	3.06963e-07
Rv1530	adh	Probable alcohol dehydrogenase Adh	intermediary metabolism and respiration	Catalyzes the reversible oxidation of ethanol to acetaldehyde with the concomitant reduction of NAD	281.668	0.684179	0.191552	3.57177	0.00035458	0.00107429
Rv1531	Rv1531	Conserved protein	conserved hypotheticals	Unknown	280.22	-0.935329	0.418043	-2.2374	0.0252604	0.048808
Rv1532c	Rv1532c	Conserved hypothetical protein	conserved hypotheticals	Function unknown	369.504	3.12585	0.367556	8.5044	1.82536e-17	3.87414e-16
Rv1533	Rv1533	Conserved protein	conserved hypotheticals	Unknown	3246.64	2.3254	0.232724	9.99207	1.6509e-23	6.00662e-22
Rv1534	Rv1534	Probable transcriptional regulator	regulatory proteins	Possibly involved in a transcriptional mechanism	1078.26	1.46895	0.330068	4.45044	8.5695e-06	3.57277e-05
Rv1535	Rv1535	Unknown protein	conserved hypotheticals	Unknown	8695.47	-0.969082	0.454838	-2.13061	0.0331213	0.0621406
Rv1536	ileS	Isoleucyl-tRNA synthetase IleS	information pathways	Charging ILE tRNA [catalytic activity: ATP + L-isoleucine + tRNA(ILE) = AMP + diphosphate + L-isoleucyl-tRNA(ILE)].	6488.76	0.633026	0.349719	1.8101	0.0702804	0.118198
Rv1537	dinX	Probable DNA polymerase IV DinX (pol IV 1) (DNA nucleotidyltransferase (DNA-directed))	information pathways	Involved in DNA metabolism [catalytic activity: N deoxynucleoside triphosphate = N diphosphate + {DNA}N].	284.172	1.49109	0.44533	3.34828	0.000813152	0.00225108
Rv1538c	ansA	Probable L-aparaginase AnsA	intermediary metabolism and respiration	Conversion of asparagine to aspartate [catalytic activity: L-asparagine + H(2)O = L-aspartate + NH(3).]	353.693	-0.0116165	0.193382	-0.06007	0.9521	0.96399
Rv1539	lspA	Probable lipoprotein signal peptidase LspA	cell wall and cell processes	This protein specifically catalyzes the removal of signal peptides from prolipoproteins [catalytic activity: cleavage of N-terminal leader sequences from membrane prolipoproteins. Hydrolyses XAA-XBB-XBB-|-CYS, in which XAA is hydrophobic (preferably LEU), XBB is often SER or ala, XCC is often GLY or ala, and the CYS is alkylated on sulfur with a diacylglyceryl group].	770.722	-0.344207	0.46227	-0.744601	0.456513	0.557975
Rv1540	Rv1540	Conserved hypothetical protein member of yabO/yceC/yfiI family	conserved hypotheticals	Function unknown	1065.86	-0.319784	0.513741	-0.622462	0.533638	0.629318
Rv1541c	lprI	Possible lipoprotein LprI	cell wall and cell processes	Unknown	101.553	-1.16499	0.279918	-4.1619	3.15609e-05	0.00011756
Rv1542c	glbN	Hemoglobin GlbN	intermediary metabolism and respiration	Oxygen transport	49.2107	0.199869	0.480387	0.416058	0.677367	0.755825
Rv1543	Rv1543	Possible fatty acyl-CoA reductase	lipid metabolism	Thought to reduce acyl-CoA esters of fatty acids to fatty aldehydes.	754.424	-0.378839	0.340708	-1.11192	0.266174	0.360831
Rv1544	Rv1544	Possible ketoacyl reductase	lipid metabolism	Function unknown, but possibly involvement in lipid metabolism.	667.037	-0.502646	0.284554	-1.76643	0.0773231	0.127516
Rv1545	Rv1545	Hypothetical protein	conserved hypotheticals	Unknown	285.846	-0.0483973	0.203852	-0.237414	0.812335	0.861824
Rv1546	Rv1546	Conserved protein	conserved hypotheticals	Function unknown	321.501	0.116617	0.187108	0.623258	0.533115	0.629146
Rv1547	dnaE1	Probable DNA polymerase III (alpha chain) DnaE1 (DNA nucleotidyltransferase)	information pathways	DNA polymerase III is a complex, multichain enzyme responsible for most of the replicative synthesis in bacteria. This DNA polymerase also exhibits 3' to 5' exonuclease activity. The alpha chain is the DNA polymerase [catalytic activity: N deoxynucleoside triphosphate = N diphosphate + {DNA}(N)].	2245.58	-0.83966	0.211874	-3.96301	7.40093e-05	0.000256558
Rv1548c	PPE21	PPE family protein PPE21	PE/PPE	Function unknown	266.612	-0.892352	0.208429	-4.28133	1.85776e-05	7.26523e-05
Rv1549	fadD11.1	Possible fatty-acid-CoA ligase FadD11.1 (fatty-acid-CoA synthetase) (fatty-acid-CoA synthase)	lipid metabolism	Function unknown, but involvement in lipid degradation.	212.5	-2.57964	0.412294	-6.2568	3.92959e-10	3.43628e-09
Rv1550	fadD11	Probable fatty-acid-CoA ligase FadD11 (fatty-acid-CoA synthetase) (fatty-acid-CoA synthase)	lipid metabolism	Function unknown, but involvement in lipid degradation.	334.403	-1.90669	0.32124	-5.93541	2.93105e-09	2.2794e-08
Rv1551	plsB1	Possible acyltransferase PlsB1	lipid metabolism	Thought to be involved in lipid metabolism.	117.414	-0.705592	0.394496	-1.78859	0.0736803	0.122901
Rv1552	frdA	Probable fumarate reductase [flavoprotein subunit] FrdA (fumarate dehydrogenase) (fumaric hydrogenase)	intermediary metabolism and respiration	Involved in interconversion of fumarate and succinate (anaerobic respiration) [catalytic activity: succinate + acceptor = fumarate + reduced acceptor].	301.49	-2.17914	0.52942	-4.1161	3.85345e-05	0.000141212
Rv1553	frdB	Probable fumarate reductase [iron-sulfur subunit] FrdB (fumarate dehydrogenase) (fumaric hydrogenase)	intermediary metabolism and respiration	Involved in interconversion of fumarate and succinate (anaerobic respiration) [catalytic activity: succinate + acceptor = fumarate + reduced acceptor].	117.071	-2.21255	0.505722	-4.37503	1.21417e-05	4.89876e-05
Rv1554	frdC	Probable fumarate reductase [membrane anchor subunit] FrdC (fumarate dehydrogenase) (fumaric hydrogenase)	intermediary metabolism and respiration	Involved in interconversion of fumarate and succinate (anaerobic respiration). This hydrophobic component may be required to anchor the catalytic components of the fumarate reductase complex to the cytoplasmic membrane.	66.4066	-1.74602	0.373481	-4.67501	2.93944e-06	1.3221e-05
Rv1555	frdD	Probable fumarate reductase [membrane anchor subunit] FrdD (fumarate dehydrogenase) (fumaric hydrogenase)	intermediary metabolism and respiration	Involved in interconversion of fumarate and succinate (anaerobic respiration). This hydrophobic component may be required to anchor the catalytic components of the fumarate reductase complex to the cytoplasmic membrane.	94.7975	-1.65912	0.269425	-6.15799	7.36747e-10	6.16477e-09
Rv1556	Rv1556	Possible regulatory protein	regulatory proteins	Possibly involved in a transcriptional mechanism	231.076	-0.100767	0.286315	-0.351946	0.724879	0.793019
Rv1557	mmpL6	Probable conserved transmembrane transport protein MmpL6	cell wall and cell processes	Unknown. Thought to be involved in fatty acid transport.	975.317	-0.773566	0.307787	-2.51332	0.0119601	0.0251484
Rv1558	Rv1558	Conserved protein	conserved hypotheticals	Function unknown	794.352	0.291156	0.182236	1.59769	0.110112	0.172183
Rv1559	ilvA	Probable threonine dehydratase IlvA	intermediary metabolism and respiration	Involved in isoleucine biosynthesis (first step). Catalyzes the formation of alpha-ketobutyrate from threonine in a two step reaction. The first step is a dehydration of threonine, followed by rehydration and liberation of ammonia [catalytic activity: L-threonine + H(2)O = 2-oxobutanoate + NH(3) + H(2)O].	2170.55	0.689028	0.172822	3.98692	6.69354e-05	0.00023413
Rv1560	vapB11	Possible antitoxin VapB11	virulence, detoxification, adaptation	Unknown	280.552	0.0377767	0.223429	0.169077	0.865736	0.9025
Rv1561	vapC11	Possible toxin VapC11	virulence, detoxification, adaptation	Unknown	243.773	0.805183	0.27168	2.96372	0.00303945	0.00734189
Rv1562c	treZ	Maltooligosyltrehalose trehalohydrolase TreZ	virulence, detoxification, adaptation	Involved in trehalose biosynthesis (protective effect). Mycobacteria can produce trehalose from glucose 6-phosphate and UDP-glucose (the OTSA-OTSB pathway) from glycogen-like alpha(1-->4)-linked glucose polymers (the trey-TREZ pathway) and from maltose (the TRES pathway). Seems to have additional alpha-glucosidase activity.	251.12	0.619305	0.232475	2.66396	0.00772257	0.0170289
Rv1563c	treY	Maltooligosyltrehalose synthase TreY	virulence, detoxification, adaptation	Involved in trehalose biosynthesis (protective effect). Mycobacteria can produce trehalose from glucose 6-phosphate and UDP-glucose (the OtsA-OtsB pathway) from glycogen-like alpha(1-->4)-linked glucose polymers (the TreY-TreZ pathway) and from maltose (the TreS pathway).	322.912	0.751605	0.198616	3.78422	0.000154192	0.000505902
Rv1564c	treX	Probable maltooligosyltrehalose synthase TreX	virulence, detoxification, adaptation	Possibly involved in trehalose biosynthesis (protective effect). Mycobacteria can produce trehalose from glucose 6-phosphate and UDP-glucose (the OtsA-OtsB pathway) from glycogen-like alpha(1-->4)-linked glucose polymers (the TreY-TreZ pathway) and from maltose (the TreS pathway).	580.784	0.135391	0.214256	0.631914	0.527443	0.624502
Rv1565c	Rv1565c	Conserved hypothetical membrane protein	cell wall and cell processes	Unknown	1293.55	0.320072	0.150346	2.1289	0.0332625	0.0623194
Rv1566c	Rv1566c	Possible Inv protein	virulence, detoxification, adaptation	Unknown	682.674	-0.642792	0.272709	-2.35707	0.01842	0.0367587
Rv1567c	Rv1567c	Probable hypothetical membrane protein	cell wall and cell processes	Unknown	178.101	-0.0778824	0.286532	-0.27181	0.785768	0.839434
Rv1568	bioA	Adenosylmethionine-8-amino-7-oxononanoate aminotransferase BioA	intermediary metabolism and respiration	Involved in bioconversion of pimelate into dethiobiotin [catalytic activity: S-adenosyl-L-methionine + 8-amino-7- oxononanoate = S-adenosyl-4-methylthio-2-oxobutanoate + 7,8- diaminononanoate]. Supposedly involved in stationary-phase survival.	717.652	1.29103	0.158177	8.16196	3.29621e-16	5.99645e-15
Rv1569	bioF1	Probable 8-amino-7-oxononanoate synthase BioF1 (AONS) (8-amino-7-ketopelargonate synthase) (7-keto-8-amino-pelargonic acid synthetase) (7-KAP synthetase) (L-alanine--pimelyl CoA ligase)	intermediary metabolism and respiration	Involved in biotin biosynthesis (at the first step) [catalytic activity: 6-carboxyhexanoyl-CoA + L-alanine = 8-amino-7-oxononanoate + CoA + CO2].	625.606	0.0644293	0.180067	0.357807	0.720488	0.789881
Rv1570	bioD	Dethiobiotin synthetase BioD	intermediary metabolism and respiration	Involved in bioconversion of pimelate into dethiobiotin [catalytic activity: ATP + 7,8-diaminononanoate + CO(2) = ADP + phosphate + dethiobiotin]	354.319	0.331121	0.247402	1.3384	0.180767	0.259126
Rv1571	Rv1571	Conserved protein	conserved hypotheticals	Function unknown	106.079	0.630842	0.304694	2.07042	0.0384134	0.0704794
Rv1572c	Rv1572c	Conserved hypothetical protein	insertion seqs and phages	Unknown	23.6241	1.94057	0.580193	3.3447	0.000823728	0.00227572
Rv1573	Rv1573	Probable PhiRv1 phage protein	insertion seqs and phages	Unknown	53.356	2.62469	0.462032	5.68074	1.34114e-08	9.13903e-08
Rv1574	Rv1574	Probable PhiRv1 phage related protein	insertion seqs and phages	Unknown	66.7913	0.993667	0.557057	1.78378	0.0744595	0.123897
Rv1575	Rv1575	Probable PhiRv1 phage protein	insertion seqs and phages	Unknown	52.0774	1.44736	0.909779	1.59089	0.111635	0.174294
Rv1576c	Rv1576c	Probable PhiRv1 phage protein	insertion seqs and phages	Unknown	1042.45	0.485635	0.713482	0.680655	0.49609	0.594229
Rv1577c	Rv1577c	Probable PhiRv1 phage protein	insertion seqs and phages	Unknown	2907.05	-0.0957779	1.42018	-0.0674409	NA	NA
Rv1578c	Rv1578c	Probable PhiRv1 phage protein	insertion seqs and phages	Unknown	129.16	-0.638083	0.586142	-1.08862	0.276324	0.372238
Rv1579c	Rv1579c	Probable PhiRv1 phage protein	insertion seqs and phages	Unknown	52.3158	-0.320939	0.3948	-0.812916	0.416266	0.516845
Rv1580c	Rv1580c	Probable PhiRv1 phage protein	insertion seqs and phages	Unknown	35.6517	-0.0224367	0.414038	-0.0541898	0.956784	0.967708
Rv1581c	Rv1581c	Probable PhiRv1 phage protein	insertion seqs and phages	Unknown	30.7475	2.81986	0.517784	5.44602	5.15079e-08	3.21925e-07
Rv1582c	Rv1582c	Probable PhiRv1 phage protein	insertion seqs and phages	Unknown	262.964	2.43894	0.598015	4.0784	4.53469e-05	0.000164111
Rv1583c	Rv1583c	Probable PhiRv1 phage protein	insertion seqs and phages	Unknown	235.801	1.98442	0.740319	2.6805	0.00735128	0.0163518
Rv1584c	Rv1584c	Possible PhiRv1 phage protein	insertion seqs and phages	Unknown	367.062	1.33329	0.628782	2.12043	0.0339701	0.0635574
Rv1585c	Rv1585c	Possible phage PhiRv1 protein	insertion seqs and phages	Unknown	469.902	0.0557336	0.776046	0.0718174	0.942747	0.956603
Rv1586c	Rv1586c	Probable PhiRv1 integrase	insertion seqs and phages	Integration of phiRv1 into chromosome.	2509.03	-0.40826	1.35772	-0.300695	NA	NA
Rv1587c	Rv1587c	Partial REP13E12 repeat protein	insertion seqs and phages	Unknown	1283.98	-0.259278	1.47708	-0.175534	NA	NA
Rv1588c	Rv1588c	Partial REP13E12 repeat protein	insertion seqs and phages	Unknown	147.178	1.49416	0.349211	4.27869	1.87999e-05	7.3245e-05
Rv1589	bioB	Probable biotin synthetase BioB	intermediary metabolism and respiration	Involved in biotin synthesis.	1605.19	-0.150641	0.268512	-0.561023	0.574782	0.667128
Rv1590	Rv1590	Conserved hypothetical protein	conserved hypotheticals	Function unknown	595.859	-0.0493715	0.23862	-0.206904	0.836085	0.879691
Rv1591	Rv1591	Probable transmembrane protein	cell wall and cell processes	Function unknown	617.478	0.180076	0.260144	0.692217	0.488801	0.587918
Rv1592c	Rv1592c	Conserved hypothetical protein	conserved hypotheticals	Function unknown	1283.7	0.587589	0.635193	0.925057	0.354936	0.45489
Rv1593c	Rv1593c	Conserved protein	conserved hypotheticals	Function unknown	674.979	1.39272	0.68502	2.03312	0.0420408	0.0763101
Rv1594	nadA	Probable quinolinate synthetase NadA	intermediary metabolism and respiration	Quinolinate biosynthesis	4910.53	0.637749	0.254147	2.50937	0.0120946	0.0253787
Rv1595	nadB	Probable L-aspartate oxidase NadB	intermediary metabolism and respiration	Quinolinate biosynthesis. Catalyzes the oxidation of L-aspartate to iminoaspartate which is condensed with dihydroxyacetone phosphate to quinolinate under the action of quinolinate synthase a [catalytic activity: L-aspartate + H(2)O + O(2) = oxaloacetate + NH(3) + H(2)O(2)]	5092.36	0.518879	0.187662	2.76497	0.00569272	0.0130033
Rv1596	nadC	Probable nicotinate-nucleotide pyrophosphatase NadC	intermediary metabolism and respiration	de novo biosynthesis of NAD and NADP [catalytic activity: nicotinate D-ribonucleotide + diphosphate + CO(2) = pyridine-2,3-dicarboxylate + 5-phospho-alpha-D-ribose 1-diphosphate]	2447.85	0.190167	0.177982	1.06846	0.285311	0.382197
Rv1597	Rv1597	Hypothetical protein	conserved hypotheticals	Unknown	887.598	0.0882819	0.193332	0.456634	0.647934	0.730786
Rv1598c	Rv1598c	Conserved protein	conserved hypotheticals	Function unknown	476.871	-0.0888282	0.159534	-0.556797	0.577666	0.668557
Rv1599	hisD	Probable histidinol dehydrogenase HisD (HDH)	intermediary metabolism and respiration	Involved in histidine biosynthesis pathway (tenth step). This protein is considered as a bifunctional enzyme, possessing two active sites, one an alcohol dehydrogenase and the other an aldehyde dehydrogenase [catalytic activity: L-histidinol + 2 NAD(+) + H(2)O = L-histidine + 2 NADH].	1620.82	0.82343	0.309411	2.66128	0.00778445	0.0171561
Rv1600	hisC1	Probable histidinol-phosphate aminotransferase HisC1	intermediary metabolism and respiration	Histidine biosynthesis (eighth step) [catalytic activity: L-histidinol-phosphate + 2-oxoglutarate = 3-(imidazol-4-YL)-2-oxopropyl phosphate + L-glutamate]	1037.27	0.705192	0.265731	2.65378	0.0079596	0.0174948
Rv1601	hisB	Probable imidazole glycerol-phosphate dehydratase HisB	intermediary metabolism and respiration	Histidine biosynthesis (seventh step) [catalytic activity: D-erythro-1-(imidazol-4-YL)glycerol 3- phosphate = 3-(imidazol-4-YL)-2-oxopropyl phosphate + H(2)O]	410.859	0.249202	0.190035	1.31135	0.189741	0.269593
Rv1602	hisH	Probable amidotransferase HisH	intermediary metabolism and respiration	Histidine biosynthesis pathway (fifth step). Catalyzes an amidotransferase reaction that generates imidazole-glycerol phosphate and 5-aminoimidazol-4-carboxamide ribonucleotide, which is used for purine synthesis.	344.891	-0.153563	0.208324	-0.737139	0.461038	0.562494
Rv1603	hisA	Probable phosphoribosylformimino-5-aminoimidazole carboxamide ribotide isomerase HisA	intermediary metabolism and respiration	Histidine biosynthesis pathway (fourth step) [catalytic activity: N-(5'-phospho-D-ribosylformimino)-5-amino-1-(5''-phosphoribosyl)-4-imidazolecarb oxamide = N-(5'-phospho-D-1'-ribulosylformimino)-5-amino-1-(5''-phosphoribosyl)-4- imidazolecarboxamide.]	486.779	0.411817	0.177591	2.31891	0.0204	0.0401983
Rv1604	impA	Probable inositol-monophosphatase ImpA (imp)	intermediary metabolism and respiration	Involved in inositol phosphate metabolism. It is responsible for the provision of inositol required for synthesis of phosphatidylinositol and polyphosphoinositides. Key enzyme of the phosphatidyl inositol signaling pathway [catalytic activity: inositol 1(or 4)-monophosphate + H(2)O = inositol + orthophosphate].	436.579	0.990992	0.248938	3.98088	6.86608e-05	0.000239344
Rv1605	hisF	Probable cyclase HisF	intermediary metabolism and respiration	Histidine biosynthesis pathway (sixth step). Catalyzes the cyclization reaction that produces D-erythro-imidazole glycerol phosphate.	406.786	0.785756	0.207923	3.77907	0.000157418	0.000515243
Rv1606	hisI	Probable phosphoribosyl-AMP 1,6 cyclohydrolase HisI	intermediary metabolism and respiration	Involved in histidine biosynthesis pathway (at the third step) [catalytic activity: 5-phosphoribosyl-AMP + H(2)O = 5-(5-phospho-D-ribosylaminoformimino)-1-(5-phospho-ribosyl) imidazole-4- carboxamide.]	318.445	0.469587	0.196846	2.38556	0.0170533	0.034402
Rv1607	chaA	Probable ionic transporter integral membrane protein ChaA	cell wall and cell processes	Involved in transport of ions (presumably calcium) across the membrane. Responsible for the translocation of the substrate across the membrane.	450.602	0.885442	0.236625	3.74196	0.000182589	0.000590518
Rv1608c	bcpB	Probable peroxidoxin BcpB	virulence, detoxification, adaptation	Peroxide detoxification	498.754	-0.335042	0.347962	-0.96287	0.335613	0.436104
Rv1609	trpE	Anthranilate synthase component I TrpE (glutamine amidotransferase)	intermediary metabolism and respiration	Involved in tryptophan biosynthesis pathway (at the first step). Supposed tetramer of two components I and two components II: component I (Rv1609|trpE) catalyzes the formation of anthranilate using ammonia rather than glutamine, whereas component II (Rv0013|trpG) provides glutamine amidotransferase activity [catalytic activity: chorismate + L-glutamine = anthranilate + pyruvate + L-glutamate].	1300.65	0.24229	0.137242	1.76543	0.0774921	0.12764
Rv1610	Rv1610	Possible conserved membrane protein	cell wall and cell processes	Unknown	501.324	0.0573198	0.171925	0.3334	0.738832	0.803722
Rv1611	trpC	Probable indole-3-glycerol phosphate synthase TrpC	intermediary metabolism and respiration	Tryptophan biosynthesis pathway (fourth step) [catalytic activity: 1-(2-carboxyphenylamino)-1-deoxy-D-ribulose 5-phosphate = 1-(indol-3-YL)glycerol 3-phosphate + CO(2) + H(2)O.]	3260.93	-0.341076	0.174017	-1.96001	0.0499941	0.0888081
Rv1612	trpB	Tryptophan synthase, beta subunit TrpB	intermediary metabolism and respiration	Tryptophan biosynthesis pathway (fifth last step). The beta subunit is responsible for the synthesis of L-tryptophan from indole and L-serine. [catalytic activity: L-serine + 1-(indol-3-YL)glycerol 3-phosphate = L-tryptophan + glyceraldehyde 3-phosphate + H(2)O]	1659.2	-1.01628	0.195541	-5.19729	2.02219e-07	1.13037e-06
Rv1613	trpA	Probable tryptophan synthase, alpha subunit TrpA	intermediary metabolism and respiration	Tryptophan biosynthesis pathway (fifth - last step). The alpha subunit is responsible for the ALDOL cleavage of indoleglycerol phosphate to indole and glyceraldehyde 3- phosphate. [catalytic activity: L-serine + 1-(indol-3-YL)glycerol 3-phosphate = L-tryptophan + glyceraldehyde 3-phosphate + H(2)O.]	884.985	-0.806705	0.227408	-3.54739	0.00038907	0.00116575
Rv1614	lgt	Possible prolipoprotein diacylglyceryl transferases Lgt	cell wall and cell processes	Prolipoprotein modification	1731.33	-0.260737	0.145853	-1.78767	0.0738297	0.12306
Rv1615	Rv1615	Probable membrane protein	cell wall and cell processes	Unknown	863.695	0.881839	0.181465	4.85955	1.17654e-06	5.7764e-06
Rv1616	Rv1616	Conserved membrane protein	cell wall and cell processes	Function unknown	645.982	0.858841	0.197913	4.33948	1.42822e-05	5.71147e-05
Rv1617	pykA	Probable pyruvate kinase PykA	intermediary metabolism and respiration	Produces phosphoenol pyruvate in glycolysis [catalytic activity: ATP + pyruvate = ADP + phosphoenolpyruvate]	3165.28	0.270654	0.152171	1.77862	0.0753028	0.124914
Rv1618	tesB1	Probable acyl-CoA thioesterase II TesB1	lipid metabolism	Involved in fatty acid metabolism.	1275.27	-0.294109	0.185368	-1.58663	0.112597	0.175455
Rv1619	Rv1619	Conserved membrane protein	cell wall and cell processes	Function unknown	592.066	0.142792	0.165726	0.861616	0.388899	0.489427
Rv1620c	cydC	Probable 'component linked with the assembly of cytochrome' transport transmembrane ATP-binding protein ABC transporter CydC	intermediary metabolism and respiration	Involved in active transport across the membrane of component linked with the assembly of cytochrome: involved in cytochrome biogenesis (aerobic respiration). Responsible for energy coupling to the transport system and for the translocation of the substrate across the membrane.	354.95	-1.74803	0.302369	-5.78111	7.42083e-09	5.39035e-08
Rv1621c	cydD	Probable 'component linked with the assembly of cytochrome' transport transmembrane ATP-binding protein ABC transporter CydD	intermediary metabolism and respiration	Involved in active transport across the membrane of component linked with the assembly of cytochrome: involved in cytochrome biogenesis (aerobic respiration). Responsible for energy coupling to the transport system and for the translocation of the substrate across the membrane.	785.027	-0.948062	0.284951	-3.3271	0.000877542	0.00239999
Rv1622c	cydB	Probable integral membrane cytochrome D ubiquinol oxidase (subunit II) CydB (cytochrome BD-I oxidase subunit II)	intermediary metabolism and respiration	Involved in the respiratory chain (at the terminal step): aerobic respiration. Cytochrome D terminal oxidase complex is the component of the aerobic respiratory chain that is supposedly predominant when cells are grown at low aeration [catalytic activity: ubiquinol-8 + O(2) = ubiquinone-8 + H(2)O].	652.461	-3.01952	0.380213	-7.94167	1.99484e-15	3.23864e-14
Rv1623c	cydA	Probable integral membrane cytochrome D ubiquinol oxidase (subunit I) CydA (cytochrome BD-I oxidase subunit I)	intermediary metabolism and respiration	Involved in the respiratory chain (at the terminal step): aerobic respiration. Cytochrome D terminal oxidase complex is the component of the aerobic respiratory chain that is supposedly predominant when cells are grown at low aeration [catalytic activity: ubiquinol-8 + O(2) = ubiquinone-8 + H(2)O].	895.836	-1.83792	0.386562	-4.75453	1.98914e-06	9.26369e-06
Rv1624c	Rv1624c	Probable conserved membrane protein	cell wall and cell processes	Unknown	306.312	-1.25334	0.170879	-7.33468	2.22259e-13	2.91224e-12
Rv1625c	cya	Membrane-anchored adenylyl cyclase Cya (ATP pyrophosphate-lyase) (adenylate cyclase)	intermediary metabolism and respiration	Involved in cAMP synthesis [catalytic activity: ATP = 3',5'-cyclic AMP + diphosphate]. Inhibited by polyphosphates.	1334.19	-0.418652	0.239804	-1.74581	0.0808446	0.132253
Rv1626	Rv1626	Probable two-component system transcriptional regulator	regulatory proteins	Sensor part of a two component regulatory system	1560.32	-1.81196	0.318933	-5.68131	1.33666e-08	9.12377e-08
Rv1627c	Rv1627c	Probable nonspecific lipid-transfer protein	lipid metabolism	Thought to be involved in lipid metabolism.	3224.94	1.49173	0.129626	11.508	1.20291e-30	8.03583e-29
Rv1628c	Rv1628c	Conserved protein	conserved hypotheticals	Function unknown	1915.3	1.28706	0.487905	2.63794	0.00834113	0.0182742
Rv1629	polA	Probable DNA polymerase I PolA	information pathways	Involved in post-incision events. In addition to DNA polymerase activity, this DNA polymerase exhibits 3' to 5' and 5' to 3' exonuclease activity [catalytic activity: N deoxynucleoside triphosphate = N diphosphate + {DNA}(N)].	899.735	0.172145	0.161566	1.06548	0.286661	0.383753
Rv1630	rpsA	30S ribosomal protein S1 RpsA	information pathways	Binds mRNA; thus facilitating recognition of the initiation point. It is needed to translate mRNA with a short shine-dalgarno (SD) purine-rich sequence.	8562.1	-0.165123	0.22588	-0.731021	0.464766	0.565519
Rv1631	coaE	Probable dephospho-CoA kinase CoaE (dephosphocoenzyme a kinase)	intermediary metabolism and respiration	Catalyzes the phosphorylation of the 3'-hydroxyl group of dephosphocoenzyme a to form coenzyme a [catalytic activity: ATP + dephospho-CoA <=> ADP + CoA].	2054.22	0.417985	0.215239	1.94196	0.0521423	0.0919031
Rv1632c	Rv1632c	Hypothetical protein	conserved hypotheticals	Unknown	324.695	0.498573	0.235343	2.1185	0.0341329	0.0638191
Rv1633	uvrB	Probable excinuclease ABC (subunit B - helicase) UvrB	information pathways	Involved in nucleotide excision repair. The ABC excision nuclease is a DNA repair enzyme that catalyzes the excision reaction of UV-damaged nucleotide segments producing oligomers having the modified base(S). UVRB stimulates the ATPase activity of UVRA in the presence of UV-irradiated double-stranded DNA. It also enhances the ability of UVRA to bind to UV-irradiated duplex DNA	1276.58	0.0225729	0.135941	0.166049	0.868118	0.903768
Rv1634	Rv1634	Possible drug efflux membrane protein	cell wall and cell processes	Thought to be involved in transport of drug across the membrane (export). Drug resistance by an export mechanism (confers resistance to toxic compounds by removing them for the cells).	539.163	0.163032	0.171476	0.950758	0.341727	0.441795
Rv1635c	Rv1635c	Probable mannosyltransferase. Probable conserved transmembrane protein.	cell wall and cell processes	Possibly involved in the biosynthesis of lipoarabinomannan (lam)	634.187	1.23988	0.178626	6.94119	3.88809e-12	4.20265e-11
Rv1636	TB15.3	Iron-regulated universal stress protein family protein TB15.3	virulence, detoxification, adaptation	Function unknown	1551.52	-0.203719	0.304281	-0.669509	0.503171	0.601473
Rv1637c	Rv1637c	Conserved protein	conserved hypotheticals	Function unknown	594.346	-0.24496	0.186457	-1.31377	0.188925	0.268997
Rv1638	uvrA	Probable excinuclease ABC (subunit A - DNA-binding ATPase) UvrA	information pathways	Involved in nucleotide excision repair. The ABC excision nuclease is a DNA repair enzyme that catalyzes the excision reaction of UV-damaged nucleotide segments producing oligomers having the modified base(S). UVRA is an ATPase and a DNA-binding protein that preferentially binds single-stranded or UV-irradiated double-stranded DNA.	2215.73	0.165483	0.237289	0.697394	0.485556	0.584425
Rv1638A	Rv1638A	Conserved hypothetical protein	conserved hypotheticals	Function unknown	2227.68	-1.9625	0.434599	-4.51565	6.31223e-06	2.6811e-05
Rv1639c	Rv1639c	Conserved hypothetical membrane protein	cell wall and cell processes	Function unknown	8180.25	-1.19874	0.387942	-3.08998	0.00200167	0.00503506
Rv1640c	lysX	Lysyl-tRNA synthetase 2 LysX	information pathways	Charging LYS tRNA [catalytic activity: ATP + L-lysine + tRNA(LYS) = AMP + diphosphate + L-lysyl-tRNA (LYS)]	859.697	-0.526498	0.263402	-1.99883	0.0456262	0.0821958
Rv1641	infC	Probable initiation factor if-3 InfC	information pathways	If-3 binds to the 30S ribosomal subunit and shifts the equilibrum between 70S ribosomes and their 50S and 30S subunits in favor of the free subunits, thus enhancing the availability of 30S subunits on which protein synthesis initiation begins.	7638.76	-0.302761	0.160313	-1.88857	0.0589497	0.101702
Rv1642	rpmI	50S ribosomal protein L35 RpmI	information pathways	Translation	2823.53	0.192699	0.18161	1.06106	0.288663	0.386053
Rv1643	rplT	50S ribosomal protein L20 RplT	information pathways	This protein binds directly to 23S ribosomal RNA and is necessary to the in vitro assembly process of the 50S ribosomal subunit; it is not involved in the protein synthesizing functions of that subunit	4181.13	0.757425	0.257909	2.93679	0.00331632	0.00793541
Rv1644	tsnR	Possible 23S rRNA methyltransferase TsnR	information pathways	rRNA modification	2976.08	1.72368	0.266505	6.4677	9.95051e-11	9.42984e-10
Rv1645c	Rv1645c	Conserved hypothetical protein	conserved hypotheticals	Function unknown	319.672	-0.623331	0.254586	-2.44841	0.0143488	0.0295011
Rv1646	PE17	PE family protein PE17	PE/PPE	Function unknown	4048.41	-0.00782011	0.246415	-0.0317355	0.974683	0.980942
Rv1647	Rv1647	Adenylate cyclase (ATP pyrophosphate-lyase) (adenylyl cyclase)	intermediary metabolism and respiration	Thought to play an essential role in regulation of cellular metabolism by catalysing the synthesis of a second messenger, camp [catalytic activity: ATP = 3',5'-cyclic AMP + pyrophosphate].	1488.13	1.22788	0.197888	6.2049	5.47329e-10	4.66603e-09
Rv1648	Rv1648	Probable transmembrane protein	cell wall and cell processes	Unknown	487.243	-0.00914789	0.188439	-0.0485457	0.961281	0.97033
Rv1649	pheS	Probable phenylalanyl-tRNA synthetase, alpha chain PheS	information pathways	Charging PHE tRNA [catalytic activity: ATP + L-phenylalanine + tRNA(PHE) = AMP + diphosphate + L-phenylalanyl-tRNA(PHE)]	676.498	-0.202198	0.194184	-1.04127	0.29775	0.395351
Rv1650	pheT	Probable phenylalanyl-tRNA synthetase, beta chain PheT	information pathways	Charging PHE-tRNA [catalytic activity: ATP + L-phenylalanine + tRNA(PHE) = AMP + diphosphate + L-phenylalanyl-tRNA(PHE)]	1425.42	-0.0631982	0.278769	-0.226705	0.820653	0.868613
Rv1651c	PE_PGRS30	PE-PGRS family protein PE_PGRS30	PE/PPE	Function unknown. Thought to be involved in virulence.	729.842	0.160688	0.193708	0.829541	0.406798	0.507504
Rv1652	argC	Probable N-acetyl-gamma-glutamyl-phoshate reductase ArgC	intermediary metabolism and respiration	Involved in arginine biosynthesis (at the third step) [catalytic activity: N-acetyl-L-glutamate 5-semialdehyde + NADP(+) + phosphate = N-acetyl-5-glutamyl phosphate + NADPH].	757.162	1.07172	0.308534	3.47358	0.000513565	0.00149591
Rv1653	argJ	Probable glutamate N-acetyltransferase ArgJ	intermediary metabolism and respiration	Arginine biosynthesis.	657.393	-0.0982999	0.256507	-0.383225	0.701553	0.77496
Rv1654	argB	Probable acetylglutamate kinase ArgB	intermediary metabolism and respiration	Arginine biosynthesis (second step) [catalytic activity: ATP + N-acetyl-L-glutamate = ADP + N-acetyl-L-glutamate 5-phosphate]	579.868	0.0962207	0.273425	0.351909	0.724907	0.793019
Rv1655	argD	Probable acetylornithine aminotransferase ArgD	intermediary metabolism and respiration	Arginine biosynthesis (fourth step) [catalytic activity: N2-acetyl-L-ornithine + 2-oxoglutarate = N-acetyl-L-glutamate 5-semialdehyde + L-glutamate]	551.075	0.337755	0.258619	1.306	0.191554	0.271457
Rv1656	argF	Probable ornithine carbamoyltransferase, anabolic ArgF	intermediary metabolism and respiration	Involved in arginine biosynthesis [catalytic activity: carbamoyl phosphate + L-ornithine = phosphate + L-citrulline.]	344.071	0.0783668	0.231938	0.337878	0.735455	0.801975
Rv1657	argR	Probable arginine repressor ArgR (AHRC)	regulatory proteins	Regulates arginine biosynthesis genes	249.461	-0.306248	0.219969	-1.39223	0.163852	0.239661
Rv1658	argG	Probable argininosuccinate synthase ArgG	intermediary metabolism and respiration	Arginine biosynthesis [catalytic activity: ATP + L-citrulline + L-aspartate = AMP + diphosphate + L-argininosuccinate]	680.675	-0.406662	0.184118	-2.2087	0.0271952	0.0519796
Rv1659	argH	Probable argininosuccinate lyase ArgH	intermediary metabolism and respiration	Arginine biosynthesis (last step) [catalytic activity: N-(L-arginino)succinate = fumarate + L- arginine]	388.111	0.178578	0.187973	0.950019	0.342102	0.44214
Rv1660	pks10	Chalcone synthase Pks10	lipid metabolism	Possibly involved in the biosynthesis of secondary metabolites [catalytic activity: 3 malonyl-CoA + 4-coumaroyl-CoA = 4 CoA + naringenin chalcone + 3 CO2]	766.419	0.19345	0.348559	0.555	0.578894	0.669598
Rv1661	pks7	Probable polyketide synthase Pks7	lipid metabolism	Potentially involved in some intermediate steps for the synthesis of a polyketide molecule which may be involved in secondary metabolism	930.088	-1.02425	0.355768	-2.87897	0.00398972	0.00939775
Rv1662	pks8	Probable polyketide synthase Pks8	lipid metabolism	Potentially involved in some intermediate steps for the synthesis of a polyketide molecule which may be involved in secondary metabolism	445.373	-2.11925	0.343766	-6.1648	7.05726e-10	5.92955e-09
Rv1663	pks17	Probable polyketide synthase Pks17	lipid metabolism	Potentially involved in some intermediate steps for the synthesis of a polyketide molecule which may be involved in secondary metabolism	356.75	0.63645	0.192484	3.30651	0.000944669	0.00256293
Rv1664	pks9	Probable polyketide synthase Pks9	lipid metabolism	Potentially involved in some intermediate steps for the synthesis of a polyketide molecule which may be involved in secondary metabolism	317.895	0.12631	0.252884	0.499477	0.617444	0.704983
Rv1665	pks11	Chalcone synthase Pks11	lipid metabolism	Possibly involved in the biosynthesis of secondary metabolites [catalytic activity: 3 malonyl-CoA + 4-coumaroyl-CoA = 4 CoA + naringenin chalcone + 3 CO2]	504.96	-1.06806	0.298643	-3.57638	0.000348381	0.00105865
Rv1666c	cyp139	Probable cytochrome P450 139 Cyp139	intermediary metabolism and respiration	Cytochromes P450 are a group of heme-thiolate monooxygenases. They oxidize a variety of structurally unrelated compounds, including steroids, fatty acids, and xenobiotics.	220.611	-0.733282	0.202258	-3.62547	0.000288434	0.000893817
Rv1667c	Rv1667c	Probable second part of macrolide-transport ATP-binding protein ABC transporter	cell wall and cell processes	Thought to be involved in active transport of macrolide across the membrane (export). Macrolide antibiotics resistance by an export mechanism. Responsible for energy coupling to the transport system.	243.876	-0.615845	0.243076	-2.53355	0.0112913	0.0238776
Rv1668c	Rv1668c	Probable first part of macrolide-transport ATP-binding protein ABC transporter	cell wall and cell processes	Thought to be involved in active transport of macrolide across the membrane (export). Macrolide antibiotics resistance by an export mechanism. Responsible for energy coupling to the transport system.	285.174	-0.328369	0.260843	-1.25888	0.208075	0.291978
Rv1669	Rv1669	Hypothetical protein	conserved hypotheticals	Unknown	39.4309	-0.036489	0.668444	-0.0545879	0.956467	0.967627
Rv1670	Rv1670	Conserved hypothetical protein	conserved hypotheticals	Function unknown	149.66	-0.197113	0.209279	-0.941864	0.346262	0.446101
Rv1671	Rv1671	Probable membrane protein	cell wall and cell processes	Unknown	107.336	-0.489842	0.248106	-1.97433	0.0483445	0.0863295
Rv1672c	Rv1672c	Probable conserved integral membrane transport protein	cell wall and cell processes	Thought to be involved in transport across the membrane. Responsible for the translocation of undetermined substrate across the membrane.	337.397	-0.537097	0.522318	-1.0283	0.303811	0.401827
Rv1673c	Rv1673c	Conserved hypothetical protein	conserved hypotheticals	Function unknown	100.769	1.07192	0.298497	3.59106	0.000329332	0.00100602
Rv1674c	Rv1674c	Probable transcriptional regulatory protein	regulatory proteins	Involved in transcriptional mechanism.	116.523	2.53855	0.278056	9.12961	6.87454e-20	1.75086e-18
Rv1675c	cmr	Probable transcriptional regulatory protein Cmr	regulatory proteins	Involved in transcriptional mechanism	86.9664	0.0334768	0.283968	0.117889	0.906156	0.931049
Rv1676	Rv1676	Unknown protein	conserved hypotheticals	Unknown	864.523	0.13733	0.257141	0.534064	0.593297	0.682017
Rv1677	dsbF	Probable conserved lipoprotein DsbF	cell wall and cell processes	Unknown; possibly involved in thiol:disulfide interchange.	597.776	0.00171715	0.172109	0.0099771	0.99204	0.99448
Rv1678	Rv1678	Probable integral membrane protein	cell wall and cell processes	Unknown	653.986	-0.837433	0.283998	-2.94873	0.00319083	0.00766665
Rv1679	fadE16	Possible acyl-CoA dehydrogenase FadE16	lipid metabolism	Function unknown, but involvement in lipid degradation.	528.049	-0.998313	0.314963	-3.16962	0.00152639	0.0039618
Rv1680	Rv1680	Hypothetical protein	conserved hypotheticals	Unknown	349.545	-1.52533	0.429416	-3.5521	0.00038217	0.00114933
Rv1681	moeX	Possible molybdopterin biosynthesis protein MoeX	intermediary metabolism and respiration	Involved in molybdoptenum cofactor biosynthesis	270.758	-1.48219	0.314361	-4.71494	2.41782e-06	1.10208e-05
Rv1682	Rv1682	Probable coiled-coil structural protein	conserved hypotheticals	Function unknown	1014.08	0.508269	1.14689	0.443173	NA	NA
Rv1683	Rv1683	Possible bifunctional enzyme; long-chain acyl-CoA synthase and lipase.	lipid metabolism	Supposed involvement in lipid biosynthesis and degradation	2290.43	-0.500959	0.157413	-3.18244	0.0014604	0.00380263
Rv1684	Rv1684	Conserved hypothetical protein	conserved hypotheticals	Function unknown	375.473	-0.573139	0.181258	-3.16202	0.00156681	0.0040564
Rv1685c	Rv1685c	Conserved hypothetical protein	conserved hypotheticals	Function unknown	202.295	-0.665003	0.182198	-3.64988	0.000262358	0.000820499
Rv1686c	Rv1686c	Probable conserved integral membrane protein ABC transporter	cell wall and cell processes	Thought to be involved in active transport of undetermined substrate (possibly drug) across the membrane. Responsible for the translocation of the substrate across the membrane.	211.786	-0.697708	0.181449	-3.84521	0.000120447	0.000402644
Rv1687c	Rv1687c	Probable conserved ATP-binding protein ABC transporter	cell wall and cell processes	Thought to be involved in active transport of undetermined substrate (possibly drug) across the membrane. Responsible for energy coupling to the transport system.	131.462	-1.01189	0.248954	-4.06458	4.81191e-05	0.000172915
Rv1688	mpg	Possible 3-methyladenine DNA glycosylase Mpg	information pathways	Thought to be involved in base excision repair.	135.837	-0.0108119	0.215723	-0.0501191	0.960027	0.969891
Rv1689	tyrS	Probable tyrosyl-tRNA synthase TyrS (TYRRS)	information pathways	Involved in translation mechanism [catalytic activity: ATP + L-tyrosine + tRNA(TYR) = AMP + diphosphate + L-tyrosyl-tRNA(TYR)]	768.295	-0.17954	0.188314	-0.953411	0.340382	0.440615
Rv1690	lprJ	Probable lipoprotein LprJ	cell wall and cell processes	Unknown	2234.04	2.71561	0.25973	10.4555	1.38269e-25	5.80874e-24
Rv1691	Rv1691	Conserved hypothetical protein	conserved hypotheticals	Function unknown	1751.98	2.27562	0.262641	8.66438	4.53966e-18	9.99952e-17
Rv1692	Rv1692	Probable phosphatase	intermediary metabolism and respiration	Function unknown; probably involved in cellular metabolism	756.543	1.27487	0.217776	5.85405	4.79746e-09	3.6203e-08
Rv1693	Rv1693	Conserved hypothetical protein	conserved hypotheticals	Unknown	552.101	0.211616	0.255619	0.827859	0.40775	0.508063
Rv1694	tlyA	2'-O-methyltransferase TlyA	virulence, detoxification, adaptation	Methylates 16S and 23S rRNA. Also has contact-dependent haemolytic activity; possibly involved in virulence (pore formation).	945.082	0.0648401	0.227393	0.285146	0.775532	0.832313
Rv1695	ppnK	Inorganic polyphosphate/ATP-NAD kinase PpnK (poly(P)/ATP NAD kinase)	intermediary metabolism and respiration	Catalyzes the phosphorylation of NAD to NADP. Utilizes ATP and other nucleoside triphosphates as well as inorganic polyphosphate as a source of phosphorus [catalytic activity: ATP + NAD+ = ADP + NADP+].	722.071	-0.284865	0.188436	-1.51173	0.130602	0.197919
Rv1696	recN	Probable DNA repair protein RecN (recombination protein N)	information pathways	Involved in recombinational repair of damaged DNA.	678.101	0.453232	0.21395	2.1184	0.0341413	0.0638191
Rv1697	Rv1697	Conserved hypothetical protein	conserved hypotheticals	Function unknown	773.552	-1.80545	0.284945	-6.33615	2.35579e-10	2.12386e-09
Rv1698	mctB	Outer membrane protein MctB	cell wall and cell processes	Outer membrane channel	408.653	-1.5176	0.305608	-4.96584	6.84031e-07	3.51504e-06
Rv1699	pyrG	Probable CTP synthase PyrG	intermediary metabolism and respiration	Pyrimidine biosynthesis (last step) [catalytic activity: ATP + UTP + glutamine = ADP + orthophosphate + CTP (ammonia can replace glutamine).]	2249.71	-1.22288	0.225665	-5.419	5.99348e-08	3.71177e-07
Rv1700	Rv1700	NUDIX hydrolase	information pathways	NUDIX hydrolases catalyze the hydrolysis of a variety of nucleoside diphoshate derivatives	547.426	-1.05979	0.173985	-6.09127	1.12016e-09	9.14763e-09
Rv1701	Rv1701	Probable integrase/recombinase	insertion seqs and phages	Sequence integration/recombination.	398.657	-1.62205	0.282061	-5.75072	8.88646e-09	6.33083e-08
Rv1702c	Rv1702c	Conserved hypothetical protein	insertion seqs and phages	Unknown	112.03	2.44893	0.33093	7.40015	1.36026e-13	1.82939e-12
Rv1703c	Rv1703c	Probable catechol-O-methyltransferase	intermediary metabolism and respiration	Catalyzes the O-methylation [catalytic activity: S-adenosyl-L-methionine + catechol = S-adenosyl-L-homocysteine + guaiacol]	1199.54	-0.648156	0.231148	-2.80408	0.00504609	0.0116635
Rv1704c	cycA	Probable D-serine/alanine/glycine transporter protein CycA	cell wall and cell processes	Permease that is involved in the transport across the cytoplasmic membrane of D-alanine, D-serine and glycine	935.011	-0.61107	0.210417	-2.90409	0.00368325	0.00873645
Rv1705c	PPE22	PPE family protein PPE22	PE/PPE	Function unknown	274.383	1.10613	0.418214	2.64489	0.00817168	0.0179319
Rv1706A	Rv1706A	Conserved hypothetical protein	conserved hypotheticals	Function unknown	14.4898	1.05435	0.501019	2.10441	0.035343	0.0657339
Rv1706c	PPE23	PPE family protein PPE23	PE/PPE	Function unknown	418.107	1.20895	0.365683	3.30601	0.000946346	0.00256577
Rv1707	Rv1707	Probable conserved transmembrane protein	cell wall and cell processes	Unknown; possibly involved in transport of sulfate across the membrane.	2746.06	0.992025	0.180232	5.50416	3.70943e-08	2.36556e-07
Rv1708	Rv1708	Putative initiation inhibitor protein	cell wall and cell processes	Unknown; thought to be involved in cell process.	668.678	0.243121	0.153578	1.58304	0.113412	0.176394
Rv1709	scpA	Possible segregation and condensation protein ScpA	cell wall and cell processes	Involved in chromosome structure and partitioning	542.565	0.219888	0.201049	1.0937	0.274087	0.369469
Rv1710	scpB	Possible segregation and condensation protein ScpB	cell wall and cell processes	Involved in chromosome structure and partitioning	735.509	-0.00465377	0.136939	-0.0339842	0.97289	0.979379
Rv1711	Rv1711	Conserved hypothetical protein	conserved hypotheticals	Function unknown	365.049	-0.153017	0.205771	-0.743631	0.4571	0.558358
Rv1712	cmk	Cytidylate kinase Cmk (CMP kinase) (cytidine monophosphate kinase) (ck)	intermediary metabolism and respiration	Catalyzes the transfer of a phosphate group from ATP to either CMP or dCMP to form CDP or dCDP and ADP [catalytic activity: ATP + CMP = ADP + CDP].	672.565	0.888865	0.2401	3.70206	0.000213859	0.000684046
Rv1713	engA	Probable GTP-binding protein EngA	intermediary metabolism and respiration	Binds both GDP and GTP. Has an intrinsic GTPase activity and is essential for cell growth.	707.162	0.353383	0.258309	1.36806	0.171293	0.248759
Rv1714	Rv1714	Probable oxidoreductase	intermediary metabolism and respiration	Function unknown; probably involved in cellular metabolism	109.034	1.08704	0.353811	3.07237	0.00212364	0.00530585
Rv1715	fadB3	Probable 3-hydroxybutyryl-CoA dehydrogenase FadB3 (beta-hydroxybutyryl-CoA dehydrogenase) (BHBD)	lipid metabolism	Thought to be involved in fatty acid degradation. FADB and FADA are the alpha and beta subunits of the multifunctional enzyme complex of the fatty acid degradation cycle [catalytic activity: (S)-3-hydroxybutanoyl-CoA + NADP+ = 3-acetoacetyl-CoA + NADPH].	68.88	1.93269	0.417935	4.62437	3.75737e-06	1.6679e-05
Rv1716	Rv1716	Conserved hypothetical protein	conserved hypotheticals	Function unknown	62.0906	2.04997	0.372703	5.50027	3.7921e-08	2.4145e-07
Rv1717	Rv1717	Conserved hypothetical protein	conserved hypotheticals	Function unknown	34.5956	1.32799	0.359385	3.69516	0.000219748	0.000700134
Rv1718	Rv1718	Conserved hypothetical protein	conserved hypotheticals	Function unknown	176.027	0.734299	0.324998	2.25939	0.023859	0.0464304
Rv1719	Rv1719	Probable transcriptional regulatory protein	regulatory proteins	Involved in transcriptional mechanism.	137.962	-0.42299	0.341864	-1.2373	0.215974	0.30189
Rv1720c	vapC12	Possible toxin VapC12	virulence, detoxification, adaptation	Unknown	195.774	1.85353	0.385739	4.80514	1.54642e-06	7.39632e-06
Rv1721c	vapB12	Possible antitoxin VapB12	virulence, detoxification, adaptation	Unknown	207.228	1.6199	0.328349	4.93347	8.0782e-07	4.0842e-06
Rv1722	Rv1722	Possible carboxylase	lipid metabolism	Function unknown, but supposed involvement in lipid metabolism	356.072	-0.349486	0.30507	-1.14559	0.251964	0.344664
Rv1723	Rv1723	Probable hydrolase	intermediary metabolism and respiration	Function unknown; probably involved in cellular metabolism	149.372	0.392793	0.207106	1.89658	0.0578833	0.100117
Rv1724c	Rv1724c	Hypothetical protein	conserved hypotheticals	Unknown	173.755	-0.214134	0.270576	-0.791403	0.428709	0.530033
Rv1725c	Rv1725c	Conserved hypothetical protein	conserved hypotheticals	Function unknown	175.682	0.512352	0.199858	2.56358	0.0103597	0.0221373
Rv1726	Rv1726	Probable oxidoreductase	intermediary metabolism and respiration	Function unknown; probably involved in cellular metabolism	43.2262	0.950243	0.364865	2.60437	0.00920433	0.0199509
Rv1727	Rv1727	Conserved hypothetical protein	conserved hypotheticals	Function unknown	27.1755	-0.10745	0.358185	-0.299986	0.764188	0.822739
Rv1728c	Rv1728c	Conserved hypothetical protein	conserved hypotheticals	Function unknown	247.648	0.47713	0.243934	1.95598	0.0504671	0.0894923
Rv1729c	Rv1729c	Possible S-adenosylmethionine-dependent methyltransferase	lipid metabolism	Possible methyltransferase	267.136	0.199657	0.234464	0.851549	0.394464	0.49475
Rv1730c	Rv1730c	Possible penicillin-binding protein	cell wall and cell processes	Thought to be involved in cell wall biosynthesis and may also act as a sensor of external penicillins	337.395	0.384983	0.256227	1.50251	0.132966	0.20058
Rv1731	gabD2	Possible succinate-semialdehyde dehydrogenase [NADP+] dependent (SSDH) GabD2	intermediary metabolism and respiration	Involved in 4-aminobutyrate (GABA) degradation pathway [catalytic activity: succinate semialdehyde + NAD(P)(+) + H(2)O = succinate + NAD(P)H].	867.795	-0.726868	0.328319	-2.21391	0.0268351	0.0513642
Rv1732c	Rv1732c	Conserved protein	conserved hypotheticals	Function unknown	1009.62	0.118994	0.565001	0.210608	0.833193	0.878066
Rv1733c	Rv1733c	Probable conserved transmembrane protein	cell wall and cell processes	Unknown	2040.79	0.630314	1.58602	0.397418	0.691059	0.766485
Rv1734c	Rv1734c	Conserved hypothetical protein	conserved hypotheticals	Function unknown	21.676	-0.49879	0.645616	-0.77258	0.439771	0.541574
Rv1735c	Rv1735c	Hypothetical membrane protein	cell wall and cell processes	Function unknown	81.4295	-0.577736	1.24757	-0.46309	NA	NA
Rv1736c	narX	Probable nitrate reductase NarX	intermediary metabolism and respiration	Involved in nitrate reduction, and in the persistence in the host [catalytic activity: nitrite + acceptor = nitrate + reduced acceptor]	4807.42	-2.20538	1.2594	-1.75113	NA	NA
Rv1737c	narK2	Possible nitrate/nitrite transporter NarK2	cell wall and cell processes	Involved in excretion of nitrite, produced by the dissimilatory reduction of nitrate, across the membrane. Responsible for the translocation of the substrate across the membrane.	4257.72	-0.384444	1.40712	-0.273213	NA	NA
Rv1738	Rv1738	Conserved protein	conserved hypotheticals	Function unknown	6824.66	-1.02922	1.58766	-0.648262	NA	NA
Rv1739c	Rv1739c	Probable sulphate-transport transmembrane protein ABC transporter	cell wall and cell processes	Involved in sulphate transport across the membrane. Responsible for the translocation of the substrate across the membrane.	207.929	-0.806039	0.194673	-4.14049	3.4657e-05	0.000128155
Rv1740	vapB34	Possible antitoxin VapB34	virulence, detoxification, adaptation	Unknown	566.716	-0.322363	0.200276	-1.60959	0.107487	0.168985
Rv1741	vapC34	Possible toxin VapC34. Contains PIN domain.	virulence, detoxification, adaptation	Unknown	534.248	-0.344964	0.237039	-1.4553	0.145586	0.216598
Rv1742	Rv1742	Unknown protein	unknown	Unknown	331.059	0.0894156	0.313279	0.285419	0.775323	0.832309
[truncated: 2,245 more rows]

## Sheet: reads
Feature	Locus	Name	Rv_1	Rv_2	Rv_3	NF_1	NF_2	NF_3
CDS	Rv0001	dnaA	1386	2018	1081	2315	4628	1738
[truncated: 4,030 more rows]

## Sheet: statistics_mapping
	Rv_1	Rv_2	Rv_3	NF_1	NF_2	NF_3
[truncated: 7 more rows]
