# Supplementary material for: An In Vivo Model of Separate M. tuberculosis Phagocytosis by Neutrophils and Macrophages: Gene Expression Profiles in the Parasite and Disease Development in the Mouse Host
Source: Int J Mol Sci. 2022 Mar 9;23(6):2961. doi: 10.3390/ijms23062961 (PMC8954342; doi:10.3390/ijms23062961)
Supplement: Supplementary file 1 [file ijms-23-02961-s001.zip › Supplementary Table 3.xlsx]

## Sheet: NP_MP_common
Genes	Name	Product	Functional_Category	log2FC MF_Rv vs Rv	log2FC NF_Rv vs Rv
Rv1057	Rv1057	Conserved hypothetical protein	conserved hypotheticals	6.23117	7.86161
Rv1130	prpD	Possible methylcitrate dehydratase PrpD	intermediary metabolism and respiration	5.77839	7.06462
Rv3178	Rv3178	Conserved hypothetical protein	conserved hypotheticals	5.66902	4.23632
Rv2875	mpt70	Major secreted immunogenic protein Mpt70	cell wall and cell processes	5.53175	7.68531
Rv1129c	Rv1129c	Probable transcriptional regulator protein	regulatory proteins	5.49748	6.95423
Rv0586	mce2R	Probable transcriptional regulatory protein Mce2R (GntR-family)	regulatory proteins	5.39503	5.32014
Rv1221	sigE	Alternative RNA polymerase sigma factor SigE	information pathways	5.16068	3.25036
Rv1994c	cmtR	Metal sensor transcriptional regulator CmtR (ArsR-SmtB family)	regulatory proteins	5.06905	5.06585
Rv2640c	Rv2640c	Possible transcriptional regulatory protein (probably ArsR-family)	regulatory proteins	5.06562	6.26986
Rv0793	Rv0793	Possible monooxygenase	intermediary metabolism and respiration	5.03301	3.98511
Rv2034	Rv2034	ArsR repressor protein	regulatory proteins	4.93481	3.15517
Rv3862c	whiB6	Possible transcriptional regulatory protein WhiB-like WhiB6	regulatory proteins	4.92524	4.07613
Rv1131	prpC	Probable methylcitrate synthase PrpC	intermediary metabolism and respiration	4.70164	6.33624
Rv2450c	rpfE	Probable resuscitation-promoting factor RpfE	cell wall and cell processes	4.6845	4.09598
Rv1528c	papA4	Probable conserved polyketide synthase associated protein PapA4	lipid metabolism	4.58802	2.13309
Rv3549c	Rv3549c	Probable short-chain type dehydrogenase/reductase	intermediary metabolism and respiration	4.55997	4.00175
Rv2641	cadI	Cadmium inducible protein CadI	conserved hypotheticals	4.48802	4.91541
Rv2087	Rv2087	Conserved hypothetical protein	insertion seqs and phages	4.35488	1.69675
Rv2250A	Rv2250A	Possible flavoprotein	intermediary metabolism and respiration	4.33428	2.87579
Rv2428	ahpC	Alkyl hydroperoxide reductase C protein AhpC (alkyl hydroperoxidase C)	virulence, detoxification, adaptation	4.22943	3.06652
Rv1128c	Rv1128c	Conserved hypothetical protein	insertion seqs and phages	4.21806	3.95727
Rv3270	ctpC	Probable metal cation-transporting P-type ATPase C CtpC	cell wall and cell processes	4.16189	4.65357
Rv0991c	Rv0991c	Conserved serine rich protein	conserved hypotheticals	4.14437	1.78942
Rv2873	mpt83	Cell surface lipoprotein Mpt83 (lipoprotein P23)	cell wall and cell processes	4.06772	5.98819
Rv0847	lpqS	Probable lipoprotein LpqS	cell wall and cell processes	4.06354	3.20044
Rv1995	Rv1995	Unknown protein	conserved hypotheticals	4.02392	1.96461
Rv3230c	Rv3230c	Hypothetical oxidoreductase	intermediary metabolism and respiration	3.97926	4.89744
Rv1405c	Rv1405c	Putative methyltransferase	intermediary metabolism and respiration	3.9721	3.89547
Rv2642	Rv2642	Possible transcriptional regulatory protein (probably ArsR-family)	regulatory proteins	3.96377	4.78624
Rv0792c	Rv0792c	Probable transcriptional regulatory protein (probably GntR-family)	regulatory proteins	3.95294	4.32467
Rv0888	Rv0888	Probable exported protein	cell wall and cell processes	3.93675	3.04897
Rv0560c	Rv0560c	Possible benzoquinone methyltransferase (methylase)	intermediary metabolism and respiration	3.93423	4.10857
Rv3742c	Rv3742c	Possible oxidoreductase	intermediary metabolism and respiration	3.91884	5.47108
Rv1690	lprJ	Probable lipoprotein LprJ	cell wall and cell processes	3.90914	2.71561
Rv0791c	Rv0791c	Conserved protein	conserved hypotheticals	3.87392	4.38614
Rv2025c	Rv2025c	Conserved membrane protein	cell wall and cell processes	3.78047	3.81493
Rv3743c	ctpJ	Probable cation transporter P-type ATPase CtpJ	cell wall and cell processes	3.77866	6.50565
Rv3229c	desA3	Possible linoleoyl-CoA desaturase (delta(6)-desaturase)	lipid metabolism	3.70625	5.03455
Rv2707	Rv2707	Probable conserved transmembrane alanine and leucine rich protein	conserved hypotheticals	3.65605	2.21043
Rv0330c	Rv0330c	Hypothetical protein	conserved hypotheticals	3.65503	3.43524
Rv0251c	hsp	Heat shock protein Hsp (heat-stress-induced ribosome-binding protein A)	virulence, detoxification, adaptation	3.64347	3.40512
Rv1982A	vapB36	Possible antitoxin VapB36	virulence, detoxification, adaptation	3.63928	1.64483
Rv2989	Rv2989	Probable transcriptional regulatory protein	regulatory proteins	3.60609	3.62092
Rv2988c	leuC	Probable 3-isopropylmalate dehydratase (large subunit) LeuC (isopropylmalate isomerase) (alpha-IPM isomerase) (IPMI)	intermediary metabolism and respiration	3.60323	3.74199
Rv2865	relF	Antitoxin RelF	virulence, detoxification, adaptation	3.59087	2.04499
Rv3269	Rv3269	Conserved protein	virulence, detoxification, adaptation	3.5808	3.83342
Rv3574	kstR	Transcriptional regulatory protein KstR (probably TetR-family)	regulatory proteins	3.57193	2.79999
Rv2643	arsC	Probable arsenic-transport integral membrane protein ArsC	cell wall and cell processes	3.55808	4.52109
Rv2595	vapB40	Possible antitoxin VapB40	virulence, detoxification, adaptation	3.54172	2.01866
Rv2710	sigB	RNA polymerase sigma factor SigB	information pathways	3.53573	3.22414
Rv1044	Rv1044	Conserved hypothetical protein	conserved hypotheticals	3.44317	1.64225
Rv3550	echA20	Probable enoyl-CoA hydratase EchA20 (enoyl hydrase) (unsaturated acyl-CoA hydratase) (crotonase)	lipid metabolism	3.43892	3.71018
Rv0790c	Rv0790c	Hypothetical protein	conserved hypotheticals	3.4383	4.2528
Rv1103c	mazE3	Possible antitoxin MazE3	virulence, detoxification, adaptation	3.42961	2.27921
Rv1219c	Rv1219c	Probable transcriptional regulatory protein	regulatory proteins	3.4247	2.37789
Rv1194c	Rv1194c	Conserved protein	conserved hypotheticals	3.39765	2.54952
Rv3571	kshB	Reductase component of 3-ketosteroid-9-alpha-hydroxylase KshB	intermediary metabolism and respiration	3.38528	2.64532
Rv1772	Rv1772	Hypothetical protein	conserved hypotheticals	3.34385	2.40036
Rv2011c	Rv2011c	Conserved hypothetical protein, probable transcription repressor.	regulatory proteins	3.33673	2.61899
Rv2813	Rv2813	Conserved hypothetical protein	conserved hypotheticals	3.31276	5.48308
Rv1048c	Rv1048c	Hypothetical protein	conserved hypotheticals	3.24291	1.58135
Rv3354	Rv3354	Conserved hypothetical protein	conserved hypotheticals	3.24131	1.93231
Rv2601A	vapB41	Possible antitoxin VapB41	virulence, detoxification, adaptation	3.22501	2.04214
Rv2250c	Rv2250c	Possible transcriptional regulatory protein	regulatory proteins	3.2155	2.26324
Rv2657c	Rv2657c	Probable PhiRv2 prophage protein	insertion seqs and phages	3.20313	1.86924
Rv1582c	Rv1582c	Probable PhiRv1 phage protein	insertion seqs and phages	3.18584	2.43894
Rv0047c	Rv0047c	Conserved protein	conserved hypotheticals	3.18297	2.01261
Rv3175	Rv3175	Possible amidase (aminohydrolase)	intermediary metabolism and respiration	3.16999	2.76456
Rv3640c	Rv3640c	Probable transposase	insertion seqs and phages	3.16787	2.8237
Rv0620	galK	Probable galactokinase GalK (galactose kinase)	intermediary metabolism and respiration	3.15755	4.02647
Rv2874	dipZ	Possible integral membrane C-type cytochrome biogenesis protein DipZ	intermediary metabolism and respiration	3.148	5.85708
Rv0186A	mymT	Metallothionein, MymT	virulence, detoxification, adaptation	3.13816	1.76341
Rv3424c	Rv3424c	Hypothetical protein	conserved hypotheticals	3.13214	1.70139
Rv3833	Rv3833	Transcriptional regulatory protein (probably AraC-family)	regulatory proteins	3.12851	2.67762
Rv3167c	Rv3167c	Probable transcriptional regulatory protein (probably TetR-family)	regulatory proteins	3.1198	2.3728
Rv1460	Rv1460	Probable transcriptional regulatory protein	regulatory proteins	3.10617	4.31971
Rv1572c	Rv1572c	Conserved hypothetical protein	insertion seqs and phages	3.10315	1.94057
Rv1132	Rv1132	Conserved membrane protein	cell wall and cell processes	3.096	3.96683
Rv0587	yrbE2A	Conserved hypothetical integral membrane protein YrbE2A	virulence, detoxification, adaptation	3.08131	3.83629
Rv3054c	Rv3054c	Conserved hypothetical protein	conserved hypotheticals	3.07859	1.74588
Rv2667	clpC2	Possible ATP-dependent protease ATP-binding subunit ClpC2	intermediary metabolism and respiration	3.07218	2.16374
Rv0789c	Rv0789c	Hypothetical protein	conserved hypotheticals	3.06376	3.68194
Rv3557c	Rv3557c	Transcriptional regulatory protein (probably TetR-family)	regulatory proteins	3.05701	3.397
Rv0592	mce2D	Mce-family protein Mce2D	virulence, detoxification, adaptation	3.03536	2.93565
Rv1265	Rv1265	Unknown protein	conserved hypotheticals	3.03043	3.43419
Rv1721c	vapB12	Possible antitoxin VapB12	virulence, detoxification, adaptation	3.00281	1.6199
Rv0840c	pip	Probable proline iminopeptidase Pip (prolyl aminopeptidase) (pap)	intermediary metabolism and respiration	3.00141	2.48574
Rv2866	relG	Toxin RelG	virulence, detoxification, adaptation	2.99702	1.91137
Rv0960	vapC9	Possible toxin VapC9	virulence, detoxification, adaptation	2.99309	2.87522
Rv3639c	Rv3639c	Conserved hypothetical protein	conserved hypotheticals	2.98905	2.17139
Rv2107	PE22	PE family protein PE22	PE/PPE	2.97551	1.62071
Rv2998A	Rv2998A	Conserved hypothetical protein	conserved hypotheticals	2.94314	2.35212
Rv2602	vapC41	Possible toxin VapC41. Contains PIN domain.	virulence, detoxification, adaptation	2.93772	2.03391
Rv3516	echA19	Possible enoyl-CoA hydratase EchA19 (enoyl hydrase) (unsaturated acyl-CoA hydratase) (crotonase)	lipid metabolism	2.93546	1.98426
Rv1993c	Rv1993c	Conserved protein	conserved hypotheticals	2.93179	4.25399
Rv1532c	Rv1532c	Conserved hypothetical protein	conserved hypotheticals	2.90374	3.12585
Rv0563	htpX	Probable protease transmembrane protein heat shock protein HtpX	virulence, detoxification, adaptation	2.89055	2.73702
Rv2251	Rv2251	Possible flavoprotein	intermediary metabolism and respiration	2.88178	2.23648
Rv0259c	Rv0259c	Conserved hypothetical protein	conserved hypotheticals	2.87947	1.65482
Rv1395	Rv1395	Transcriptional regulatory protein	regulatory proteins	2.87721	1.7894
Rv3537	kstD	Probable dehydrogenase	intermediary metabolism and respiration	2.8741	2.40038
Rv1674c	Rv1674c	Probable transcriptional regulatory protein	regulatory proteins	2.85528	2.53855
Rv1992c	ctpG	Probable metal cation transporter P-type ATPase G CtpG	cell wall and cell processes	2.85021	4.15759
Rv2053c	fxsA	Probable transmembrane protein FxsA	cell wall and cell processes	2.84328	3.87051
Rv3561	fadD3	Probable fatty-acid-CoA ligase FadD3 (fatty-acid-CoA synthetase) (fatty-acid-CoA synthase)	lipid metabolism	2.84119	3.13493
Rv0596c	vapB4	Possible antitoxin VapB4	virulence, detoxification, adaptation	2.82796	1.70944
Rv3551	Rv3551	Possible CoA-transferase (alpha subunit)	intermediary metabolism and respiration	2.78533	3.84331
Rv0990c	Rv0990c	Hypothetical protein	conserved hypotheticals	2.78147	1.55611
Rv2429	ahpD	Alkyl hydroperoxide reductase D protein AhpD (alkyl hydroperoxidase D)	virulence, detoxification, adaptation	2.75243	2.38252
Rv2621c	Rv2621c	Possible transcriptional regulatory protein	regulatory proteins	2.74425	1.62645
Rv1430	PE16	PE family protein PE16	PE/PPE	2.7362	1.72266
Rv1583c	Rv1583c	Probable PhiRv1 phage protein	insertion seqs and phages	2.7294	1.98442
Rv0959A	vapB9	Possible antitoxin VapB9	virulence, detoxification, adaptation	2.72658	2.23258
Rv2017	Rv2017	Transcriptional regulatory protein	regulatory proteins	2.72374	1.93005
Rv0805	Rv0805	Class III cyclic nucleotide phosphodiesterase (cNMP PDE)	intermediary metabolism and respiration	2.70262	2.21799
Rv2249c	glpD1	Probable glycerol-3-phosphate dehydrogenase GlpD1	intermediary metabolism and respiration	2.6995	1.90025
Rv1801	PPE29	PPE family protein PPE29	PE/PPE	2.69509	2.15575
Rv3741c	Rv3741c	Possible oxidoreductase	intermediary metabolism and respiration	2.68971	3.96575
Rv3484	cpsA	Possible conserved protein CpsA	conserved hypotheticals	2.67913	2.66752
Rv2793c	truB	Probable tRNA pseudouridine synthase B TruB (tRNA pseudouridine 55 synthase) (PSI55 synthase) (pseudouridylate synthase) (uracil hydrolyase)	information pathways	2.67061	2.22421
Rv3675	Rv3675	Possible membrane protein	cell wall and cell processes	2.66392	1.66766
Rv3645	Rv3645	Probable conserved transmembrane protein	cell wall and cell processes	2.65276	3.07822
Rv0846c	Rv0846c	Probable oxidase	intermediary metabolism and respiration	2.62055	1.58416
Rv0452	Rv0452	Possible transcriptional regulatory protein	regulatory proteins	2.61097	2.20677
Rv0837c	Rv0837c	Hypothetical protein	conserved hypotheticals	2.60794	1.84304
Rv2052c	Rv2052c	Conserved protein	conserved hypotheticals	2.60422	3.9748
Rv2358	smtB	Probable transcriptional regulatory protein SmtB (probably ArsR-family)	regulatory proteins	2.59542	2.22531
Rv3515c	fadD19	Fatty-acid-CoA ligase FadD19 (fatty-acid-CoA synthetase) (fatty-acid-CoA synthase)	lipid metabolism	2.59198	2.30821
Rv1720c	vapC12	Possible toxin VapC12	virulence, detoxification, adaptation	2.583	1.85353
Rv3252c	alkB	Probable transmembrane alkane 1-monooxygenase AlkB (alkane 1-hydroxylase) (lauric acid omega-hydroxylase) (omega-hydroxylase) (fatty acid omega-hydroxylase) (alkane hydroxylase-rubredoxin)	lipid metabolism	2.5748	2.59665
Rv3776	Rv3776	Conserved hypothetical protein	conserved hypotheticals	2.55042	2.87848
Rv0494	Rv0494	Probable transcriptional regulatory protein (probably GntR-family)	regulatory proteins	2.53003	2.05985
Rv3172c	Rv3172c	Hypothetical protein	conserved hypotheticals	2.52574	1.64049
Rv2596	vapC40	Possible toxin VapC40. Contains PIN domain.	virulence, detoxification, adaptation	2.5246	1.90481
Rv2323c	Rv2323c	Conserved protein	conserved hypotheticals	2.52295	1.79103
Rv1102c	mazF3	Toxin MazF3	virulence, detoxification, adaptation	2.50867	1.50799
Rv3560c	fadE30	Probable acyl-CoA dehydrogenase FadE30	lipid metabolism	2.47977	2.4633
Rv0135c	Rv0135c	Possible transcriptional regulatory protein	regulatory proteins	2.46237	1.50863
Rv2887	Rv2887	Probable transcriptional regulatory protein	regulatory proteins	2.45533	1.57705
Rv1371	Rv1371	Probable conserved membrane protein	cell wall and cell processes	2.44676	1.69162
Rv0448c	Rv0448c	Conserved hypothetical protein	conserved hypotheticals	2.42743	6.4084
Rv0588	yrbE2B	Conserved hypothetical integral membrane protein YrbE2B	virulence, detoxification, adaptation	2.41463	3.15476
Rv2293c	Rv2293c	Conserved hypothetical protein	conserved hypotheticals	2.40884	1.8813
Rv1691	Rv1691	Conserved hypothetical protein	conserved hypotheticals	2.37693	2.27562
Rv0327c	cyp135A1	Possible cytochrome P450 135A1 Cyp135A1	intermediary metabolism and respiration	2.3755	2.60964
Rv3531c	Rv3531c	Hypothetical protein	conserved hypotheticals	2.34866	1.97487
Rv3173c	Rv3173c	Probable transcriptional regulatory protein (probably TetR/AcrR-family)	regulatory proteins	2.34355	1.57848
Rv0087	hycE	Possible formate hydrogenase HycE (FHL)	intermediary metabolism and respiration	2.3353	2.38846
Rv0350	dnaK	Probable chaperone protein DnaK (heat shock protein 70) (heat shock 70 kDa protein) (HSP70)	virulence, detoxification, adaptation	2.33439	1.60117
Rv3183	Rv3183	Possible transcriptional regulatory protein	regulatory proteins	2.32705	2.08363
Rv2938	drrC	Probable daunorubicin-dim-transport integral membrane protein ABC transporter DrrC	cell wall and cell processes	2.30447	2.39041
Rv2639c	Rv2639c	Probable conserved integral membrane protein	cell wall and cell processes	2.30077	3.82424
Rv3182	Rv3182	Conserved hypothetical protein	conserved hypotheticals	2.29777	1.85252
Rv0989c	grcC2	Probable polyprenyl-diphosphate synthase GrcC2 (polyprenyl pyrophosphate synthetase)	intermediary metabolism and respiration	2.29473	2.11901
Rv0361	Rv0361	Probable conserved membrane protein	cell wall and cell processes	2.29468	1.71034
Rv2794c	pptT	Phosphopantetheinyl transferase PptT (CoA:APO-[ACP]pantetheinephosphotransferase) (CoA:APO-[acyl-carrier protein]pantetheinephosphotransferase)	lipid metabolism	2.24024	1.6974
Rv3517	Rv3517	Conserved hypothetical protein	conserved hypotheticals	2.23175	2.08106
Rv1962c	vapC35	Possible toxin VapC35. Contains PIN domain.	virulence, detoxification, adaptation	2.22015	1.56789
Rv0331	Rv0331	Possible dehydrogenase/reductase	intermediary metabolism and respiration	2.21236	1.67807
Rv2932	ppsB	Phenolpthiocerol synthesis type-I polyketide synthase PpsB	lipid metabolism	2.20437	3.61212
Rv2827c	Rv2827c	Hypothetical protein	conserved hypotheticals	2.19762	1.72289
Rv2933	ppsC	Phenolpthiocerol synthesis type-I polyketide synthase PpsC	lipid metabolism	2.17636	3.54957
Rv1192	Rv1192	Unknown protein	conserved hypotheticals	2.1752	2.62685
Rv0082	Rv0082	Probable oxidoreductase	intermediary metabolism and respiration	2.16407	2.31039
Rv3570c	hsaA	Possible oxidoreductase. Possible 3-hydroxy-9,10-seconandrost-1,3,5(10)-triene-9,17-dione hydroxylase.	intermediary metabolism and respiration	2.14766	2.35368
Rv0591	mce2C	Mce-family protein Mce2C	virulence, detoxification, adaptation	2.14015	3.14056
Rv0698	Rv0698	Conserved hypothetical protein	conserved hypotheticals	2.12482	1.83484
Rv2745c	clgR	Transcriptional regulatory protein ClgR	regulatory proteins	2.10614	2.6201
Rv0277c	vapC25	Possible toxin VapC25. Contains PIN domain.	virulence, detoxification, adaptation	2.10606	1.6754
Rv2223c	Rv2223c	Probable exported protease	cell wall and cell processes	2.06944	1.75903
Rv0260c	Rv0260c	Possible transcriptional regulatory protein	regulatory proteins	2.06508	1.65174
Rv3553	Rv3553	Possible oxidoreductase	intermediary metabolism and respiration	2.04918	2.98057
Rv1375	Rv1375	Conserved hypothetical protein	conserved hypotheticals	2.04605	3.47368
Rv3538	Rv3538	Probable dehydrogenase. Possible 2-enoyl acyl-CoA hydratase.	intermediary metabolism and respiration	2.04355	2.13442
Rv3659c	Rv3659c	Conserved hypothetical protein	conserved hypotheticals	2.02555	3.72009
Rv2705c	Rv2705c	Conserved hypothetical protein	conserved hypotheticals	2.01823	2.06371
Rv3546	fadA5	Probable acetyl-CoA acetyltransferase FadA5 (acetoacetyl-CoA thiolase)	lipid metabolism	1.98167	2.15816
Rv0619	galTb	Probable galactose-1-phosphate uridylyltransferase GalTb [second part]	intermediary metabolism and respiration	1.97323	2.08129
Rv0465c	Rv0465c	Probable transcriptional regulatory protein	regulatory proteins	1.97116	1.84243
Rv3426	PPE58	PPE family protein PPE58	PE/PPE	1.96548	1.72518
Rv2931	ppsA	Phenolpthiocerol synthesis type-I polyketide synthase PpsA	lipid metabolism	1.95551	3.31499
Rv3532	PPE61	PPE family protein PPE61	PE/PPE	1.95272	1.77848
Rv0848	cysK2	Possible cysteine synthase a CysK2 (O-acetylserine sulfhydrylase) (O-acetylserine (thiol)-lyase) (CSASE)	intermediary metabolism and respiration	1.94976	2.15813
Rv0647c	Rv0647c	Conserved protein	conserved hypotheticals	1.94255	2.04742
Rv0590	mce2B	Mce-family protein Mce2B	virulence, detoxification, adaptation	1.93998	2.48315
Rv0085	hycP	Possible hydrogenase HycP	intermediary metabolism and respiration	1.93149	2.94379
Rv0449c	Rv0449c	Conserved hypothetical protein	conserved hypotheticals	1.92819	4.56246
Rv3097c	lipY	PE-PGRS family protein, triacylglycerol lipase LipY (esterase/lipase) (triglyceride lipase) (tributyrase)	PE/PPE	1.91514	2.07326
Rv2386c	mbtI	Isochorismate synthase MbtI	lipid metabolism	1.91224	1.66828
Rv2937	drrB	Daunorubicin-dim-transport integral membrane protein ABC transporter DrrB	cell wall and cell processes	1.91177	2.75242
Rv1779c	Rv1779c	Possible integral membrane protein	cell wall and cell processes	1.90754	2.05072
Rv2427A	oxyR'	Transcriptional regulator OxyR', pseudogene	virulence, detoxification, adaptation	1.90014	2.2028
Rv0483	lprQ	Probable conserved lipoprotein LprQ	cell wall and cell processes	1.88587	2.50492
Rv0711	atsA	Possible arylsulfatase AtsA (aryl-sulfate sulphohydrolase) (arylsulphatase)	intermediary metabolism and respiration	1.88416	2.5671
Rv0905	echA6	Possible enoyl-CoA hydratase EchA6 (enoyl hydrase) (unsaturated acyl-CoA hydratase) (crotonase)	lipid metabolism	1.88332	1.61114
Rv0467	icl1	Isocitrate lyase Icl (isocitrase) (isocitratase)	intermediary metabolism and respiration	1.87905	3.33631
Rv2327	Rv2327	Conserved protein	conserved hypotheticals	1.87167	2.64148
Rv2472	Rv2472	Conserved hypothetical protein	conserved hypotheticals	1.86185	1.69744
Rv0827c	kmtR	Metal sensor transcriptional regulator KmtR (ArsR-SmtB family)	regulatory proteins	1.85986	1.78795
Rv0214	fadD4	Probable fatty-acid-CoA ligase FadD4 (fatty-acid-CoA synthetase) (fatty-acid-CoA synthase)	lipid metabolism	1.85877	1.56907
Rv1339	Rv1339	Conserved protein	conserved hypotheticals	1.84301	1.53762
Rv0617	vapC29	Possible toxin VapC29. Contains PIN domain.	virulence, detoxification, adaptation	1.81544	1.83418
Rv3548c	Rv3548c	Probable short-chain type dehydrogenase/reductase	intermediary metabolism and respiration	1.81366	2.90577
Rv3552	Rv3552	Possible CoA-transferase (beta subunit)	intermediary metabolism and respiration	1.80734	3.62465
Rv1344	mbtL	Acyl carrier protein (ACP) MbtL	lipid metabolism	1.79745	1.90282
Rv3556c	fadA6	Probable acetyl-CoA acetyltransferase FadA6 (acetoacetyl-CoA thiolase)	lipid metabolism	1.78438	3.23097
Rv1222	rseA	Anti-sigma factor RseA	information pathways	1.77515	1.63255
Rv2383c	mbtB	Phenyloxazoline synthase MbtB (phenyloxazoline synthetase)	lipid metabolism	1.75306	1.96867
Rv0485	Rv0485	Possible transcriptional regulatory protein	regulatory proteins	1.74606	1.86873
Rv1081c	Rv1081c	Probable conserved membrane protein	cell wall and cell processes	1.73208	1.52222
Rv0367c	Rv0367c	Hypothetical protein	conserved hypotheticals	1.70085	1.71153
Rv0618	galTa	Probable galactose-1-phosphate uridylyltransferase GalTa [first part]	intermediary metabolism and respiration	1.69985	1.93375
Rv0589	mce2A	Mce-family protein Mce2A	virulence, detoxification, adaptation	1.69868	2.28777
Rv1702c	Rv1702c	Conserved hypothetical protein	insertion seqs and phages	1.68834	2.44893
Rv2380c	mbtE	Peptide synthetase MbtE (peptide synthase)	lipid metabolism	1.68631	1.79881
Rv2328	PE23	PE family protein PE23	PE/PPE	1.68252	2.08604
Rv1991A	mazE6	Antitoxin MazE6	virulence, detoxification, adaptation	1.67438	1.87784
Rv3428c	Rv3428c	Possible transposase	insertion seqs and phages	1.67351	2.51923
Rv2544	lppB	Probable conserved lipoprotein LppB	cell wall and cell processes	1.66884	2.0963
Rv3065	mmr	Multidrugs-transport integral membrane protein Mmr	cell wall and cell processes	1.66809	2.72776
Rv1831	Rv1831	Hypothetical protein	conserved hypotheticals	1.66518	1.67938
Rv0559c	Rv0559c	Possible conserved secreted protein	cell wall and cell processes	1.65297	1.54539
Rv0324	Rv0324	Possible transcriptional regulatory protein (possibly ArsR-family)	regulatory proteins	1.65189	1.82661
Rv2744c	35kd_ag	Conserved 35 kDa alanine rich protein	conserved hypotheticals	1.64959	1.63237
Rv0593	lprL	Possible Mce-family lipoprotein LprL (Mce-family lipoprotein Mce2E)	cell wall and cell processes	1.64876	2.53916
Rv3483c	Rv3483c	Possible exported protein	cell wall and cell processes	1.64775	1.7074
Rv3797	fadE35	Probable acyl-CoA dehydrogenase FadE35	lipid metabolism	1.63049	2.04933
Rv3744	nmtR	Metal sensor transcriptional regulator (ArsR-SmtB family)	regulatory proteins	1.62898	2.44376
Rv1286	cysN	Probable bifunctional enzyme CysN/CysC: sulfate adenyltransferase (subunit 1) + adenylylsulfate kinase	intermediary metabolism and respiration	1.58165	1.7202
Rv0084	hycD	Possible formate hydrogenlyase HycD (FHL)	intermediary metabolism and respiration	1.58056	2.08964
Rv0244c	fadE5	Probable acyl-CoA dehydrogenase FadE5	lipid metabolism	1.57898	2.04772
Rv3581c	ispF	Probable 2C-methyl-D-erythritol 2,4-cyclodiphosphate synthase IspF (MECPS)	intermediary metabolism and respiration	1.56884	1.79868
Rv2812	Rv2812	Probable transposase	insertion seqs and phages	1.5553	2.51417
Rv0590A	Rv0590A	Mce-family related protein	virulence, detoxification, adaptation	1.53626	2.55745
Rv1094	desA2	Possible acyl-[acyl-carrier protein] desaturase DesA2 (acyl-[ACP] desaturase) (stearoyl-ACP desaturase)	lipid metabolism	1.53417	2.05616
Rv0211	pckA	Probable iron-regulated phosphoenolpyruvate carboxykinase [GTP] PckA (phosphoenolpyruvate carboxylase) (PEPCK)(pep carboxykinase)	intermediary metabolism and respiration	1.52475	1.69083
Rv2485c	lipQ	Probable carboxylesterase LipQ	intermediary metabolism and respiration	-1.50242	-2.85295
Rv1885c	Rv1885c	Chorismate mutase	intermediary metabolism and respiration	-1.52116	-2.14559
Rv0113	gmhA	Probable sedoheptulose-7-phosphate isomerase GmhA (phosphoheptose isomerase)	cell wall and cell processes	-1.5245	-1.74026
Rv3119	moaE1	Probable molybdenum cofactor biosynthesis protein E MoaE1 (molybdopterin converting factor large subunit) (molybdopterin [MPT] converting factor, subunit 2)	intermediary metabolism and respiration	-1.52653	-1.66717
Rv3734c	tgs2	Putative triacylglycerol synthase (diacylglycerol acyltransferase) Tgs2	lipid metabolism	-1.52788	-2.44783
Rv3508	PE_PGRS54	PE-PGRS family protein PE_PGRS54	PE/PPE	-1.53022	-2.51769
Rv2512c	Rv2512c	Transposase for insertion sequence element IS1081	insertion seqs and phages	-1.53112	1.53731
Rv0426c	Rv0426c	Possible transmembrane protein	cell wall and cell processes	-1.53705	-1.87583
Rv3023c	Rv3023c	Probable transposase	insertion seqs and phages	-1.55067	1.73412
Rv0288	esxH	Low molecular weight protein antigen 7 EsxH (10 kDa antigen) (CFP-7) (protein TB10.4)	cell wall and cell processes	-1.5511	-1.68006
Rv3152	nuoH	Probable NADH dehydrogenase I (chain H) NuoH (NADH-ubiquinone oxidoreductase chain H)	intermediary metabolism and respiration	-1.56413	-1.58416
Rv1919c	Rv1919c	Conserved protein	conserved hypotheticals	-1.57073	-2.22559
Rv0360c	Rv0360c	Conserved protein	conserved hypotheticals	-1.57111	-1.76508
Rv0761c	adhB	Possible zinc-containing alcohol dehydrogenase NAD dependent AdhB	intermediary metabolism and respiration	-1.60668	-1.59388
Rv0741	Rv0741	Probable transposase (fragment)	insertion seqs and phages	-1.61285	-1.61215
Rv3232c	ppk2	Polyphosphate kinase Ppk2 (polyphosphoric acid kinase)	intermediary metabolism and respiration	-1.62732	-1.8842
Rv3825c	pks2	Polyketide synthase Pks2	lipid metabolism	-1.63066	-1.67881
Rv3318	sdhA	Probable succinate dehydrogenase (flavoprotein subunit) SdhA (succinic dehydrogenase) (fumarate reductase) (fumarate dehydrogenase) (fumaric hydrogenase)	intermediary metabolism and respiration	-1.63583	-1.94221
Rv2809	Rv2809	Hypothetical protein	conserved hypotheticals	-1.6423	-2.0818
Rv2557	Rv2557	Conserved protein	conserved hypotheticals	-1.64306	-2.41769
Rv2190c	Rv2190c	Conserved hypothetical protein	virulence, detoxification, adaptation	-1.64994	-2.06348
Rv0886	fprB	Probable NADPH:adrenodoxin oxidoreductase FprB (adrenodoxin reductase) (AR) (ferredoxin-NADP(+) reductase)	intermediary metabolism and respiration	-1.65051	-1.57254
Rv2498c	citE	Probable citrate (pro-3S)-lyase (beta subunit) CitE (citrase) (citratase) (citritase) (citridesmolase) (citrase aldolase)	intermediary metabolism and respiration	-1.65186	-1.75836
Rv3155	nuoK	Probable NADH dehydrogenase I (chain K) NuoK (NADH-ubiquinone oxidoreductase chain K)	intermediary metabolism and respiration	-1.6572	-1.62548
Rv2357c	glyS	Probable glycyl-tRNA synthetase GlyS (glycine--tRNA ligase) (GLYRS)	information pathways	-1.65886	-1.85205
Rv0356c	Rv0356c	Conserved protein	conserved hypotheticals	-1.66147	-2.33031
Rv3374	echA18.1	Probable enoyl-CoA hydratase (fragment) EchA18.1 (enoyl hydrase) (unsaturated acyl-CoA hydratase) (crotonase)	lipid metabolism	-1.66217	-1.54322
Rv2102	Rv2102	Conserved hypothetical protein	conserved hypotheticals	-1.67379	-1.64598
Rv3157	nuoM	Probable NADH dehydrogenase I (chain M) NUOK (NADH-ubiquinone oxidoreductase chain M)	intermediary metabolism and respiration	-1.67412	-1.69204
Rv2484c	Rv2484c	Possible triacylglycerol synthase (diacylglycerol acyltransferase)	lipid metabolism	-1.6871	-1.56374
Rv0056	rplI	50S ribosomal protein L9 RplI	information pathways	-1.69797	-1.56082
Rv1550	fadD11	Probable fatty-acid-CoA ligase FadD11 (fatty-acid-CoA synthetase) (fatty-acid-CoA synthase)	lipid metabolism	-1.70455	-1.90669
Rv1916	aceAb	Probable isocitrate lyase AceAb [second part] (isocitrase) (isocitratase) (Icl)	intermediary metabolism and respiration	-1.73325	-2.43668
Rv2241	aceE	Pyruvate dehydrogenase E1 component AceE (pyruvate decarboxylase) (pyruvate dehydrogenase) (pyruvic dehydrogenase)	intermediary metabolism and respiration	-1.74396	-1.65687
Rv3497c	mce4C	Mce-family protein Mce4C	virulence, detoxification, adaptation	-1.76142	-1.75873
Rv0695	Rv0695	Conserved hypothetical protein	conserved hypotheticals	-1.76913	-1.59231
Rv2558	Rv2558	Conserved protein	conserved hypotheticals	-1.77197	-2.00845
Rv1791	PE19	PE family protein PE19	PE/PPE	-1.78369	-2.03197
Rv2967c	pca	Probable pyruvate carboxylase Pca (pyruvic carboxylase)	intermediary metabolism and respiration	-1.80817	-1.64813
Rv3144c	PPE52	PPE family protein PPE52	PE/PPE	-1.81435	-2.20654
Rv2614A	Rv2614A	Conserved hypothetical protein	conserved hypotheticals	-1.82813	1.85665
Rv1892	Rv1892	Probable membrane protein	cell wall and cell processes	-1.83994	-2.40676
Rv0934	pstS1	Periplasmic phosphate-binding lipoprotein PstS1 (PBP-1) (PstS1)	cell wall and cell processes	-1.84146	-1.87464
Rv1310	atpD	Probable ATP synthase beta chain AtpD	intermediary metabolism and respiration	-1.84261	-1.84542
Rv2500c	fadE19	Possible acyl-CoA dehydrogenase FadE19 (MMGC)	lipid metabolism	-1.84618	-1.88511
Rv3431c	Rv3431c	Possible transposase (fragment)	insertion seqs and phages	-1.85122	-1.53866
Rv1478	Rv1478	Possible invasion protein	virulence, detoxification, adaptation	-1.85459	-1.82813
Rv1553	frdB	Probable fumarate reductase [iron-sulfur subunit] FrdB (fumarate dehydrogenase) (fumaric hydrogenase)	intermediary metabolism and respiration	-1.85792	-2.21255
Rv1198	esxL	Putative ESAT-6 like protein EsxL (ESAT-6 like protein 4)	cell wall and cell processes	-1.87708	-2.15083
Rv0760c	Rv0760c	Conserved protein	conserved hypotheticals	-1.88074	-2.04546
Rv2229c	Rv2229c	Conserved protein	conserved hypotheticals	-1.91315	-1.6714
Rv1932	tpx	Probable thiol peroxidase Tpx	virulence, detoxification, adaptation	-1.9163	-1.66471
Rv3492c	Rv3492c	Conserved hypothetical Mce associated protein	conserved hypotheticals	-1.95814	-1.72477
Rv1549	fadD11.1	Possible fatty-acid-CoA ligase FadD11.1 (fatty-acid-CoA synthetase) (fatty-acid-CoA synthase)	lipid metabolism	-1.96923	-2.57964
Rv3633	Rv3633	Conserved protein	conserved hypotheticals	-1.97189	-2.93446
Rv1662	pks8	Probable polyketide synthase Pks8	lipid metabolism	-1.97915	-2.11925
Rv1182	papA3	Probable conserved polyketide synthase associated protein PapA3	lipid metabolism	-1.983	-2.54185
Rv1368	lprF	Probable conserved lipoprotein LprF	cell wall and cell processes	-1.98392	-2.23665
Rv2599	Rv2599	Probable conserved membrane protein	cell wall and cell processes	-1.99281	-1.76462
Rv0003	recF	DNA replication and repair protein RecF (single-strand DNA binding protein)	information pathways	-2.00302	-1.68461
Rv0740	Rv0740	Conserved hypothetical protein	conserved hypotheticals	-2.01974	-1.94128
Rv3087	Rv3087	Possible triacylglycerol synthase (diacylglycerol acyltransferase)	lipid metabolism	-2.03026	-1.76946
Rv2228c	Rv2228c	Multifunctional protein. Has RNASE H, alpha-ribazole phosphatase, and acid phosphatase activities.	information pathways	-2.04159	-1.66147
Rv0636	hadB	(3R)-hydroxyacyl-ACP dehydratase subunit HadB	intermediary metabolism and respiration	-2.05361	-1.74535
Rv0055	rpsR1	30S ribosomal protein S18-1 RpsR1	information pathways	-2.05433	-1.66527
Rv3301c	phoY1	Probable phosphate-transport system transcriptional regulatory protein PhoU homolog 1 PhoY1	cell wall and cell processes	-2.06561	-1.90995
Rv3145	nuoA	Probable NADH dehydrogenase I (chain A) NuoA (NADH-ubiquinone oxidoreductase chain A)	intermediary metabolism and respiration	-2.07372	-2.5424
Rv1197	esxK	ESAT-6 like protein EsxK (ESAT-6 like protein 3)	cell wall and cell processes	-2.07766	-2.02728
Rv3156	nuoL	Probable NADH dehydrogenase I (chain L) NuoL (NADH-ubiquinone oxidoreductase chain L)	intermediary metabolism and respiration	-2.09122	-1.6792
Rv0872c	PE_PGRS15	PE-PGRS family protein PE_PGRS15	PE/PPE	-2.09401	-2.06243
Rv0994	moeA1	Probable molybdopterin biosynthesis protein MoeA1	intermediary metabolism and respiration	-2.10915	-1.52781
Rv3151	nuoG	Probable NADH dehydrogenase I (chain G) NuoG (NADH-ubiquinone oxidoreductase chain G)	intermediary metabolism and respiration	-2.11611	-1.64502
Rv0860	fadB	Probable fatty oxidation protein FadB	lipid metabolism	-2.11899	-1.73255
Rv2238c	ahpE	Probable peroxiredoxin AhpE	virulence, detoxification, adaptation	-2.12836	-1.76888
Rv1311	atpC	Probable ATP synthase epsilon chain AtpC	intermediary metabolism and respiration	-2.13662	-1.78444
Rv3150	nuoF	Probable NADH dehydrogenase I (chain F) NuoF (NADH-ubiquinone oxidoreductase chain F)	intermediary metabolism and respiration	-2.14648	-1.6348
Rv0655	mkl	Possible ribonucleotide-transport ATP-binding protein ABC transporter Mkl	cell wall and cell processes	-2.14772	-2.49382
Rv0577	TB27.3	Conserved protein TB27.3	conserved hypotheticals	-2.16248	-1.59777
Rv1157c	Rv1157c	Conserved ala-, pro-rich protein	conserved hypotheticals	-2.18422	-2.00283
Rv3496c	mce4D	Mce-family protein Mce4D	virulence, detoxification, adaptation	-2.21215	-1.54036
Rv0233	nrdB	Ribonucleoside-diphosphate reductase (beta chain) NrdB (ribonucleotide reductase small chain)	information pathways	-2.22013	-3.58131
Rv3147	nuoC	Probable NADH dehydrogenase I (chain C) NuoC (NADH-ubiquinone oxidoreductase chain C)	intermediary metabolism and respiration	-2.22385	-2.3158
Rv2244	acpM	Meromycolate extension acyl carrier protein AcpM	lipid metabolism	-2.27623	-1.52222
Rv1183	mmpL10	Probable conserved transmembrane transport protein MmpL10	cell wall and cell processes	-2.28041	-2.0189
Rv1079	metB	Cystathionine gamma-synthase MetB (CGS) (O-succinylhomoserine [thiol]-lyase)	intermediary metabolism and respiration	-2.29722	-2.1192
Rv2346c	esxO	Putative ESAT-6 like protein EsxO (ESAT-6 like protein 6)	cell wall and cell processes	-2.30271	-3.17939
Rv1502	Rv1502	Hypothetical protein	unknown	-2.30655	-2.42851
Rv0172	mce1D	Mce-family protein Mce1D	virulence, detoxification, adaptation	-2.31558	-2.29137
Rv3149	nuoE	Probable NADH dehydrogenase I (chain E) NuoE (NADH-ubiquinone oxidoreductase chain E)	intermediary metabolism and respiration	-2.31957	-1.77203
Rv0165c	mce1R	Probable transcriptional regulatory protein Mce1R (probably GntR-family)	regulatory proteins	-2.34964	-2.61817
Rv1701	Rv1701	Probable integrase/recombinase	insertion seqs and phages	-2.3503	-1.62205
Rv0459	Rv0459	Conserved hypothetical protein	conserved hypotheticals	-2.35478	-1.84443
Rv1638A	Rv1638A	Conserved hypothetical protein	conserved hypotheticals	-2.37153	-1.9625
Rv3146	nuoB	Probable NADH dehydrogenase I (chain B) NuoB (NADH-ubiquinone oxidoreductase chain B)	intermediary metabolism and respiration	-2.37228	-2.53921
Rv0635	hadA	(3R)-hydroxyacyl-ACP dehydratase subunit HadA	intermediary metabolism and respiration	-2.38446	-2.05676
Rv3300c	Rv3300c	Conserved hypothetical protein	conserved hypotheticals	-2.45617	-1.81451
Rv0532	PE_PGRS6	PE-PGRS family protein PE_PGRS6	PE/PPE	-2.46154	-1.55475
Rv0171	mce1C	Mce-family protein Mce1C	virulence, detoxification, adaptation	-2.49697	-2.70433
Rv0173	lprK	Possible Mce-family lipoprotein LprK (Mce-family lipoprotein Mce1E)	cell wall and cell processes	-2.50453	-2.11947
Rv2239c	Rv2239c	Conserved hypothetical protein	conserved hypotheticals	-2.50696	-1.98388
Rv3824c	papA1	Conserved polyketide synthase associated protein PapA1	lipid metabolism	-2.52294	-2.8332
Rv3614c	espD	ESX-1 secretion-associated protein EspD	cell wall and cell processes	-2.52714	-2.98663
Rv0755c	PPE12	PPE family protein PPE12	PE/PPE	-2.54824	-1.94413
Rv1363c	Rv1363c	Possible membrane protein	cell wall and cell processes	-2.55648	-1.75955
Rv0416	thiS	Possible protein ThiS	intermediary metabolism and respiration	-2.59149	-1.61764
Rv3615c	espC	ESX-1 secretion-associated protein EspC	cell wall and cell processes	-2.59543	-3.01107
Rv1792	esxM	ESAT-6 like protein EsxM	cell wall and cell processes	-2.60428	-2.80063
Rv3088	tgs4	Putative triacylglycerol synthase (diacylglycerol acyltransferase) Tgs4	lipid metabolism	-2.62639	-2.60305
Rv3616c	espA	ESX-1 secretion-associated protein A, EspA	cell wall and cell processes	-2.62997	-2.90108
Rv3479	Rv3479	Possible transmembrane protein	cell wall and cell processes	-2.65508	-1.60852
Rv2160A	Rv2160A	Conserved hypothetical protein	regulatory proteins	-2.68073	-1.72361
Rv3148	nuoD	Probable NADH dehydrogenase I (chain D) NuoD (NADH-ubiquinone oxidoreductase chain D)	intermediary metabolism and respiration	-2.68898	-2.1092
Rv3112	moaD1	Probable molybdenum cofactor biosynthesis protein D MoaD1 (molybdopterin converting factor small subunit) (molybdopterin [MPT] converting factor, subunit 1)	intermediary metabolism and respiration	-2.68932	-1.89344
Rv2632c	Rv2632c	Conserved protein	conserved hypotheticals	-2.70023	-3.32903
Rv2185c	TB16.3	Conserved protein TB16.3	conserved hypotheticals	-2.71475	-2.17242
Rv2329c	narK1	Probable nitrite extrusion protein 1 NarK1 (nitrite facilitator 1)	cell wall and cell processes	-2.76987	-1.73064
Rv3613c	Rv3613c	Hypothetical protein	conserved hypotheticals	-2.79624	-2.53987
Rv0696	Rv0696	Probable membrane sugar transferase	intermediary metabolism and respiration	-2.84973	-2.01679
Rv3849	espR	ESX-1 transcriptional regulatory protein EspR	regulatory proteins	-2.88868	-2.79523
Rv2356c	PPE40	PPE family protein PPE40	PE/PPE	-2.91549	-3.20178
Rv2160c	Rv2160c	Conserved hypothetical protein	regulatory proteins	-2.92482	-2.18276
Rv3221c	TB7.3	Biotinylated protein TB7.3	lipid metabolism	-2.97218	-1.57157
Rv2882c	frr	Ribosome recycling factor Frr (ribosome releasing factor) (RRF)	information pathways	-2.99533	-2.04803
Rv0988	Rv0988	Possible conserved exported protein	cell wall and cell processes	-3.01039	-2.90636
Rv0287	esxG	ESAT-6 like protein EsxG (conserved protein TB9.8)	cell wall and cell processes	-3.01048	-1.89019
Rv3851	Rv3851	Possible membrane protein	cell wall and cell processes	-3.01834	-1.71237
Rv1181	pks4	Probable polyketide beta-ketoacyl synthase Pks4	lipid metabolism	-3.01963	-2.43209
Rv0168	yrbE1B	Conserved integral membrane protein YrbE1B	virulence, detoxification, adaptation	-3.06503	-2.92879
Rv0634A	Rv0634A	Unknown protein	conserved hypotheticals	-3.06867	-3.00339
Rv3850	Rv3850	Conserved protein	conserved hypotheticals	-3.08182	-1.8201
Rv2159c	Rv2159c	Conserved protein	conserved hypotheticals	-3.08668	-1.93114
Rv3196A	Rv3196A	Unknown protein	conserved hypotheticals	-3.08898	-2.24514
Rv3085	Rv3085	Probable short-chain type dehydrogenase/reductase	intermediary metabolism and respiration	-3.10988	-1.87813
Rv3477	PE31	PE family protein PE31	PE/PPE	-3.11382	-3.17985
Rv2348c	Rv2348c	Hypothetical protein	unknown	-3.13686	-3.17416
Rv0167	yrbE1A	Conserved integral membrane protein YrbE1A	virulence, detoxification, adaptation	-3.18612	-2.92258
Rv3020c	esxS	ESAT-6 like protein EsxS	cell wall and cell processes	-3.23608	-1.62597
Rv3823c	mmpL8	Conserved integral membrane transport protein MmpL8	cell wall and cell processes	-3.29418	-2.58432
Rv0166	fadD5	Probable fatty-acid-CoA ligase FadD5 (fatty-acid-CoA synthetase) (fatty-acid-CoA synthase)	lipid metabolism	-3.39617	-3.36722
Rv0170	mce1B	Mce-family protein Mce1B	virulence, detoxification, adaptation	-3.47159	-3.21718
Rv3478	PPE60	PE family protein PPE60	PE/PPE	-3.5126	-2.69983
Rv2347c	esxP	Putative ESAT-6 like protein EsxP (ESAT-6 like protein 7)	cell wall and cell processes	-3.52358	-3.93314
Rv0169	mce1A	Mce-family protein Mce1A	virulence, detoxification, adaptation	-3.524	-3.42071
Rv2352c	PPE38	PPE family protein PPE38	PE/PPE	-3.65036	-3.54739
Rv3018A	PE27A	PE family protein PE27A	PE/PPE	-6.9058	-3.75784
