# Supplementary material for: An In Vivo Model of Separate M. tuberculosis Phagocytosis by Neutrophils and Macrophages: Gene Expression Profiles in the Parasite and Disease Development in the Mouse Host
Source: Int J Mol Sci. 2022 Mar 9;23(6):2961. doi: 10.3390/ijms23062961 (PMC8954342; doi:10.3390/ijms23062961)
Supplement: Supplementary file 1 [file ijms-23-02961-s001.zip › Supplementary Table 4.xlsx]

## Sheet: MP_vs_NP_all
Gene	Name	Product	Functional Category	baseMean	log2FoldChange	lfcSE	stat	pvalue	padj
Rv0001	dnaA	Chromosomal replication initiator protein DnaA	information pathways	4686.12	0.769152	0.182832	4.20688	2.58919e-05	0.000178826
Rv0002	dnaN	DNA polymerase III (beta chain) DnaN (DNA nucleotidyltransferase)	information pathways	1363.28	0.313866	0.149769	2.09567	0.0361114	0.0753101
Rv0003	recF	DNA replication and repair protein RecF (single-strand DNA binding protein)	information pathways	618.991	0.117266	0.151788	0.772566	0.439779	0.556464
Rv0004	Rv0004	Conserved hypothetical protein	conserved hypotheticals	467.065	-0.161136	0.159625	-1.00946	0.312753	0.427152
Rv0005	gyrB	DNA gyrase (subunit B) GyrB (DNA topoisomerase (ATP-hydrolysing)) (DNA topoisomerase II) (type II DNA topoisomerase)	information pathways	17508.5	0.0387719	0.229991	0.168581	0.866127	0.908564
Rv0006	gyrA	DNA gyrase (subunit A) GyrA (DNA topoisomerase (ATP-hydrolysing)) (DNA topoisomerase II) (type II DNA topoisomerase)	information pathways	8523.74	-0.262319	0.201083	-1.30453	0.192052	0.291592
Rv0007	Rv0007	Possible conserved membrane protein	cell wall and cell processes	2194.81	-0.600587	0.152986	-3.92577	8.6451e-05	0.00049995
Rv0008c	Rv0008c	Possible membrane protein	cell wall and cell processes	758.844	0.498919	0.199774	2.49741	0.0125104	0.0315249
Rv0009	ppiA	Probable iron-regulated peptidyl-prolyl cis-trans isomerase A PpiA (PPIase A) (rotamase A)	information pathways	3170.14	0.380662	0.205781	1.84985	0.0643357	0.120723
Rv0010c	Rv0010c	Probable conserved membrane protein	cell wall and cell processes	797.246	0.430946	0.207163	2.08022	0.037505	0.0775733
Rv0011c	Rv0011c	Probable conserved transmembrane protein	cell wall and cell processes	1551.57	0.797794	0.212831	3.74848	0.000177908	0.000918049
Rv0012	Rv0012	Probable conserved membrane protein	cell wall and cell processes	1340.72	-0.0689035	0.128316	-0.536984	0.591279	0.696691
Rv0013	trpG	Possible anthranilate synthase component II TrpG (glutamine amidotransferase)	intermediary metabolism and respiration	1712.51	0.0688334	0.152654	0.45091	0.652055	0.745889
Rv0014c	pknB	Transmembrane serine/threonine-protein kinase B PknB (protein kinase B) (STPK B)	regulatory proteins	1452.64	0.428963	0.199111	2.15439	0.0312096	0.0670323
Rv0015c	pknA	Transmembrane serine/threonine-protein kinase A PknA (protein kinase A) (STPK A)	regulatory proteins	1319.78	-0.547494	0.141111	-3.87987	0.00010451	0.000587505
Rv0016c	pbpA	Probable penicillin-binding protein PbpA	cell wall and cell processes	2089.57	0.29249	0.136073	2.14951	0.031594	0.0676774
Rv0017c	rodA	Probable cell division protein RodA	cell wall and cell processes	1315.2	0.728545	0.140621	5.1809	2.20817e-07	3.19707e-06
Rv0018c	pstP	Phosphoserine/threonine phosphatase PstP	regulatory proteins	1952.08	-0.074039	0.161056	-0.45971	0.645725	0.740468
Rv0019c	fhaB	Conserved protein with FHA domain, FhaB	regulatory proteins	1292.28	-0.199335	0.172363	-1.15648	0.247483	0.35563
Rv0020c	fhaA	Conserved protein with FHA domain, FhaA	regulatory proteins	6958.79	-0.044463	0.131266	-0.338724	0.734818	0.813656
Rv0021c	Rv0021c	Conserved hypothetical protein	conserved hypotheticals	396.644	0.328793	0.149625	2.19744	0.0279891	0.0612594
Rv0022c	whiB5	Probable transcriptional regulatory protein WhiB-like WhiB5	regulatory proteins	65.9305	0.190513	0.251197	0.758422	0.448198	0.564775
Rv0023	Rv0023	Possible transcriptional regulatory protein	regulatory proteins	558.42	-0.0138993	0.156879	-0.0885992	0.9294	0.951383
Rv0024	Rv0024	Putative secreted protein P60-related protein	virulence, detoxification, adaptation	398.638	-0.555459	0.178979	-3.1035	0.00191249	0.00666292
Rv0025	Rv0025	Conserved hypothetical protein	conserved hypotheticals	258.198	-0.00854069	0.172397	-0.0495409	0.960488	0.971592
Rv0026	Rv0026	Conserved hypothetical protein	conserved hypotheticals	1104.59	0.353743	0.139845	2.52953	0.0114215	0.0292255
Rv0027	Rv0027	Conserved hypothetical protein	conserved hypotheticals	380.467	0.422156	0.223449	1.88928	0.058855	0.112058
Rv0028	Rv0028	Conserved hypothetical protein	conserved hypotheticals	275.183	0.19676	0.225125	0.874007	0.382114	0.500492
Rv0029	Rv0029	Conserved hypothetical protein	conserved hypotheticals	2507.95	0.979544	0.186777	5.24446	1.56742e-07	2.35406e-06
Rv0030	Rv0030	Conserved hypothetical protein	conserved hypotheticals	658.064	0.523359	0.146349	3.57611	0.000348749	0.00159165
Rv0031	Rv0031	Possible remnant of a transposase	insertion seqs and phages	234.814	0.340489	0.189692	1.79496	0.0726605	0.13426
Rv0032	bioF2	Possible 8-amino-7-oxononanoate synthase BioF2 (AONS) (8-amino-7-ketopelargonate synthase) (7-keto-8-amino-pelargonic acid synthetase) (7-KAP synthetase) (L-alanine--pimelyl CoA ligase)	intermediary metabolism and respiration	440.11	0.370044	0.184514	2.00551	0.0449086	0.0895724
Rv0033	acpA	Probable acyl carrier protein AcpA (ACP)	lipid metabolism	66.3014	0.544779	0.320909	1.69761	0.0895815	0.159121
Rv0034	Rv0034	Conserved hypothetical protein	conserved hypotheticals	98.1692	0.621939	0.269989	2.30357	0.0212469	0.0493473
Rv0035	fadD34	Probable fatty-acid-CoA ligase FadD34 (fatty-acid-CoA synthetase) (fatty-acid-CoA synthase)	lipid metabolism	282.909	0.310019	0.26055	1.18986	0.2341	0.339673
Rv0036c	Rv0036c	Conserved protein	conserved hypotheticals	1028.06	-0.594974	0.171653	-3.46613	0.000528	0.00222767
Rv0037c	Rv0037c	Probable conserved integral membrane protein	cell wall and cell processes	886.186	-0.933862	0.164066	-5.69201	1.25556e-08	2.52682e-07
Rv0038	Rv0038	Conserved protein	conserved hypotheticals	1087.06	-0.373393	0.158418	-2.35702	0.0184225	0.043876
Rv0039c	Rv0039c	Possible conserved transmembrane protein	cell wall and cell processes	880.79	-0.956666	0.221016	-4.3285	1.50129e-05	0.000111902
Rv0040c	mtc28	Secreted proline rich protein Mtc28 (proline rich 28 kDa antigen)	cell wall and cell processes	5362.43	-0.15333	0.259482	-0.590907	0.554583	0.664567
Rv0041	leuS	Probable leucyl-tRNA synthetase LeuS (leucine--tRNA ligase) (LEURS)	information pathways	3565.18	0.639392	0.140197	4.56068	5.09885e-06	4.44218e-05
Rv0042c	Rv0042c	Possible transcriptional regulatory protein (probably MarR-family)	regulatory proteins	955.515	0.146553	0.207223	0.707224	0.479427	0.594484
Rv0043c	Rv0043c	Probable transcriptional regulatory protein (probably GntR-family)	regulatory proteins	582.346	0.259188	0.165176	1.56916	0.116611	0.196303
Rv0044c	Rv0044c	Possible oxidoreductase	intermediary metabolism and respiration	663.721	-0.378747	0.157215	-2.4091	0.0159919	0.0388661
Rv0045c	Rv0045c	Possible hydrolase	lipid metabolism	3312.12	-0.27134	0.153385	-1.76901	0.0768918	0.140485
Rv0046c	ino1	myo-inositol-1-phosphate synthase Ino1 (inositol 1-phosphate synthetase) (D-glucose 6-phosphate cycloaldolase) (glucose 6-phosphate cyclase) (glucocycloaldolase)	intermediary metabolism and respiration	7340.47	0.041365	0.208662	0.198239	0.842858	0.891126
Rv0047c	Rv0047c	Conserved protein	conserved hypotheticals	14810.9	0.725313	0.144556	5.01752	5.23419e-07	6.50235e-06
Rv0048c	Rv0048c	Possible membrane protein	cell wall and cell processes	483.741	0.190136	0.146491	1.29793	0.19431	0.294428
Rv0049	Rv0049	Conserved hypothetical protein	conserved hypotheticals	2374.22	0.00275798	0.125858	0.0219135	0.982517	0.98767
Rv0050	ponA1	Probable bifunctional penicillin-binding protein 1A/1B PonA1 (murein polymerase) (PBP1): penicillin-insensitive transglycosylase (peptidoglycan TGASE) + penicillin-sensitive transpeptidase (DD-transpeptidase)	cell wall and cell processes	2728.43	-0.468916	0.151066	-3.10405	0.00190894	0.00665812
Rv0051	Rv0051	Probable conserved transmembrane protein	cell wall and cell processes	1404.83	-0.278614	0.138798	-2.00733	0.0447141	0.0893503
Rv0052	Rv0052	Conserved protein	conserved hypotheticals	605.286	-0.0242731	0.151993	-0.159699	0.873118	0.912934
Rv0053	rpsF	30S ribosomal protein S6 RpsF	information pathways	2972.38	0.603701	0.173595	3.47764	0.000505848	0.00214999
Rv0054	ssb	Single-strand binding protein Ssb (helix-destabilizing protein)	information pathways	1783.44	-0.296782	0.158348	-1.87423	0.0608982	0.11524
Rv0055	rpsR1	30S ribosomal protein S18-1 RpsR1	information pathways	708.953	-0.132611	0.224317	-0.591176	0.554402	0.664567
Rv0056	rplI	50S ribosomal protein L9 RplI	information pathways	1118.55	0.204001	0.2229	0.915211	0.360081	0.478325
Rv0057	Rv0057	Hypothetical protein	conserved hypotheticals	1048.32	0.311955	0.182301	1.71122	0.0870414	0.1555
Rv0058	dnaB	Probable replicative DNA helicase DnaB	information pathways	2068.58	0.0254851	0.154691	0.164748	0.869142	0.910778
Rv0059	Rv0059	Hypothetical protein	conserved hypotheticals	257.169	0.13424	0.217431	0.617391	0.536977	0.647881
Rv0060	Rv0060	Conserved hypothetical protein	conserved hypotheticals	1144.28	0.609368	0.150565	4.04721	5.18319e-05	0.000325465
Rv0061c	Rv0061c	Hypothetical protein	conserved hypotheticals	1878.75	0.254963	0.164835	1.54678	0.121915	0.203952
Rv0062	celA1	Possible cellulase CelA1 (endoglucanase) (endo-1,4-beta-glucanase) (FI-cmcase) (carboxymethyl cellulase)	intermediary metabolism and respiration	1975.33	-0.320076	0.171365	-1.8678	0.0617893	0.116816
Rv0063	Rv0063	Possible oxidoreductase	intermediary metabolism and respiration	1021.46	7.80983e-05	0.163717	0.000477033	0.999619	0.999619
Rv0064	Rv0064	Probable conserved transmembrane protein	cell wall and cell processes	2928.64	0.61054	0.153992	3.96474	7.34747e-05	0.000437479
Rv0064A	vapB1	Possible antitoxin VapB1	virulence, detoxification, adaptation	191.156	0.28238	0.19259	1.46622	0.142588	0.231138
Rv0065	vapC1	Possible toxin VapC1	virulence, detoxification, adaptation	258.061	0.546442	0.177385	3.08055	0.00206617	0.0071019
Rv0066c	icd2	Probable isocitrate dehydrogenase [NADP] Icd2 (oxalosuccinate decarboxylase) (IDH) (NADP+-specific ICDH) (IDP)	intermediary metabolism and respiration	1410.45	0.586329	0.163381	3.58873	0.000332299	0.00152857
Rv0067c	Rv0067c	Possible transcriptional regulatory protein (possibly TetR-family)	regulatory proteins	406.048	0.285884	0.165311	1.72937	0.0837424	0.150542
Rv0068	Rv0068	Probable oxidoreductase	intermediary metabolism and respiration	490.17	0.147927	0.210248	0.70358	0.481694	0.59656
Rv0069c	sdaA	Probable L-serine dehydratase SdaA (L-serine deaminase) (SDH) (L-SD)	intermediary metabolism and respiration	2067.62	-0.399888	0.240581	-1.66218	0.0964766	0.168981
Rv0070c	glyA2	Serine hydroxymethyltransferase GlyA2 (serine methylase 2) (SHMT 2)	intermediary metabolism and respiration	2119.53	-0.392425	0.19516	-2.01078	0.0443487	0.0888519
Rv0071	Rv0071	Possible maturase	information pathways	72.4505	-0.128535	0.243039	-0.528865	0.596899	0.701465
Rv0072	Rv0072	Probable glutamine-transport transmembrane protein ABC transporter	cell wall and cell processes	1325.1	-0.307324	0.16273	-1.88855	0.0589516	0.112136
Rv0073	Rv0073	Probable glutamine-transport ATP-binding protein ABC transporter	cell wall and cell processes	913.935	-0.556455	0.158576	-3.50908	0.000449661	0.00193801
Rv0074	Rv0074	Conserved protein	conserved hypotheticals	971.84	-0.741122	0.141508	-5.2373	1.6294e-07	2.43804e-06
Rv0075	Rv0075	Probable aminotransferase	intermediary metabolism and respiration	1027.47	-0.130469	0.136593	-0.955165	0.339494	0.455488
Rv0076c	Rv0076c	Probable membrane protein	cell wall and cell processes	633.59	0.860113	0.211515	4.06643	4.77384e-05	0.00030355
Rv0077c	Rv0077c	Probable oxidoreductase	intermediary metabolism and respiration	427.879	0.560509	0.213481	2.62557	0.00865051	0.0231813
Rv0078	Rv0078	Probable transcriptional regulatory protein	regulatory proteins	85.5309	-0.463563	0.253429	-1.82916	0.0673755	0.125943
Rv0078A	Rv0078A	Hypothetical protein	conserved hypotheticals	2350.85	0.591987	0.199595	2.96595	0.00301752	0.00973978
Rv0078B	Rv0078B	Conserved protein	conserved hypotheticals	1414.91	0.795711	0.197554	4.02781	5.62982e-05	0.000346484
Rv0079	Rv0079	Unknown protein	conserved hypotheticals	31158	-0.479059	0.169715	-2.82273	0.00476165	0.0142284
Rv0080	Rv0080	Conserved hypothetical protein	conserved hypotheticals	5663.67	-1.13185	0.179109	-6.31935	2.62659e-10	7.84576e-09
Rv0081	Rv0081	Probable transcriptional regulatory protein	regulatory proteins	2908.25	-1.30688	0.198933	-6.56943	5.05091e-11	1.76782e-09
Rv0082	Rv0082	Probable oxidoreductase	intermediary metabolism and respiration	3341.2	-0.993585	0.217463	-4.56898	4.90095e-06	4.27903e-05
Rv0083	Rv0083	Probable oxidoreductase	intermediary metabolism and respiration	3509.24	-0.804357	0.207869	-3.86953	0.000109045	0.000610438
Rv0084	hycD	Possible formate hydrogenlyase HycD (FHL)	intermediary metabolism and respiration	3748.56	-0.267765	0.176995	-1.51284	0.130321	0.215065
Rv0085	hycP	Possible hydrogenase HycP	intermediary metabolism and respiration	1529.98	-0.632057	0.230588	-2.74107	0.0061239	0.0174938
Rv0086	hycQ	Possible hydrogenase HycQ	intermediary metabolism and respiration	3014.96	-0.398461	0.190403	-2.09272	0.0363743	0.0756233
Rv0087	hycE	Possible formate hydrogenase HycE (FHL)	intermediary metabolism and respiration	1933.04	0.338363	0.146509	2.3095	0.0209159	0.0487149
Rv0088	Rv0088	Possible polyketide cyclase/dehydrase	lipid metabolism	1040.09	0.126169	0.180293	0.699797	0.484054	0.599114
Rv0089	Rv0089	Possible methyltransferase/methylase	intermediary metabolism and respiration	509.396	0.0359947	0.162005	0.222183	0.824171	0.877387
Rv0090	Rv0090	Possible membrane protein	cell wall and cell processes	151.675	-0.709335	0.220331	-3.21941	0.00128457	0.00479226
Rv0091	mtn	Probable bifunctional MTA/SAH nucleosidase Mtn: 5'-methylthioadenosine nucleosidase (methylthioadenosine methylthioribohydrolase) + S-adenosylhomocysteine nucleosidase (S-adenosyl-L-homocysteine homocysteinylribohydrolase)	intermediary metabolism and respiration	555.526	0.298751	0.183866	1.62483	0.1042	0.179309
Rv0092	ctpA	Cation transporter P-type ATPase a CtpA	cell wall and cell processes	1524.54	0.131394	0.1425	0.922065	0.356495	0.474312
Rv0093c	Rv0093c	Probable conserved membrane protein	cell wall and cell processes	665.024	-0.017895	0.165064	-0.108413	0.913668	0.939659
Rv0094c	Rv0094c	Conserved hypothetical protein	insertion seqs and phages	116.374	-0.136279	0.21113	-0.645473	0.518621	0.631412
Rv0095c	Rv0095c	Conserved hypothetical protein	insertion seqs and phages	196.266	0.41857	0.189612	2.20751	0.0272783	0.0600662
Rv0096	PPE1	PPE family protein PPE1	PE/PPE	125.514	0.535984	0.230082	2.32954	0.0198307	0.0465686
Rv0097	Rv0097	Possible oxidoreductase	intermediary metabolism and respiration	355.958	0.861702	0.192679	4.47221	7.74162e-06	6.3077e-05
Rv0098	fcoT	Probable fatty acyl CoA thioesterase type III FcoT	lipid metabolism	161.243	0.518368	0.199198	2.60227	0.00926081	0.0245067
Rv0099	fadD10	Possible fatty-acid-CoA ligase FadD10 (fatty-acid-CoA synthetase) (fatty-acid-CoA synthase)	lipid metabolism	760.095	0.716627	0.201445	3.55743	0.000374506	0.00167302
Rv0100	Rv0100	Conserved hypothetical protein	conserved hypotheticals	100.22	0.195026	0.213716	0.912548	0.36148	0.480026
Rv0101	nrp	Probable peptide synthetase Nrp (peptide synthase)	lipid metabolism	1519.88	0.143722	0.17275	0.831964	0.405429	0.52303
Rv0102	Rv0102	Probable conserved integral membrane protein	cell wall and cell processes	2759.96	0.363309	0.137068	2.65058	0.00803537	0.0216772
Rv0103c	ctpB	Probable cation-transporter P-type ATPase B CtpB	cell wall and cell processes	1455.42	-0.0713452	0.128251	-0.556292	0.578011	0.685877
Rv0104	Rv0104	Conserved hypothetical protein	conserved hypotheticals	236.723	0.577084	0.226826	2.54417	0.0109537	0.0282257
Rv0105c	rpmB1	50S ribosomal protein L28-1 RpmB1	information pathways	17.9335	-0.384293	0.461639	-0.832454	0.405153	0.522841
Rv0106	Rv0106	Conserved hypothetical protein	conserved hypotheticals	392.87	0.314252	0.182541	1.72154	0.0851532	0.152669
Rv0107c	ctpI	Probable cation-transporter ATPase I CtpI	cell wall and cell processes	4723.79	-0.736489	0.138826	-5.30511	1.12607e-07	1.75675e-06
Rv0108c	Rv0108c	Hypothetical protein	conserved hypotheticals	4880.39	0.686963	0.151916	4.52198	6.1264e-06	5.22432e-05
Rv0109	PE_PGRS1	PE-PGRS family protein PE_PGRS1	PE/PPE	347.488	-0.0801684	0.17516	-0.457686	0.647178	0.741711
Rv0110	Rv0110	Probable conserved integral membrane protein	cell wall and cell processes	348.59	0.333285	0.189082	1.76265	0.0779594	0.142046
Rv0111	Rv0111	Possible transmembrane acyltransferase	intermediary metabolism and respiration	324.174	0.0366345	0.168093	0.217942	0.827474	0.878782
Rv0112	gca	Possible GDP-mannose 4,6-dehydratase Gca (GDP-D-mannose dehydratase)	cell wall and cell processes	1116.62	1.21781	0.171599	7.09683	1.27654e-12	6.58726e-11
Rv0113	gmhA	Probable sedoheptulose-7-phosphate isomerase GmhA (phosphoheptose isomerase)	cell wall and cell processes	187.793	0.194779	0.211577	0.920609	0.357255	0.474884
Rv0114	gmhB	Possible D-alpha,beta-D-heptose-1,7-biphosphate phosphatase GmhB (D-glycero-D-manno-heptose 7-phosphate kinase)	cell wall and cell processes	126.669	0.0827166	0.198337	0.417051	0.676641	0.765163
Rv0115	hddA	Possible D-alpha-D-heptose-7-phosphate kinase HddA	cell wall and cell processes	248.477	-0.0924907	0.162898	-0.567782	0.570183	0.679392
Rv0116c	ldtA	Probable L,D-transpeptidase LdtA	cell wall and cell processes	3204.23	1.00002	0.153676	6.50735	7.64857e-11	2.56546e-09
Rv0117	oxyS	Oxidative stress response regulatory protein OxyS	regulatory proteins	1126.46	0.537959	0.169324	3.1771	0.00148757	0.00542344
Rv0118c	oxcA	Probable oxalyl-CoA decarboxylase OxcA	intermediary metabolism and respiration	664.213	-0.69328	0.164721	-4.20881	2.56717e-05	0.000178153
Rv0119	fadD7	Probable fatty-acid-CoA ligase FadD7 (fatty-acid-CoA synthetase) (fatty-acid-CoA synthase)	lipid metabolism	707.527	-0.343655	0.172887	-1.98775	0.0468394	0.0926886
Rv0120c	fusA2	Probable elongation factor G FusA2 (EF-G)	information pathways	1671.59	0.138895	0.156727	0.886225	0.375496	0.493913
Rv0121c	Rv0121c	Conserved protein	conserved hypotheticals	545.47	0.963638	0.152497	6.31907	2.6315e-10	7.84576e-09
Rv0122	Rv0122	Hypothetical protein	conserved hypotheticals	1532.63	1.58601	0.216746	7.31739	2.52842e-13	1.47491e-11
Rv0123	Rv0123	Unknown protein	conserved hypotheticals	714.822	1.07601	0.221858	4.84997	1.23483e-06	1.36544e-05
Rv0124	PE_PGRS2	PE-PGRS family protein PE_PGRS2	PE/PPE	129.787	-0.553359	0.257885	-2.14576	0.0318925	0.0682079
Rv0125	pepA	Probable serine protease PepA (serine proteinase) (MTB32A)	intermediary metabolism and respiration	5458.73	-0.557277	0.15775	-3.53267	0.000411391	0.00180769
Rv0126	treS	Trehalose synthase TreS	virulence, detoxification, adaptation	2758.2	0.136314	0.170941	0.797435	0.425199	0.542448
Rv0127	mak	Maltokinase Mak	virulence, detoxification, adaptation	1834.18	-0.103274	0.1395	-0.740317	0.459108	0.575608
Rv0128	Rv0128	Probable conserved transmembrane protein	cell wall and cell processes	1003.76	0.482524	0.134368	3.59107	0.000329324	0.00151662
Rv0129c	fbpC	Secreted antigen 85-C FbpC (85C) (antigen 85 complex C) (AG58C) (mycolyl transferase 85C) (fibronectin-binding protein C)	lipid metabolism	1405.41	-0.302525	0.214401	-1.41102	0.158238	0.250653
Rv0130	htdZ	Probable 3-hydroxyl-thioester dehydratase	intermediary metabolism and respiration	405.936	0.0858124	0.21069	0.407293	0.683793	0.770943
Rv0131c	fadE1	Probable acyl-CoA dehydrogenase FadE1	lipid metabolism	597.495	0.331514	0.143555	2.30931	0.0209262	0.0487149
Rv0132c	fgd2	Putative F420-dependent glucose-6-phosphate dehydrogenase Fgd2	intermediary metabolism and respiration	627.235	0.445267	0.170015	2.61899	0.00881903	0.0235233
Rv0133	Rv0133	GCN5-related N-acetyltransferase	intermediary metabolism and respiration	1301.22	-0.112253	0.149667	-0.750019	0.453243	0.569917
Rv0134	ephF	Possible epoxide hydrolase EphF (epoxide hydratase) (arene-oxide hydratase)	virulence, detoxification, adaptation	2025.95	-0.227857	0.134371	-1.69573	0.0899373	0.159611
Rv0135c	Rv0135c	Possible transcriptional regulatory protein	regulatory proteins	5652.27	0.806864	0.167089	4.82896	1.37248e-06	1.47707e-05
Rv0136	cyp138	Probable cytochrome P450 138 Cyp138	intermediary metabolism and respiration	2287.84	0.25862	0.201892	1.28099	0.200199	0.299777
Rv0137c	msrA	Probable peptide methionine sulfoxide reductase MsrA (protein-methionine-S-oxide reductase) (peptide met(O) reductase)	intermediary metabolism and respiration	1852.49	0.655102	0.163713	4.00154	6.29316e-05	0.000383207
Rv0138	Rv0138	Conserved hypothetical protein	conserved hypotheticals	1122.28	0.408801	0.168197	2.43048	0.0150788	0.0368949
Rv0139	Rv0139	Possible oxidoreductase	intermediary metabolism and respiration	1466.84	-0.0134118	0.163792	-0.0818833	0.93474	0.954421
Rv0140	Rv0140	Conserved protein	conserved hypotheticals	1104.51	0.456287	0.171032	2.66784	0.007634	0.0209596
Rv0141c	Rv0141c	Unknown protein	conserved hypotheticals	1535.86	0.707993	0.15847	4.46769	7.9069e-06	6.41638e-05
Rv0142	Rv0142	Conserved hypothetical protein	conserved hypotheticals	725.791	-0.821157	0.230431	-3.56357	0.000365851	0.00165079
Rv0143c	Rv0143c	Probable conserved transmembrane protein	cell wall and cell processes	2342.96	0.0153053	0.134266	0.113992	0.909244	0.936716
Rv0144	Rv0144	Probable transcriptional regulatory protein (possibly TetR-family)	regulatory proteins	5260.66	0.392516	0.224788	1.74616	0.0807829	0.146597
Rv0145	Rv0145	Possible S-adenosylmethionine-dependent methyltransferase	lipid metabolism	36875.4	-0.0646856	0.184755	-0.350115	0.726252	0.805946
Rv0146	Rv0146	Possible S-adenosylmethionine-dependent methyltransferase	lipid metabolism	12686.5	-0.612706	0.197294	-3.10555	0.00189928	0.00663595
Rv0147	Rv0147	Probable aldehyde dehydrogenase (NAD+) dependent	intermediary metabolism and respiration	9318.01	-0.391398	0.235881	-1.6593	0.0970554	0.169626
Rv0148	Rv0148	Probable short-chain type dehydrogenase/reductase	intermediary metabolism and respiration	2358.11	-0.13555	0.218944	-0.619106	0.535847	0.646711
Rv0149	Rv0149	Possible quinone oxidoreductase (NADPH:quinone oxidoreductase) (zeta-crystallin)	intermediary metabolism and respiration	1719.92	0.0205585	0.226351	0.0908255	0.927631	0.950539
Rv0150c	Rv0150c	Conserved hypothetical protein	conserved hypotheticals	85.8929	-0.0495955	0.235015	-0.211031	0.832863	0.882874
Rv0151c	PE1	PE family protein PE1	PE/PPE	272.059	0.519807	0.189577	2.74193	0.00610801	0.0174608
Rv0152c	PE2	PE family protein PE2	PE/PPE	936.336	0.666389	0.17521	3.80337	0.000142742	0.00076401
Rv0153c	ptbB	Phosphotyrosine protein phosphatase PTPB (protein-tyrosine-phosphatase) (PTPase)	regulatory proteins	816.502	-0.342774	0.153776	-2.22905	0.0258108	0.05778
Rv0154c	fadE2	Probable acyl-CoA dehydrogenase FadE2	lipid metabolism	1788.75	0.034246	0.133465	0.256591	0.797495	0.858955
Rv0155	pntAa	Probable NAD(P) transhydrogenase (subunit alpha) PntAa [first part; catalytic part] (pyridine nucleotide transhydrogenase subunit alpha) (nicotinamide nucleotide transhydrogenase subunit alpha)	intermediary metabolism and respiration	611.906	-0.290631	0.159319	-1.82421	0.0681202	0.127232
Rv0156	pntAb	Probable NAD(P) transhydrogenase (subunit alpha) PntAb [second part; integral membrane protein] (pyridine nucleotide transhydrogenase subunit alpha) (nicotinamide nucleotide transhydrogenase subunit alpha)	intermediary metabolism and respiration	221.91	0.180624	0.207924	0.8687	0.385011	0.503303
Rv0157	pntB	Probable NAD(P) transhydrogenase (subunit beta) PntB [integral membrane protein] (pyridine nucleotide transhydrogenase subunit beta) (nicotinamide nucleotide transhydrogenase subunit beta)	intermediary metabolism and respiration	1380.77	-0.31753	0.138575	-2.2914	0.0219405	0.0506098
Rv0157A	Rv0157A	Conserved protein	conserved hypotheticals	1068.72	0.539014	0.164294	3.2808	0.00103513	0.00398319
Rv0158	Rv0158	Probable transcriptional regulatory protein (possibly TetR-family)	regulatory proteins	1107.08	0.896621	0.158956	5.6407	1.69359e-08	3.29309e-07
Rv0159c	PE3	PE family protein PE3	PE/PPE	471.925	0.464017	0.181593	2.55525	0.0106111	0.0275723
Rv0160c	PE4	PE family protein PE4	PE/PPE	240.882	0.26966	0.198577	1.35796	0.174475	0.270934
Rv0161	Rv0161	Possible oxidoreductase	intermediary metabolism and respiration	489.628	-0.48374	0.172555	-2.8034	0.00505677	0.0148457
Rv0162c	adhE1	Probable zinc-type alcohol dehydrogenase (E subunit) AdhE1	intermediary metabolism and respiration	630.357	-0.391285	0.167575	-2.33498	0.0195442	0.046111
Rv0163	Rv0163	Conserved protein	conserved hypotheticals	156.693	0.464765	0.196026	2.37094	0.0177429	0.0426614
Rv0164	TB18.5	Conserved protein TB18.5	conserved hypotheticals	3717.74	0.416828	0.1793	2.32475	0.0200852	0.0470838
Rv0165c	mce1R	Probable transcriptional regulatory protein Mce1R (probably GntR-family)	regulatory proteins	722.067	0.44932	0.234563	1.91556	0.0554213	0.106516
Rv0166	cyp138	Probable cytochrome P450 138 Cyp138	lipid metabolism	1835.89	-0.101657	0.172248	-0.59018	0.55507	0.664928
Rv0167	yrbE1A	Conserved integral membrane protein YrbE1A	virulence, detoxification, adaptation	1899.68	0.0305678	0.169174	0.180688	0.856612	0.90224
Rv0168	yrbE1B	Conserved integral membrane protein YrbE1B	virulence, detoxification, adaptation	914.544	-0.150365	0.192461	-0.781273	0.434642	0.551872
Rv0169	mce1A	Mce-family protein Mce1A	virulence, detoxification, adaptation	1248.09	0.169825	0.219226	0.774657	0.438542	0.555248
Rv0170	mce1B	Mce-family protein Mce1B	virulence, detoxification, adaptation	1146.14	0.30652	0.181191	1.6917	0.090704	0.160476
Rv0171	mce1C	Mce-family protein Mce1C	virulence, detoxification, adaptation	2100.86	0.245762	0.190564	1.28965	0.197172	0.297615
Rv0172	mce1D	Mce-family protein Mce1D	virulence, detoxification, adaptation	1978.73	0.0514521	0.175178	0.293714	0.768976	0.838107
Rv0173	lprK	Possible Mce-family lipoprotein LprK (Mce-family lipoprotein Mce1E)	cell wall and cell processes	1377.05	-0.075691	0.192978	-0.392226	0.694891	0.779634
Rv0174	mce1F	Mce-family protein Mce1F	virulence, detoxification, adaptation	9484.2	0.394585	0.12298	3.20853	0.00133415	0.00494017
Rv0175	Rv0175	Probable conserved Mce associated membrane protein	cell wall and cell processes	9078.69	0.148894	0.122675	1.21373	0.224851	0.328623
Rv0176	Rv0176	Probable conserved Mce associated transmembrane protein	cell wall and cell processes	2531.14	-0.452796	0.124883	-3.62575	0.000288119	0.00136433
Rv0177	Rv0177	Probable conserved Mce associated protein	conserved hypotheticals	2393	-0.164058	0.132776	-1.2356	0.216608	0.319212
Rv0178	Rv0178	Probable conserved Mce associated membrane protein	cell wall and cell processes	2277.39	-0.239325	0.179103	-1.33624	0.18147	0.279091
Rv0179c	lprO	Possible lipoprotein LprO	cell wall and cell processes	6281.57	0.717788	0.229357	3.12957	0.00175062	0.00623704
Rv0180c	Rv0180c	Probable conserved transmembrane protein	cell wall and cell processes	597.195	0.139437	0.159392	0.874805	0.38168	0.500385
Rv0181c	Rv0181c	Conserved hypothetical protein	conserved hypotheticals	545.96	0.186841	0.193139	0.967392	0.333348	0.448438
Rv0182c	sigG	Probable alternative RNA polymerase sigma factor SigG (RNA polymerase ECF type sigma factor)	information pathways	1380.34	-0.0352241	0.149284	-0.235954	0.813469	0.870569
Rv0183	Rv0183	Possible lysophospholipase	intermediary metabolism and respiration	811.936	-0.080593	0.158762	-0.507633	0.611711	0.712423
Rv0184	Rv0184	Conserved hypothetical protein	conserved hypotheticals	1094.35	-0.621235	0.169031	-3.67527	0.000237596	0.001162
Rv0185	Rv0185	Conserved hypothetical protein	conserved hypotheticals	832.11	-0.440271	0.169783	-2.59314	0.00951044	0.0250357
Rv0186	bglS	Probable beta-glucosidase BglS (gentiobiase) (cellobiase) (beta-D-glucoside glucohydrolase)	intermediary metabolism and respiration	2974.9	-0.0342923	0.151569	-0.226249	0.821008	0.875611
Rv0186A	mymT	Metallothionein, MymT	virulence, detoxification, adaptation	31144.3	0.408314	0.251029	1.62656	0.10383	0.178859
Rv0187	Rv0187	Probable O-methyltransferase	intermediary metabolism and respiration	801.616	-0.177248	0.207537	-0.854055	0.393075	0.510803
Rv0188	Rv0188	Probable conserved transmembrane protein	cell wall and cell processes	1234.08	0.497068	0.177818	2.79538	0.00518392	0.0151527
Rv0189c	ilvD	Probable dihydroxy-acid dehydratase IlvD (dad)	intermediary metabolism and respiration	3131.47	0.2734	0.143047	1.91126	0.0559713	0.107229
Rv0190	Rv0190	Conserved protein	conserved hypotheticals	4840.07	0.607152	0.216287	2.80716	0.00499808	0.0147164
Rv0191	Rv0191	Probable conserved integral membrane protein	cell wall and cell processes	2477.75	0.196138	0.196065	1.00037	0.317131	0.431379
Rv0192	Rv0192	Conserved hypothetical protein	conserved hypotheticals	2370.94	-0.137638	0.14064	-0.978659	0.327749	0.442891
Rv0192A	Rv0192A	Conserved secreted protein	cell wall and cell processes	1212.53	-0.471345	0.169328	-2.78362	0.00537559	0.0156109
Rv0193c	Rv0193c	Hypothetical protein	conserved hypotheticals	340.789	0.368714	0.191562	1.92477	0.054258	0.104692
Rv0194	Rv0194	Probable transmembrane multidrug efflux pump	cell wall and cell processes	609.873	-0.172554	0.198853	-0.867744	0.385534	0.503823
Rv0195	Rv0195	Possible two component transcriptional regulatory protein (probably LuxR-family)	regulatory proteins	1001.83	-0.67665	0.216882	-3.1199	0.00180914	0.00638752
Rv0196	Rv0196	Possible transcriptional regulatory protein	regulatory proteins	582.565	0.318888	0.221815	1.43763	0.15054	0.241692
Rv0197	Rv0197	Possible oxidoreductase	intermediary metabolism and respiration	1529.86	0.506117	0.140047	3.6139	0.000301622	0.00141166
Rv0198c	zmp1	Probable zinc metalloprotease Zmp1	intermediary metabolism and respiration	3088.91	0.326095	0.142354	2.29073	0.0219787	0.0506669
Rv0199	Rv0199	Probable conserved membrane protein	cell wall and cell processes	386.461	-0.138262	0.163255	-0.846911	0.397045	0.514522
Rv0200	Rv0200	Possible conserved transmembrane protein	cell wall and cell processes	487.2	-0.223611	0.150595	-1.48485	0.137582	0.224396
Rv0201c	Rv0201c	Conserved protein	conserved hypotheticals	2649	-0.556588	0.140576	-3.95935	7.5154e-05	0.000445501
Rv0202c	mmpL11	Probable conserved transmembrane transport protein MmpL11	cell wall and cell processes	8396.69	0.327819	0.125865	2.60452	0.00920026	0.0243946
Rv0203	Rv0203	Possible exported protein	cell wall and cell processes	669.017	-0.484651	0.1517	-3.1948	0.0013993	0.00514825
Rv0204c	Rv0204c	Probable conserved transmembrane protein	cell wall and cell processes	765.556	-0.625396	0.191687	-3.26259	0.00110399	0.00421592
Rv0205	Rv0205	Probable conserved transmembrane protein	cell wall and cell processes	396.979	-0.352926	0.151781	-2.32523	0.0200598	0.0470518
Rv0206c	mmpL3	Possible conserved transmembrane transport protein MmpL3	cell wall and cell processes	11088.5	-0.248737	0.16307	-1.52534	0.127175	0.210563
Rv0207c	Rv0207c	Conserved hypothetical protein	conserved hypotheticals	2324.45	-0.476883	0.156237	-3.0523	0.00227095	0.00770058
Rv0208c	Rv0208c	Hypothetical methlytransferase (methylase)	intermediary metabolism and respiration	5340.28	-0.24365	0.171012	-1.42475	0.154229	0.245365
Rv0209	Rv0209	Hypothetical protein	conserved hypotheticals	1127.16	-0.365796	0.188545	-1.9401	0.0523674	0.101531
Rv0210	Rv0210	Hypothetical protein	conserved hypotheticals	708.461	-0.666803	0.153151	-4.3539	1.33737e-05	0.000101949
Rv0211	pckA	Probable iron-regulated phosphoenolpyruvate carboxykinase [GTP] PckA (phosphoenolpyruvate carboxylase) (PEPCK)(pep carboxykinase)	intermediary metabolism and respiration	44295.1	-0.0496593	0.123188	-0.403118	0.686862	0.773296
Rv0212c	nadR	Possible transcriptional regulatory protein NadR (probably AsnC-family)	regulatory proteins	1568.78	0.847903	0.212476	3.99057	6.59143e-05	0.000398955
Rv0213c	Rv0213c	Possible methyltransferase (methylase)	intermediary metabolism and respiration	832.651	0.753698	0.202804	3.71639	0.000202091	0.00102317
Rv0214	fadD4	Probable fatty-acid-CoA ligase FadD4 (fatty-acid-CoA synthetase) (fatty-acid-CoA synthase)	lipid metabolism	1096.57	0.066291	0.186087	0.356237	0.721663	0.80286
Rv0215c	fadE3	Probable acyl-CoA dehydrogenase FadE3	lipid metabolism	291.203	0.314268	0.172449	1.82238	0.0683977	0.127631
Rv0216	Rv0216	Double hotdog hydratase	intermediary metabolism and respiration	454.349	-0.142438	0.197384	-0.721631	0.470521	0.585787
Rv0217c	lipW	Possible esterase LipW	intermediary metabolism and respiration	279.387	-0.445958	0.157619	-2.82934	0.00466442	0.0140211
Rv0218	Rv0218	Probable conserved transmembrane protein	cell wall and cell processes	616.149	-0.161839	0.237193	-0.682307	0.495045	0.609904
Rv0219	Rv0219	Probable conserved transmembrane protein	cell wall and cell processes	92.0892	-0.456059	0.220076	-2.07228	0.0382394	0.0788492
Rv0220	lipC	Probable esterase LipC	intermediary metabolism and respiration	4610.4	0.180927	0.138348	1.30777	0.190951	0.290248
Rv0221	Rv0221	Possible triacylglycerol synthase (diacylglycerol acyltransferase)	lipid metabolism	1220.84	-0.269743	0.166965	-1.61557	0.106188	0.182264
Rv0222	echA1	Probable enoyl-CoA hydratase EchA1 (enoyl hydrase) (unsaturated acyl-CoA hydratase) (crotonase)	lipid metabolism	426.908	-0.303239	0.177724	-1.70623	0.0879648	0.156941
Rv0223c	Rv0223c	Probable aldehyde dehydrogenase	intermediary metabolism and respiration	2172.8	0.138788	0.134375	1.03284	0.301679	0.415415
Rv0224c	Rv0224c	Possible methyltransferase (methylase)	intermediary metabolism and respiration	443.504	0.333642	0.233298	1.43011	0.152686	0.243873
Rv0225	Rv0225	Possible conserved protein	cell wall and cell processes	843.567	-0.214278	0.130863	-1.63742	0.101542	0.175889
Rv0226c	Rv0226c	Probable conserved transmembrane protein	cell wall and cell processes	558.336	-0.565863	0.156088	-3.62529	0.000288641	0.00136519
Rv0227c	Rv0227c	Probable conserved membrane protein	cell wall and cell processes	1095.8	-0.387042	0.139797	-2.76859	0.00562988	0.0161975
Rv0228	Rv0228	Probable integral membrane acyltransferase	intermediary metabolism and respiration	295.209	-0.424216	0.178541	-2.37602	0.0175004	0.0421036
Rv0229c	Rv0229c	Possible conserved membrane protein with PIN domain	cell wall and cell processes	4029.22	0.877167	0.202392	4.33399	1.46428e-05	0.000110163
Rv0230c	php	Probable phosphotriesterase Php (parathion hydrolase) (PTE) (aryldialkylphosphatase) (paraoxonase) (a-esterase) (aryltriphosphatase) (paraoxon hydrolase)	lipid metabolism	1371.4	0.727096	0.168018	4.32749	1.50816e-05	0.000112206
Rv0231	fadE4	Probable acyl-CoA dehydrogenase FadE4	lipid metabolism	690.124	0.229194	0.175767	1.30397	0.192245	0.291775
Rv0232	Rv0232	Probable transcriptional regulatory protein (probably TetR/AcrR-family)	regulatory proteins	3132.68	0.593237	0.233386	2.54188	0.0110259	0.0283755
Rv0233	nrdB	Ribonucleoside-diphosphate reductase (beta chain) NrdB (ribonucleotide reductase small chain)	information pathways	1065.61	0.141112	0.230925	0.611073	0.541151	0.651605
Rv0234c	gabD1	Succinate-semialdehyde dehydrogenase [NADP+] dependent (SSDH) GabD1	intermediary metabolism and respiration	658.184	0.057413	0.162444	0.353434	0.723763	0.804197
Rv0235c	Rv0235c	Probable conserved transmembrane protein	cell wall and cell processes	269.123	0.165577	0.184587	0.897014	0.369711	0.488538
Rv0236A	Rv0236A	Small secreted protein	cell wall and cell processes	1655.52	0.288441	0.143535	2.00955	0.0444788	0.0890241
Rv0236c	aftD	Possible arabinofuranosyltransferase AftD	cell wall and cell processes	2511.11	-0.464691	0.150774	-3.08204	0.0020559	0.00707264
Rv0237	lpqI	Probable conserved lipoprotein LpqI	cell wall and cell processes	896.978	-0.801828	0.139307	-5.75585	8.62079e-09	1.85555e-07
Rv0238	Rv0238	Possible transcriptional regulatory protein (probably TetR-family)	regulatory proteins	1558.8	0.625539	0.234777	2.6644	0.00771269	0.0210894
Rv0239	vapB24	Possible antitoxin VapB24	virulence, detoxification, adaptation	2385.64	1.03891	0.220682	4.70773	2.50497e-06	2.44721e-05
Rv0240	vapC24	Possible toxin VapC24. Contains PIN domain.	virulence, detoxification, adaptation	1613.78	0.511112	0.193597	2.64009	0.00828842	0.0223001
Rv0241c	htdX	Probable 3-hydroxyacyl-thioester dehydratase HtdX	intermediary metabolism and respiration	769.712	0.0250763	0.190524	0.131618	0.895287	0.927788
Rv0242c	fabG4	Probable 3-oxoacyl-[acyl-carrier protein] reductase FabG4 (3-ketoacyl-acyl carrier protein reductase)	lipid metabolism	1140.25	-0.326742	0.142366	-2.29509	0.0217281	0.0503197
Rv0243	fadA2	Probable acetyl-CoA acyltransferase FadA2 (3-ketoacyl-CoA thiolase) (beta-ketothiolase)	lipid metabolism	1792.05	-0.106537	0.177075	-0.601648	0.547409	0.658392
Rv0244c	fadE5	Probable acyl-CoA dehydrogenase FadE5	lipid metabolism	19278.6	-0.528223	0.13745	-3.84302	0.000121531	0.000665525
Rv0245	Rv0245	Possible oxidoreductase	intermediary metabolism and respiration	1369.2	0.256968	0.14131	1.81847	0.0689927	0.128266
Rv0246	Rv0246	Probable conserved integral membrane protein	cell wall and cell processes	959.538	0.443097	0.162732	2.72286	0.00647196	0.0182804
Rv0247c	Rv0247c	Probable succinate dehydrogenase [iron-sulfur subunit] (succinic dehydrogenase)	intermediary metabolism and respiration	1431.13	0.684784	0.242954	2.81858	0.00482367	0.0143498
Rv0248c	Rv0248c	Probable succinate dehydrogenase [iron-sulfur subunit] (succinic dehydrogenase)	intermediary metabolism and respiration	3218.63	-0.0982872	0.197154	-0.498531	0.61811	0.718836
Rv0249c	Rv0249c	Probable succinate dehydrogenase [membrane anchor subunit] (succinic dehydrogenase)	intermediary metabolism and respiration	4165.77	0.0957264	0.199314	0.480279	0.631029	0.72818
Rv0250c	Rv0250c	Conserved protein	conserved hypotheticals	4340.22	-0.532922	0.200147	-2.66266	0.00775266	0.0211556
Rv0251c	hsp	Heat shock protein Hsp (heat-stress-induced ribosome-binding protein A)	virulence, detoxification, adaptation	14299.1	-1.03428	0.28704	-3.60327	0.000314241	0.00146053
Rv0252	nirB	Probable nitrite reductase [NAD(P)H] large subunit [FAD flavoprotein] NirB	intermediary metabolism and respiration	2074.61	-0.832826	0.141452	-5.88771	3.91584e-09	9.43788e-08
Rv0253	nirD	Probable nitrite reductase [NAD(P)H] small subunit NirD	intermediary metabolism and respiration	178.186	-0.560524	0.238378	-2.35141	0.0187022	0.0444896
Rv0254c	cobU	Probable bifunctional cobalamin biosynthesis protein CobU: cobinamide kinase + cobinamide phosphate guanylyltransferase	intermediary metabolism and respiration	407.004	0.268441	0.223491	1.20113	0.229702	0.334618
Rv0255c	cobQ1	Probable cobyric acid synthase CobQ1	intermediary metabolism and respiration	893.947	-0.318559	0.169324	-1.88136	0.0599229	0.113554
Rv0256c	PPE2	PPE family protein PPE2	PE/PPE	1349.77	-0.351757	0.162807	-2.16058	0.0307279	0.0662807
Rv0257	Rv0257	Conserved hypothetical protein	conserved hypotheticals	312.33	-0.347689	0.180284	-1.92857	0.0537847	0.103929
Rv0258c	Rv0258c	Conserved hypothetical protein	conserved hypotheticals	287.604	0.708357	0.222188	3.1881	0.0014321	0.00524973
Rv0259c	Rv0259c	Conserved hypothetical protein	conserved hypotheticals	641.344	1.08241	0.230701	4.69181	2.70796e-06	2.60133e-05
Rv0260c	Rv0260c	Possible transcriptional regulatory protein	regulatory proteins	150.131	0.316428	0.231652	1.36596	0.171951	0.268048
Rv0261c	narK3	Probable integral membrane nitrite extrusion protein NarK3 (nitrite facilitator)	cell wall and cell processes	288.495	-0.184253	0.16676	-1.1049	0.269205	0.380059
Rv0262c	aac	Aminoglycoside 2'-N-acetyltransferase Aac (Aac(2')-IC)	virulence, detoxification, adaptation	1154.53	-0.223239	0.146286	-1.52605	0.126998	0.210443
Rv0263c	Rv0263c	Conserved hypothetical protein	conserved hypotheticals	2159.07	-0.338732	0.136816	-2.47583	0.0132929	0.0331909
Rv0264c	Rv0264c	Conserved hypothetical protein	conserved hypotheticals	1144.45	-0.460002	0.142731	-3.22286	0.00126919	0.00474327
Rv0265c	Rv0265c	Probable periplasmic iron-transport lipoprotein	cell wall and cell processes	990.939	-0.673399	0.153368	-4.39075	1.12959e-05	8.79422e-05
Rv0266c	oplA	Probable 5-oxoprolinase OplA (5-oxo-L-prolinase) (pyroglutamase) (5-OPASE)	intermediary metabolism and respiration	3335.03	-0.532172	0.183516	-2.89986	0.0037333	0.0116756
Rv0267	narU	Probable integral membrane nitrite extrusion protein NarU (nitrite facilitator)	cell wall and cell processes	110.919	0.417847	0.224667	1.85985	0.0629073	0.118408
Rv0268c	Rv0268c	Hypothetical protein	conserved hypotheticals	3233.15	0.746398	0.174817	4.26959	1.95835e-05	0.000141515
Rv0269c	Rv0269c	Conserved hypothetical protein	conserved hypotheticals	405.559	0.0376221	0.169512	0.221944	0.824358	0.877387
Rv0270	fadD2	Probable fatty-acid-CoA ligase FadD2 (fatty-acid-CoA synthetase) (fatty-acid-CoA synthase)	lipid metabolism	3096.22	-0.242152	0.150085	-1.61343	0.10665	0.182744
Rv0271c	fadE6	Probable acyl-CoA dehydrogenase FadE6	lipid metabolism	1620.92	0.256794	0.127455	2.01479	0.0439267	0.0881902
Rv0272c	Rv0272c	Unknown protein	conserved hypotheticals	1019.42	0.659028	0.164289	4.01138	6.03639e-05	0.000368129
Rv0273c	Rv0273c	Possible transcriptional regulatory protein	regulatory proteins	808.389	0.698721	0.195576	3.57264	0.000353407	0.00160912
Rv0274	Rv0274	Conserved protein	conserved hypotheticals	384.924	0.157443	0.18287	0.860958	0.389261	0.507211
Rv0275c	Rv0275c	Possible transcriptional regulatory protein (possibly TetR-family)	regulatory proteins	6533.87	0.938715	0.220343	4.26024	2.04205e-05	0.00014625
Rv0276	Rv0276	Conserved hypothetical protein	conserved hypotheticals	11165.5	0.810464	0.199964	4.05304	5.05562e-05	0.000317951
Rv0277A	vapB25	Possible antitoxin VapB25	virulence, detoxification, adaptation	7792.35	1.06858	0.205632	5.19655	2.03025e-07	2.98239e-06
Rv0277c	vapC25	Possible toxin VapC25. Contains PIN domain.	virulence, detoxification, adaptation	6808.8	0.848921	0.249518	3.40224	0.000668353	0.00275345
Rv0278c	PE_PGRS3	PE-PGRS family protein PE_PGRS3	PE/PPE	248.015	-1.04731	0.269185	-3.89067	9.99698e-05	0.000563555
Rv0279c	PE_PGRS4	PE-PGRS family protein PE_PGRS4	PE/PPE	705.668	-0.646106	0.19872	-3.25134	0.00114864	0.00435748
Rv0280	PPE3	PPE family protein PPE3	PE/PPE	1214.17	0.0895241	0.268949	0.332866	0.739235	0.816624
Rv0281	Rv0281	Possible S-adenosylmethionine-dependent methyltransferase	lipid metabolism	1927.58	0.0506681	0.182096	0.27825	0.780821	0.847117
Rv0282	eccA3	ESX conserved component EccA3. ESX-3 type VII secretion system protein.	cell wall and cell processes	16373.3	0.351178	0.15544	2.25925	0.0238677	0.0543369
Rv0283	eccB3	ESX conserved component EccB3. ESX-3 type VII secretion system protein. Possible membrane protein.	cell wall and cell processes	8472.58	-0.178248	0.128105	-1.39142	0.164097	0.258408
Rv0284	eccC3	ESX conserved component EccC3. ESX-3 type VII secretion system protein. Possible membrane protein.	cell wall and cell processes	13225.8	-0.0817602	0.148955	-0.548893	0.583079	0.690263
Rv0285	PE5	PE family protein PE5	PE/PPE	838.027	-1.4919	0.173472	-8.60026	7.95323e-18	1.28047e-15
Rv0286	PPE4	PPE family protein PPE4	PE/PPE	2287.91	-0.859724	0.169832	-5.0622	4.14451e-07	5.45151e-06
Rv0287	esxG	ESAT-6 like protein EsxG (conserved protein TB9.8)	cell wall and cell processes	1496.11	-0.797856	0.214238	-3.72415	0.000195976	0.00099722
Rv0288	esxH	Low molecular weight protein antigen 7 EsxH (10 kDa antigen) (CFP-7) (protein TB10.4)	cell wall and cell processes	3245.45	0.0389394	0.188717	0.206337	0.836528	0.885593
Rv0289	espG3	ESX-3 secretion-associated protein EspG3	cell wall and cell processes	4716.15	-0.459574	0.148967	-3.08508	0.002035	0.00702477
Rv0290	eccD3	ESX conserved component EccD3. ESX-3 type VII secretion system protein. Probable transmembrane protein.	cell wall and cell processes	3703.39	-1.1432	0.192629	-5.93472	2.94356e-09	7.1805e-08
Rv0291	mycP3	Probable membrane-anchored mycosin MycP3 (serine protease) (subtilisin-like protease) (subtilase-like) (mycosin-3)	intermediary metabolism and respiration	4786.74	-0.535728	0.170116	-3.14919	0.00163722	0.00588901
Rv0292	eccE3	ESX conserved component EccE3. ESX-3 type VII secretion system protein. Probable transmembrane protein.	cell wall and cell processes	2438.28	-0.116445	0.149917	-0.776729	0.437319	0.554396
Rv0293c	Rv0293c	Conserved protein	conserved hypotheticals	2100.16	0.616391	0.156978	3.92661	8.61526e-05	0.000498941
Rv0294	tam	Probable trans-aconitate methyltransferase Tam	intermediary metabolism and respiration	374.038	0.610286	0.162072	3.76552	0.000166204	0.000865422
Rv0295c	Rv0295c	Conserved protein	conserved hypotheticals	1527.78	0.252752	0.145086	1.74208	0.0814938	0.147355
Rv0296c	Rv0296c	Probable sulfatase	intermediary metabolism and respiration	2226.3	0.617242	0.165353	3.73288	0.000189306	0.000969409
Rv0297	PE_PGRS5	PE-PGRS family protein PE_PGRS5	PE/PPE	4594.71	-0.350635	0.182686	-1.91933	0.0549424	0.10581
Rv0298	Rv0298	Hypothetical protein	conserved hypotheticals	4162.61	0.401342	0.191589	2.09481	0.0361879	0.0753915
Rv0299	Rv0299	Hypothetical protein	conserved hypotheticals	3851.68	0.158698	0.202233	0.78473	0.432612	0.550162
Rv0300	vapB2	Possible antitoxin VapB2	virulence, detoxification, adaptation	2519.34	0.21827	0.178279	1.22432	0.220832	0.32391
Rv0301	vapC2	Possible toxin VapC2	virulence, detoxification, adaptation	2677.53	0.169377	0.197152	0.859119	0.390275	0.50771
Rv0302	Rv0302	Probable transcriptional regulatory protein (probably TetR/AcrR-family)	regulatory proteins	2647.28	-0.168557	0.148973	-1.13146	0.257861	0.366876
Rv0303	Rv0303	Probable dehydrogenase/reductase	intermediary metabolism and respiration	1315.91	0.0457806	0.154135	0.297015	0.766455	0.836856
Rv0304c	PPE5	PPE family protein PPE5	PE/PPE	335.539	0.278516	0.173585	1.60449	0.108605	0.185463
Rv0305c	PPE6	PPE family protein PPE6	PE/PPE	1379.89	-0.570575	0.202692	-2.81499	0.00487785	0.0144363
Rv0306	Rv0306	Putative oxidoreductase	intermediary metabolism and respiration	91.2168	0.253006	0.221389	1.14281	0.253116	0.361787
Rv0307c	Rv0307c	Unknown protein	conserved hypotheticals	1212.03	0.241794	0.138083	1.75107	0.0799337	0.145383
Rv0308	Rv0308	Probable conserved integral membrane protein	cell wall and cell processes	1746.86	0.621032	0.179142	3.46671	0.000526869	0.00222523
Rv0309	Rv0309	Possible conserved exported protein	cell wall and cell processes	5334.6	0.401085	0.178408	2.24813	0.0245678	0.0556786
Rv0310c	Rv0310c	Conserved protein	conserved hypotheticals	104.718	0.404957	0.211715	1.91274	0.0557813	0.106965
Rv0311	Rv0311	Unknown protein	conserved hypotheticals	935.276	0.25763	0.150688	1.70969	0.0873224	0.155933
Rv0312	Rv0312	Conserved hypothetical proline and threonine rich protein	conserved hypotheticals	5510.6	0.719803	0.204991	3.51138	0.000445781	0.00192568
Rv0313	Rv0313	Conserved protein	conserved hypotheticals	4357.39	0.477005	0.156941	3.03939	0.00237057	0.00798455
Rv0314c	Rv0314c	Possible conserved membrane protein	cell wall and cell processes	2205.44	0.0203749	0.147394	0.138234	0.890055	0.924748
Rv0315	Rv0315	Possible beta-1,3-glucanase precursor	intermediary metabolism and respiration	4131.36	-0.118266	0.161036	-0.734409	0.4627	0.578375
Rv0316	Rv0316	Possible muconolactone isomerase	intermediary metabolism and respiration	1657.76	-0.37655	0.147974	-2.5447	0.010937	0.0282257
Rv0317c	glpQ2	Possible glycerophosphoryl diester phosphodiesterase GlpQ2 (glycerophosphodiester phosphodiesterase)	intermediary metabolism and respiration	1811.25	-0.0863265	0.124013	-0.69611	0.48636	0.601228
Rv0318c	Rv0318c	Probable conserved integral membrane protein	cell wall and cell processes	326.432	0.341875	0.200466	1.7054	0.08812	0.157148
Rv0319	pcp	Probable pyrrolidone-carboxylate peptidase Pcp (5-oxoprolyl-peptidase) (pyroglutamyl-peptidase I) (PGP-I) (pyrase)	intermediary metabolism and respiration	249.412	-0.835693	0.177417	-4.71034	2.47305e-06	2.42781e-05
Rv0320	Rv0320	Possible conserved exported protein	cell wall and cell processes	134.117	-0.0283698	0.191076	-0.148474	0.881969	0.918673
Rv0321	dcd	Probable deoxycytidine triphosphate deaminase Dcd (dCTP deaminase)	intermediary metabolism and respiration	538.866	0.608471	0.156155	3.89658	9.75593e-05	0.000551762
Rv0322	udgA	Probable UDP-glucose 6-dehydrogenase UdgA (UDP-GLC dehydrogenase) (UDP-GLCDH) (UDPGDH)	intermediary metabolism and respiration	539.728	-0.259561	0.249424	-1.04064	0.298043	0.4121
Rv0323c	Rv0323c	Conserved hypothetical protein	conserved hypotheticals	351.07	0.145342	0.168191	0.864153	0.387504	0.505206
Rv0324	Rv0324	Possible transcriptional regulatory protein (possibly ArsR-family)	regulatory proteins	591.994	-0.806822	0.271761	-2.96887	0.002989	0.00966323
Rv0325	Rv0325	Hypothetical protein	unknown	248.304	-0.842619	0.259402	-3.24831	0.00116092	0.00439991
Rv0326	Rv0326	Hypothetical protein	unknown	342.221	-0.410597	0.233219	-1.76056	0.0783122	0.142524
Rv0327c	cyp135A1	Possible cytochrome P450 135A1 Cyp135A1	intermediary metabolism and respiration	426.169	1.1317	0.246358	4.59372	4.35421e-06	3.88597e-05
Rv0328	Rv0328	Possible transcriptional regulatory protein (possibly TetR/AcrR-family)	regulatory proteins	920.786	0.326164	0.162974	2.00133	0.0453569	0.090243
Rv0329c	Rv0329c	Conserved hypothetical protein	conserved hypotheticals	152.785	0.447042	0.218103	2.04968	0.0403957	0.0824506
Rv0330c	Rv0330c	Hypothetical protein	conserved hypotheticals	1126.51	0.656044	0.242928	2.70057	0.00692212	0.0192947
Rv0331	Rv0331	Possible dehydrogenase/reductase	intermediary metabolism and respiration	1264.71	-0.0154239	0.263522	-0.0585298	0.953327	0.965804
Rv0332	Rv0332	Conserved protein	conserved hypotheticals	1012.25	-0.133288	0.160947	-0.828147	0.407587	0.525308
Rv0333	Rv0333	Unknown protein	conserved hypotheticals	656.65	0.247731	0.160915	1.53951	0.123679	0.206473
Rv0334	rmlA	Alpha-D-glucose-1-phosphate thymidylyltransferase RmlA (dTDP-glucose synthase) (dTDP-glucose pyrophosphorylase)	intermediary metabolism and respiration	459.696	-0.264292	0.151545	-1.74398	0.0811622	0.147086
Rv0335c	PE6	PE family protein PE6	PE/PPE	204.029	0.0587067	0.189272	0.310171	0.756431	0.828628
Rv0336	Rv0336	Conserved 13E12 repeat family protein	insertion seqs and phages	1871.14	-0.96961	0.195392	-4.96238	6.96354e-07	8.26792e-06
Rv0337c	aspC	Probable aspartate aminotransferase AspC (transaminase A) (ASPAT)	intermediary metabolism and respiration	2229.15	-0.199458	0.142863	-1.39615	0.162669	0.256461
Rv0338c	Rv0338c	Probable iron-sulfur-binding reductase	intermediary metabolism and respiration	4794.53	-0.255905	0.133375	-1.91869	0.0550237	0.105916
Rv0339c	Rv0339c	Possible transcriptional regulatory protein	regulatory proteins	1591.88	0.26488	0.142828	1.85454	0.0636617	0.119626
Rv0340	Rv0340	Conserved protein	conserved hypotheticals	751.152	-0.311516	0.153532	-2.029	0.0424584	0.0859435
Rv0341	iniB	Isoniazid inductible gene protein IniB	cell wall and cell processes	486.187	-1.06226	0.159458	-6.6617	2.70678e-11	1.02781e-09
Rv0342	iniA	Isoniazid inductible gene protein IniA	cell wall and cell processes	1821.43	0.42176	0.14184	2.9735	0.00294427	0.00955699
Rv0343	iniC	Isoniazid inductible gene protein IniC	cell wall and cell processes	1888.16	0.524647	0.14835	3.53655	0.000405386	0.00178521
Rv0344c	lpqJ	Probable lipoprotein LpqJ	cell wall and cell processes	134.902	-0.164706	0.220689	-0.746327	0.45547	0.57218
Rv0345	Rv0345	Conserved hypothetical protein	conserved hypotheticals	545.893	0.0916292	0.17524	0.522878	0.601059	0.704297
Rv0346c	ansP2	Possible L-asparagine permease AnsP2 (L-asparagine transport protein)	cell wall and cell processes	2205.8	0.201443	0.192208	1.04805	0.294615	0.408342
Rv0347	Rv0347	Probable conserved membrane protein	cell wall and cell processes	781.182	0.409589	0.180408	2.27034	0.023187	0.0529668
Rv0348	Rv0348	Possible transcriptional regulatory protein	regulatory proteins	344.595	0.423294	0.204372	2.07119	0.0383412	0.0789783
Rv0349	Rv0349	Hypothetical protein	conserved hypotheticals	463.859	0.729234	0.201834	3.61304	0.000302626	0.00141472
Rv0350	dnaK	Probable chaperone protein DnaK (heat shock protein 70) (heat shock 70 kDa protein) (HSP70)	virulence, detoxification, adaptation	49453	-1.01353	0.200503	-5.05492	4.30571e-07	5.55103e-06
Rv0351	grpE	Probable GrpE protein (HSP-70 cofactor)	virulence, detoxification, adaptation	13902.9	-2.39931	0.257882	-9.30391	1.35375e-20	3.2052e-18
Rv0352	dnaJ1	Probable chaperone protein DnaJ1	virulence, detoxification, adaptation	20172.5	-1.70233	0.238017	-7.15212	8.54466e-13	4.46653e-11
Rv0353	hspR	Probable heat shock protein transcriptional repressor HspR (MerR family)	virulence, detoxification, adaptation	3630.61	-1.67944	0.233463	-7.1936	6.31031e-13	3.52764e-11
Rv0354c	PPE7	PPE family protein PPE7	PE/PPE	53.6657	0.984999	0.344583	2.85852	0.00425616	0.0129933
Rv0355c	PPE8	PPE family protein PPE8	PE/PPE	1269.26	0.0331929	0.137915	0.240676	0.809806	0.867876
Rv0356c	Rv0356c	Conserved protein	conserved hypotheticals	169.243	0.189589	0.200488	0.94564	0.344332	0.460597
Rv0357c	purA	Probable adenylosuccinate synthetase PurA (imp--aspartate ligase) (ADSS) (ampsase)	intermediary metabolism and respiration	499.932	-0.0304917	0.153816	-0.198235	0.842861	0.891126
Rv0358	Rv0358	Conserved protein	conserved hypotheticals	298.162	-0.453	0.213909	-2.11773	0.0341982	0.0721046
Rv0359	Rv0359	Probable conserved integral membrane protein	cell wall and cell processes	344.391	-0.0501378	0.214463	-0.233784	0.815153	0.871677
Rv0360c	Rv0360c	Conserved protein	conserved hypotheticals	149.132	-0.228203	0.202052	-1.12943	0.258719	0.367835
Rv0361	Rv0361	Probable conserved membrane protein	cell wall and cell processes	4707.99	0.153597	0.149324	1.02862	0.303658	0.417712
Rv0362	mgtE	Possible Mg2+ transport transmembrane protein MgtE	cell wall and cell processes	551.489	0.052097	0.161312	0.322957	0.746728	0.821646
Rv0363c	fba	Probable fructose-bisphosphate aldolase Fba	intermediary metabolism and respiration	2138.28	0.0505086	0.170044	0.297033	0.766441	0.836856
Rv0364	Rv0364	Possible conserved transmembrane protein	cell wall and cell processes	1655.24	0.361023	0.172749	2.08988	0.036629	0.0760596
Rv0365c	Rv0365c	Conserved protein	conserved hypotheticals	811.018	-0.368368	0.169933	-2.16773	0.0301794	0.0651326
Rv0366c	Rv0366c	Conserved hypothetical protein	conserved hypotheticals	923.655	-0.622055	0.171156	-3.63443	0.000278595	0.00132703
Rv0367c	Rv0367c	Hypothetical protein	conserved hypotheticals	1890.84	-0.205628	0.154811	-1.32825	0.184097	0.282282
Rv0368c	Rv0368c	Conserved hypothetical protein	conserved hypotheticals	254.446	0.0965541	0.218807	0.441276	0.659013	0.751289
Rv0369c	Rv0369c	Possible membrane oxidoreductase	intermediary metabolism and respiration	342.457	0.766619	0.15682	4.88853	1.0159e-06	1.1486e-05
Rv0370c	Rv0370c	Possible oxidoreductase	intermediary metabolism and respiration	351.508	1.1568	0.187259	6.17757	6.50973e-10	1.81956e-08
Rv0371c	Rv0371c	Conserved hypothetical protein	conserved hypotheticals	62.3036	-0.97889	0.263232	-3.71873	0.000200229	0.00101629
Rv0372c	Rv0372c	Conserved hypothetical protein	conserved hypotheticals	138.794	-0.490772	0.238124	-2.06099	0.0393037	0.0806947
Rv0373c	Rv0373c	Probable carbon monoxyde dehydrogenase (large chain)	intermediary metabolism and respiration	525.895	-0.0324902	0.180732	-0.17977	0.857333	0.902633
Rv0374c	Rv0374c	Probable carbon monoxyde dehydrogenase (small chain)	intermediary metabolism and respiration	76.6747	-1.06705	0.276198	-3.86336	0.000111836	0.000622599
Rv0375c	Rv0375c	Probable carbon monoxyde dehydrogenase (medium chain)	intermediary metabolism and respiration	129.461	-0.954154	0.223102	-4.27677	1.89624e-05	0.00013752
Rv0376c	Rv0376c	Conserved hypothetical protein	conserved hypotheticals	340.514	-0.46148	0.191394	-2.41115	0.0159023	0.0386981
Rv0377	Rv0377	Probable transcriptional regulatory protein (probably LysR-family)	regulatory proteins	624.446	0.395382	0.165587	2.38776	0.0169514	0.040954
Rv0378	Rv0378	Conserved hypothetical glycine rich protein	conserved hypotheticals	34.2998	-0.24126	0.335593	-0.718908	0.472197	0.58751
Rv0379	secE2	Possible protein transport protein SecE2	cell wall and cell processes	340.646	0.0725816	0.192295	0.377449	0.70584	0.789611
Rv0380c	Rv0380c	Possible RNA methyltransferase (RNA methylase)	intermediary metabolism and respiration	356.653	-0.24025	0.169409	-1.41816	0.156143	0.248018
Rv0381c	Rv0381c	Hypothetical protein	conserved hypotheticals	833.328	-0.774719	0.150455	-5.14919	2.61618e-07	3.73969e-06
Rv0382c	pyrE	Probable orotate phosphoribosyltransferase PyrE (OPRT) (oprtase)	intermediary metabolism and respiration	2059.49	-0.699099	0.131777	-5.30517	1.12569e-07	1.75675e-06
Rv0383c	Rv0383c	Possible conserved secreted protein	cell wall and cell processes	6549.44	-0.853568	0.126293	-6.75866	1.39277e-11	5.66253e-10
Rv0384c	clpB	Probable endopeptidase ATP binding protein (chain B) ClpB (ClpB protein) (heat shock protein F84.1)	virulence, detoxification, adaptation	12444.6	-0.849541	0.272531	-3.11722	0.00182564	0.00642886
Rv0385	Rv0385	Probable monooxygenase	intermediary metabolism and respiration	1269.74	0.256596	0.177028	1.44946	0.147208	0.23729
Rv0386	Rv0386	Probable transcriptional regulatory protein (probably LuxR/UhpA-family)	regulatory proteins	930.311	-0.487983	0.183473	-2.6597	0.00782092	0.0212554
Rv0387c	Rv0387c	Conserved hypothetical protein	conserved hypotheticals	219.305	-0.446419	0.200727	-2.22401	0.0261479	0.0583723
Rv0388c	PPE9	PPE family protein PPE9	PE/PPE	165.804	0.111741	0.224504	0.497722	0.61868	0.719083
Rv0389	purT	Probable phosphoribosylglycinamide formyltransferase 2 PurT (GART 2) (gar transformylase 2) (5'-phosphoribosylglycinamide transformylase 2) (formate-dependent gar transformylase)	intermediary metabolism and respiration	1074.28	-0.301227	0.173284	-1.73834	0.0821506	0.148276
Rv0390	Rv0390	Conserved protein	conserved hypotheticals	634.469	-0.374552	0.169956	-2.20382	0.027537	0.0605332
Rv0391	metZ	Probable O-succinylhomoserine sulfhydrylase MetZ (OSH sulfhydrylase)	intermediary metabolism and respiration	703.443	-0.724814	0.151605	-4.78094	1.7448e-06	1.81001e-05
Rv0392c	ndhA	Probable membrane NADH dehydrogenase NdhA	intermediary metabolism and respiration	960.382	0.010911	0.146981	0.0742339	0.940824	0.958688
Rv0393	Rv0393	Conserved 13E12 repeat family protein	insertion seqs and phages	162.827	-0.339367	0.267097	-1.27058	0.203879	0.304608
Rv0394c	Rv0394c	Possible secreted protein	cell wall and cell processes	573.773	0.385537	0.166484	2.31576	0.0205714	0.0480557
Rv0395	Rv0395	Hypothetical protein	conserved hypotheticals	35.1558	-0.242055	0.36883	-0.656279	0.511645	0.624619
Rv0396	Rv0396	Hypothetical protein	conserved hypotheticals	39.5907	-0.18466	0.288642	-0.639752	0.522334	0.634781
Rv0397	Rv0397	Conserved 13E12 repeat family protein	insertion seqs and phages	73.8605	0.199996	0.232734	0.859332	0.390157	0.50771
Rv0397A	Rv0397A	Conserved protein	conserved hypotheticals	1453.27	0.680477	0.157444	4.32203	1.54597e-05	0.000114596
Rv0398c	Rv0398c	Possible secreted protein	cell wall and cell processes	265.55	-0.645094	0.193897	-3.32699	0.000877898	0.00346766
Rv0399c	lpqK	Possible conserved lipoprotein LpqK	cell wall and cell processes	607.22	-0.326145	0.141722	-2.30131	0.0213741	0.0496141
Rv0400c	fadE7	Acyl-CoA dehydrogenase FadE7	lipid metabolism	1270.22	-0.310122	0.146921	-2.11081	0.0347886	0.0730433
Rv0401	Rv0401	Probable conserved transmembrane protein	cell wall and cell processes	237.992	0.134943	0.187237	0.720705	0.471091	0.586314
Rv0402c	mmpL1	Probable conserved transmembrane transport protein MmpL1	cell wall and cell processes	942.458	0.682496	0.169805	4.01929	5.83738e-05	0.000357617
Rv0403c	mmpS1	Probable conserved membrane protein MmpS1	cell wall and cell processes	270.654	0.155292	0.177518	0.874795	0.381685	0.500385
Rv0404	fadD30	Fatty-acid-AMP ligase FadD30 (fatty-acid-AMP synthetase) (fatty-acid-AMP synthase)	lipid metabolism	576.737	0.702536	0.192593	3.64778	0.00026452	0.00127508
Rv0405	pks6	Probable membrane bound polyketide synthase Pks6	lipid metabolism	773.376	0.103382	0.144494	0.715476	0.474315	0.589738
Rv0406c	Rv0406c	Beta lactamase like protein	conserved hypotheticals	641.74	0.418899	0.14031	2.98551	0.00283101	0.00927918
Rv0407	fgd1	F420-dependent glucose-6-phosphate dehydrogenase Fgd1	intermediary metabolism and respiration	995.619	0.356776	0.14273	2.49966	0.0124314	0.0313708
Rv0408	pta	Probable phosphate acetyltransferase Pta (phosphotransacetylase)	intermediary metabolism and respiration	1026.93	-0.010488	0.177572	-0.0590631	0.952902	0.965804
Rv0409	ackA	Probable acetate kinase AckA (acetokinase)	intermediary metabolism and respiration	583.27	0.154917	0.136562	1.13441	0.256622	0.366019
Rv0410c	pknG	Serine/threonine-protein kinase PknG (protein kinase G) (STPK G)	regulatory proteins	1276.14	0.0486435	0.187153	0.259912	0.794931	0.856882
Rv0411c	glnH	Probable glutamine-binding lipoprotein GlnH (GLNBP)	cell wall and cell processes	779.085	-0.0615491	0.147807	-0.416415	0.677107	0.765334
Rv0412c	Rv0412c	Possible conserved membrane protein	cell wall and cell processes	1548.86	0.495109	0.146826	3.37208	0.000746035	0.00301182
Rv0413	mutT3	Possible mutator protein MutT3 (7,8-dihydro-8-oxoguanine-triphosphatase) (8-oxo-dGTPase) (dGTP pyrophosphohydrolase)	information pathways	1305.12	-0.811814	0.158293	-5.12854	2.91995e-07	4.09506e-06
Rv0414c	thiE	Thiamine-phosphate pyrophosphorylase ThiE (TMP pyrophosphorylase) (TMP-PPASE) (thiamine-phosphate synthase)	intermediary metabolism and respiration	260.499	-0.205267	0.177625	-1.15561	0.247839	0.356014
Rv0415	thiO	Possible thiamine biosynthesis oxidoreductase ThiO	intermediary metabolism and respiration	797.983	-0.842135	0.182353	-4.61816	3.87158e-06	3.51763e-05
Rv0416	thiS	Possible protein ThiS	intermediary metabolism and respiration	64.475	-0.99494	0.246371	-4.03838	5.38217e-05	0.000334054
Rv0417	thiG	Probable thiamin biosynthesis protein ThiG (thiazole biosynthesis protein)	intermediary metabolism and respiration	193.903	-0.121726	0.182478	-0.667074	0.504725	0.618046
Rv0418	lpqL	Probable lipoprotein aminopeptidase LpqL	cell wall and cell processes	1185.03	-0.155739	0.150867	-1.03229	0.301936	0.415626
Rv0419	lpqM	Possible lipoprotein peptidase LpqM	cell wall and cell processes	4684.75	0.406816	0.14504	2.80484	0.00503411	0.0148008
Rv0420c	Rv0420c	Possible transmembrane protein	cell wall and cell processes	635.339	0.634854	0.153283	4.14171	3.44722e-05	0.000229504
Rv0421c	Rv0421c	Conserved hypothetical protein	conserved hypotheticals	292.696	-0.26823	0.158227	-1.69522	0.090034	0.159712
Rv0422c	thiD	Probable phosphomethylpyrimidine kinase ThiD (HMP-phosphate kinase) (HMP-P kinase)	intermediary metabolism and respiration	703.069	0.0445187	0.163055	0.273028	0.784831	0.849865
Rv0423c	thiC	Probable thiamine biosynthesis protein ThiC	intermediary metabolism and respiration	3191.74	0.210982	0.147164	1.43365	0.151671	0.242734
Rv0424c	Rv0424c	Hypothetical protein	conserved hypotheticals	623.619	0.129602	0.150633	0.860382	0.389578	0.507296
Rv0425c	ctpH	Possible metal cation transporting P-type ATPase CtpH	cell wall and cell processes	6338.16	-0.190384	0.137935	-1.38025	0.167511	0.262245
Rv0426c	Rv0426c	Possible transmembrane protein	cell wall and cell processes	908.864	-0.250822	0.153096	-1.63833	0.101353	0.17582
Rv0427c	xthA	Probable exodeoxyribonuclease III protein XthA (exonuclease III) (EXO III) (AP endonuclease VI)	information pathways	656.007	0.32365	0.143927	2.24871	0.0245313	0.0556272
Rv0428c	Rv0428c	GCN5-related N-acetyltransferase	intermediary metabolism and respiration	508.752	-0.104931	0.166709	-0.629423	0.529072	0.640709
Rv0429c	def	Probable polypeptide deformylase Def (PDF) (formylmethionine deformylase)	information pathways	759.862	0.327072	0.137194	2.38402	0.0171248	0.0413233
Rv0430	Rv0430	Conserved hypothetical protein	conserved hypotheticals	679.937	0.43469	0.184258	2.35913	0.0183176	0.0437246
Rv0431	Rv0431	Putative tuberculin related peptide	cell wall and cell processes	1239.68	0.175871	0.155156	1.13351	0.256999	0.366296
Rv0432	sodC	Periplasmic superoxide dismutase [Cu-Zn] SodC	virulence, detoxification, adaptation	3050.68	0.111499	0.129746	0.859362	0.390141	0.50771
Rv0433	Rv0433	Conserved hypothetical protein	conserved hypotheticals	2285.2	0.0583918	0.160552	0.363695	0.716086	0.79861
Rv0434	Rv0434	Conserved hypothetical protein	conserved hypotheticals	786.034	-0.226333	0.181885	-1.24437	0.213362	0.315381
Rv0435c	Rv0435c	Putative conserved ATPase	cell wall and cell processes	2195.73	-0.296426	0.153783	-1.92756	0.0539099	0.104121
Rv0436c	pssA	Probable CDP-diacylglycerol--serine O-phosphatidyltransferase PssA (PS synthase) (phosphatidylserine synthase)	lipid metabolism	1157	-0.133564	0.142662	-0.936231	0.349154	0.465963
Rv0437c	psd	Possible phosphatidylserine decarboxylase Psd (PS decarboxylase)	lipid metabolism	1558.79	-0.0380996	0.202139	-0.188483	0.850498	0.897079
Rv0438c	moeA2	Probable molybdopterin biosynthesis protein MoeA2	intermediary metabolism and respiration	1187.86	-0.438818	0.154449	-2.84118	0.00449467	0.0135895
Rv0439c	Rv0439c	Probable dehydrogenase/reductase	intermediary metabolism and respiration	964.188	-0.24823	0.165166	-1.50291	0.132862	0.218273
Rv0440	groEL2	60 kDa chaperonin 2 GroEL2 (protein CPN60-2) (GroEL protein 2) (65 kDa antigen) (heat shock protein 65) (cell wall protein A) (antigen A)	virulence, detoxification, adaptation	62379.8	-1.51943	0.24632	-6.16854	6.89251e-10	1.91327e-08
Rv0441c	Rv0441c	Hypothetical protein	conserved hypotheticals	814.068	0.544593	0.174463	3.12154	0.0017991	0.00635767
Rv0442c	PPE10	PPE family protein PPE10	PE/PPE	1221.67	0.196431	0.169284	1.16036	0.245901	0.353736
Rv0443	Rv0443	Conserved protein	conserved hypotheticals	1959.57	0.154904	0.14769	1.04885	0.294249	0.408215
Rv0444c	rskA	Anti-sigma factor RskA (regulator of sigma K)	information pathways	1730.95	-1.13881	0.1554	-7.32826	2.33157e-13	1.40068e-11
Rv0445c	sigK	Alternative RNA polymerase sigma factor SigK	information pathways	2151.06	-1.00357	0.135673	-7.39695	1.39345e-13	9.0462e-12
Rv0446c	Rv0446c	Possible conserved transmembrane protein	cell wall and cell processes	2084.9	-2.04694	0.152449	-13.427	4.19867e-41	2.41423e-38
Rv0447c	ufaA1	Probable cyclopropane-fatty-acyl-phospholipid synthase UfaA1 (cyclopropane fatty acid synthase) (CFA synthase)	lipid metabolism	3620.98	-2.13844	0.133375	-16.0333	7.48176e-58	7.52852e-55
Rv0448c	Rv0448c	Conserved hypothetical protein	conserved hypotheticals	1760.39	-2.38727	0.160068	-14.9141	2.66915e-50	1.79055e-47
Rv0449c	Rv0449c	Conserved hypothetical protein	conserved hypotheticals	8836.86	-1.97867	0.119636	-16.5391	1.918e-61	3.85998e-58
Rv0450c	mmpL4	Probable conserved transmembrane transport protein MmpL4	cell wall and cell processes	4183.22	0.500431	0.136891	3.65568	0.000256497	0.00124086
Rv0451c	mmpS4	Probable conserved membrane protein MmpS4	cell wall and cell processes	730.97	0.739571	0.19497	3.79326	0.00014868	0.000789494
Rv0452	Rv0452	Possible transcriptional regulatory protein	regulatory proteins	2027.33	-0.197433	0.225024	-0.877383	0.380278	0.498899
Rv0453	PPE11	PPE family protein PPE11	PE/PPE	645.867	-0.0727727	0.217817	-0.3341	0.738304	0.816227
Rv0454	Rv0454	Conserved hypothetical protein	conserved hypotheticals	96.5817	0.219437	0.21626	1.01469	0.310253	0.424319
Rv0455c	Rv0455c	Conserved protein	conserved hypotheticals	3289.74	1.1496	0.203361	5.65299	1.57676e-08	3.0808e-07
Rv0456A	mazF1	Possible toxin MazF1	virulence, detoxification, adaptation	439.8	0.213344	0.188184	1.1337	0.256921	0.366296
Rv0456B	mazE1	Possible antitoxin MazE1	virulence, detoxification, adaptation	306.436	0.0156584	0.209476	0.0747504	0.940413	0.958512
Rv0456c	echA2	enoyl-CoA hydratase EchA2 (enoyl hydrase) (unsaturated acyl-CoA hydratase) (crotonase)	lipid metabolism	241.488	-0.00333352	0.161814	-0.0206009	0.983564	0.988229
Rv0457c	Rv0457c	Probable peptidase	intermediary metabolism and respiration	942.28	0.180694	0.135897	1.32964	0.183638	0.281685
Rv0458	Rv0458	Probable aldehyde dehydrogenase	intermediary metabolism and respiration	2295.5	-0.107488	0.210993	-0.509436	0.610447	0.712356
Rv0459	Rv0459	Conserved hypothetical protein	conserved hypotheticals	268.934	-0.496557	0.176227	-2.81771	0.00483678	0.014357
Rv0460	Rv0460	Conserved hydrophobic protein	conserved hypotheticals	488.623	0.0511383	0.156121	0.327555	0.743248	0.8192
Rv0461	Rv0461	Probable transmembrane protein	cell wall and cell processes	502.82	-0.0348125	0.158117	-0.220169	0.825739	0.877387
Rv0462	lpdC	Dihydrolipoamide dehydrogenase LpdC (lipoamide reductase (NADH)) (lipoyl dehydrogenase) (dihydrolipoyl dehydrogenase) (diaphorase)	intermediary metabolism and respiration	2215.62	-0.54248	0.147848	-3.66917	0.000243343	0.00118578
Rv0463	Rv0463	Probable conserved membrane protein	cell wall and cell processes	230.908	-1.20179	0.169412	-7.09389	1.30395e-12	6.64355e-11
Rv0464c	Rv0464c	Conserved protein	conserved hypotheticals	2033.42	-0.1711	0.163737	-1.04497	0.296038	0.409751
Rv0465c	Rv0465c	Probable transcriptional regulatory protein	regulatory proteins	4950.55	-0.107572	0.159335	-0.67513	0.499593	0.614004
Rv0466	Rv0466	Conserved protein	conserved hypotheticals	2147.18	-0.0290292	0.135234	-0.214659	0.830033	0.880803
Rv0467	icl1	Isocitrate lyase Icl (isocitrase) (isocitratase)	intermediary metabolism and respiration	68671.2	-0.501182	0.144059	-3.47901	0.000503265	0.00214354
Rv0468	fadB2	3-hydroxybutyryl-CoA dehydrogenase FadB2 (beta-hydroxybutyryl-CoA dehydrogenase) (BHBD)	lipid metabolism	10839.8	-0.318334	0.17098	-1.86182	0.0626288	0.118071
Rv0469	umaA	Possible mycolic acid synthase UmaA	lipid metabolism	4382.54	0.228198	0.237758	0.959793	0.337159	0.452959
Rv0470A	Rv0470A	Hypothetical protein	conserved hypotheticals	319.414	-0.113443	0.166459	-0.681507	0.495551	0.61034
Rv0470c	pcaA	Mycolic acid synthase PcaA (cyclopropane synthase)	lipid metabolism	3509.23	0.573393	0.187471	3.05857	0.00222394	0.00757947
Rv0471c	Rv0471c	Hypothetical protein	conserved hypotheticals	1225.01	0.446506	0.147413	3.02894	0.00245411	0.00821096
Rv0472c	Rv0472c	Probable transcriptional regulatory protein (possibly TetR-family)	regulatory proteins	1737.71	0.546347	0.180218	3.03159	0.00243269	0.00815966
Rv0473	Rv0473	Possible conserved transmembrane protein	cell wall and cell processes	1089.9	-0.0721349	0.135779	-0.531265	0.595235	0.699918
Rv0474	Rv0474	Probable transcriptional regulatory protein	regulatory proteins	2966.17	0.324492	0.283823	1.14329	0.252919	0.361762
Rv0475	hbhA	Iron-regulated heparin binding hemagglutinin HbhA (adhesin)	cell wall and cell processes	3168.87	-0.0367916	0.155804	-0.236141	0.813324	0.870569
Rv0476	Rv0476	Possible conserved transmembrane protein	cell wall and cell processes	4322.4	-0.0560046	0.154092	-0.36345	0.716269	0.79861
Rv0477	Rv0477	Possible conserved secreted protein	cell wall and cell processes	5001.45	-0.183205	0.132379	-1.38394	0.166377	0.261063
Rv0478	deoC	Probable deoxyribose-phosphate aldolase DeoC (phosphodeoxyriboaldolase) (deoxyriboaldolase)	intermediary metabolism and respiration	1579.33	-0.964991	0.202673	-4.76132	1.92332e-06	1.94997e-05
Rv0479c	Rv0479c	Probable conserved membrane protein	cell wall and cell processes	3471.06	0.230897	0.181841	1.26977	0.204165	0.304922
Rv0480c	Rv0480c	Possible amidohydrolase	intermediary metabolism and respiration	1137.14	0.278634	0.140553	1.98242	0.0474326	0.0936323
Rv0481c	Rv0481c	Hypothetical protein	conserved hypotheticals	468.482	0.327256	0.178069	1.8378	0.0660915	0.123845
Rv0482	murB	Probable UDP-N-acetylenolpyruvoylglucosamine reductase MurB (UDP-N-acetylmuramate dehydrogenase)	cell wall and cell processes	420.906	-0.211489	0.158842	-1.33145	0.183042	0.280986
Rv0483	lprQ	Probable conserved lipoprotein LprQ	cell wall and cell processes	20193.1	-0.235966	0.156455	-1.5082	0.131502	0.216481
Rv0484c	Rv0484c	Probable short-chain type oxidoreductase	intermediary metabolism and respiration	832.734	-0.212812	0.144654	-1.47118	0.141243	0.229235
Rv0485	Rv0485	Possible transcriptional regulatory protein	regulatory proteins	12199	-0.0803844	0.165496	-0.485719	0.627167	0.724892
Rv0486	mshA	Glycosyltransferase MshA	intermediary metabolism and respiration	4774.73	-0.58011	0.183509	-3.1612	0.0015712	0.00568202
Rv0487	Rv0487	Conserved hypothetical protein	conserved hypotheticals	991.838	0.220573	0.150403	1.46655	0.1425	0.23111
Rv0488	Rv0488	Probable conserved integral membrane protein	cell wall and cell processes	361.515	-0.00136891	0.195118	-0.00701578	0.994402	0.995391
Rv0489	gpm1	Probable phosphoglycerate mutase 1 Gpm1 (phosphoglyceromutase) (PGAM) (BPG-dependent PGAM)	intermediary metabolism and respiration	770.221	-0.084728	0.135181	-0.626773	0.530808	0.641952
Rv0490	senX3	Putative two component sensor histidine kinase SenX3	regulatory proteins	2619.97	0.0684097	0.14192	0.482031	0.629784	0.72716
Rv0491	regX3	Two component sensory transduction protein RegX3 (transcriptional regulatory protein) (probably LuxR-family)	regulatory proteins	518.68	-0.687724	0.203028	-3.38734	0.000705736	0.00287115
Rv0492A	Rv0492A	Hypothetical protein	conserved hypotheticals	133.416	-0.399038	0.235094	-1.69735	0.0896299	0.159136
Rv0492c	Rv0492c	Probable oxidoreductase GMC-type	intermediary metabolism and respiration	728.341	-0.392456	0.178901	-2.19371	0.0282561	0.0617176
Rv0493c	Rv0493c	Conserved protein	conserved hypotheticals	592.975	0.149737	0.196803	0.760846	0.446749	0.563335
Rv0494	Rv0494	Probable transcriptional regulatory protein (probably GntR-family)	regulatory proteins	310.977	0.23716	0.244085	0.97163	0.331235	0.446191
Rv0495c	Rv0495c	Conserved hypothetical protein	conserved hypotheticals	1038.11	-0.0534953	0.149262	-0.3584	0.720044	0.802153
Rv0496	Rv0496	Conserved hypothetical protein	conserved hypotheticals	2099.71	-0.13134	0.15264	-0.860456	0.389538	0.507296
Rv0497	Rv0497	Probable conserved transmembrane protein	cell wall and cell processes	1319.29	-0.59902	0.15321	-3.9098	9.23716e-05	0.000525878
Rv0498	Rv0498	Conserved hypothetical protein	conserved hypotheticals	642.649	-0.656823	0.184231	-3.56521	0.000363561	0.0016442
Rv0499	Rv0499	Conserved hypothetical protein	conserved hypotheticals	486.582	-0.454116	0.172865	-2.627	0.00861414	0.0230992
Rv0500	proC	Probable pyrroline-5-carboxylate reductase ProC (P5CR) (P5C reductase)	intermediary metabolism and respiration	470.864	-0.606563	0.159511	-3.80263	0.000143165	0.000765259
Rv0500A	Rv0500A	Conserved protein	conserved hypotheticals	915.014	0.311504	0.179832	1.7322	0.0832384	0.14977
Rv0500B	Rv0500B	Conserved hypothetical protein	conserved hypotheticals	7587.97	0.723038	0.132631	5.45152	4.9941e-08	8.59029e-07
Rv0501	galE2	Possible UDP-glucose 4-epimerase GalE2 (galactowaldenase) (UDP-galactose 4-epimerase) (uridine diphosphate galactose 4-epimerase) (uridine diphospho-galactose 4-epimerase)	intermediary metabolism and respiration	8396.67	0.478178	0.139921	3.41747	0.00063205	0.00262539
Rv0502	Rv0502	Conserved protein	conserved hypotheticals	5791.8	0.258156	0.154713	1.66861	0.0951944	0.16711
Rv0503c	cmaA2	Cyclopropane-fatty-acyl-phospholipid synthase 2 CmaA2 (cyclopropane fatty acid synthase) (CFA synthase) (cyclopropane mycolic acid synthase 2) (mycolic acid trans-cyclopropane synthetase)	lipid metabolism	3694.25	0.560625	0.157334	3.56328	0.000366249	0.00165079
Rv0504c	Rv0504c	Conserved protein	conserved hypotheticals	479.368	-0.201666	0.164397	-1.2267	0.219937	0.323082
Rv0505c	serB1	Possible phosphoserine phosphatase SerB1 (PSP) (O-phosphoserine phosphohydrolase) (pspase)	intermediary metabolism and respiration	1016.3	0.420994	0.141349	2.9784	0.00289759	0.00943747
Rv0506	mmpS2	Probable conserved membrane protein MmpS2	cell wall and cell processes	427.491	0.419069	0.155497	2.69503	0.00703822	0.0195506
Rv0507	mmpL2	Probable conserved transmembrane transport protein MmpL2	cell wall and cell processes	957.898	0.331738	0.136487	2.43055	0.0150759	0.0368949
Rv0508	Rv0508	Conserved hypothetical protein	conserved hypotheticals	153.597	-0.404777	0.187572	-2.15798	0.0309291	0.0665455
Rv0509	hemA	Probable glutamyl-tRNA reductase HemA (GLUTR)	intermediary metabolism and respiration	8099.03	-0.465066	0.169304	-2.74692	0.00601576	0.0172421
Rv0510	hemC	Probable porphobilinogen deaminase HemC (PBG) (hydroxymethylbilane synthase) (HMBS) (pre-uroporphyrinogen synthase)	intermediary metabolism and respiration	7655.9	-0.970471	0.165445	-5.86583	4.46899e-09	1.04808e-07
Rv0511	hemD	Probable uroporphyrin-III C-methyltransferase HemD (uroporphyrinogen III methylase) (urogen III methylase) (SUMT) (urogen III methylase) (UROM)	intermediary metabolism and respiration	14610.5	-0.822429	0.16987	-4.84151	1.28859e-06	1.40939e-05
Rv0512	hemB	Probable delta-aminolevulinic acid dehydratase HemB (porphobilinogen synthase) (ALAD) (ALADH)	intermediary metabolism and respiration	4435.92	-0.534706	0.196876	-2.71596	0.00660846	0.0185748
Rv0513	Rv0513	Possible conserved transmembrane protein	cell wall and cell processes	2547.32	-0.800595	0.215159	-3.72095	0.000198474	0.00100866
Rv0514	Rv0514	Possible transmembrane protein	cell wall and cell processes	1403.66	-0.814021	0.213177	-3.81852	0.000134255	0.000727418
Rv0515	Rv0515	Conserved 13E12 repeat family protein	insertion seqs and phages	2134.99	-0.957072	0.174589	-5.48187	4.20852e-08	7.39707e-07
Rv0516c	Rv0516c	Possible anti-anti-sigma factor	information pathways	5262.78	0.550066	0.163356	3.36728	0.000759136	0.00305552
Rv0517	Rv0517	Possible membrane acyltransferase	intermediary metabolism and respiration	1185.84	0.0445721	0.160713	0.277339	0.78152	0.84719
Rv0518	Rv0518	Possible exported protein	cell wall and cell processes	609.711	0.343505	0.146356	2.34704	0.018923	0.0448335
Rv0519c	Rv0519c	Possible conserved membrane protein	cell wall and cell processes	202.97	-0.30247	0.211617	-1.42933	0.152911	0.244135
Rv0520	Rv0520	Possible methyltransferase/methylase (fragment)	intermediary metabolism and respiration	282.146	0.269737	0.189562	1.42295	0.154751	0.246001
Rv0521	Rv0521	Possible methyltransferase/methylase (fragment)	intermediary metabolism and respiration	130.43	-0.224341	0.213953	-1.04855	0.294384	0.408215
Rv0522	gabP	Probable GABA permease GabP (4-amino butyrate transport carrier) (GAMA-aminobutyrate permease)	cell wall and cell processes	639.357	0.0563579	0.164627	0.342338	0.732097	0.811537
Rv0523c	Rv0523c	Conserved protein	conserved hypotheticals	322.004	0.817014	0.183471	4.45308	8.46458e-06	6.82764e-05
Rv0524	hemL	Probable glutamate-1-semialdehyde 2,1-aminomutase HemL (GSA) (glutamate-1-semialdehyde aminotransferase) (GSA-at)	intermediary metabolism and respiration	2436.68	-0.396695	0.153431	-2.5855	0.0097238	0.0255472
Rv0525	Rv0525	Conserved protein	conserved hypotheticals	699.115	-0.432291	0.151269	-2.85777	0.00426625	0.0129933
Rv0526	Rv0526	Possible thioredoxin protein (thiol-disulfide interchange protein)	intermediary metabolism and respiration	455.979	-0.736622	0.143614	-5.12917	2.91016e-07	4.09506e-06
Rv0527	ccdA	Possible cytochrome C-type biogenesis protein CcdA	intermediary metabolism and respiration	295.336	-1.32195	0.193097	-6.84605	7.59194e-12	3.21658e-10
Rv0528	Rv0528	Probable conserved transmembrane protein	cell wall and cell processes	1011.79	-0.494652	0.135788	-3.64283	0.000269662	0.00129364
Rv0529	ccsA	Possible cytochrome C-type biogenesis protein CcsA	intermediary metabolism and respiration	803.523	-0.711345	0.158566	-4.48612	7.25311e-06	6.00695e-05
Rv0530	Rv0530	Conserved protein	conserved hypotheticals	2395.84	0.0712553	0.131662	0.541199	0.58837	0.69428
Rv0530A	Rv0530A	Conserved protein	conserved hypotheticals	1775.67	0.584152	0.148707	3.92822	8.55779e-05	0.000497043
Rv0531	Rv0531	Possible conserved membrane protein	cell wall and cell processes	427.342	0.300686	0.164044	1.83296	0.0668082	0.125071
Rv0532	PE_PGRS6	PE-PGRS family protein PE_PGRS6	PE/PPE	134.069	-0.864564	0.258193	-3.34851	0.000812459	0.00324742
Rv0533c	fabH	3-oxoacyl-[acyl-carrier-protein] synthase III FabH (beta-ketoacyl-ACP synthase III) (KAS III)	lipid metabolism	1327.32	0.615455	0.156649	3.92889	8.53396e-05	0.000496416
Rv0534c	menA	1,4-dihydroxy-2-naphthoate octaprenyltransferase MenA (DHNA-octaprenyltransferase)	intermediary metabolism and respiration	764.506	-0.0712407	0.163002	-0.437054	0.662072	0.753845
Rv0535	pnp	Probable 5'-methylthioadenosine phosphorylase Pnp (MTA phosphorylase)	intermediary metabolism and respiration	545.116	0.258751	0.138055	1.87427	0.0608934	0.11524
Rv0536	galE3	Probable UDP-glucose 4-epimerase GalE3 (galactowaldenase) (UDP-galactose 4-epimerase) (uridine diphosphate galactose 4-epimerase) (uridine diphospho-galactose 4-epimerase)	intermediary metabolism and respiration	411.446	-0.528213	0.16979	-3.11097	0.00186472	0.00654359
Rv0537c	Rv0537c	Probable integral membrane protein	cell wall and cell processes	2428.18	0.0617694	0.1379	0.447929	0.654204	0.747423
Rv0538	Rv0538	Possible conserved membrane protein	cell wall and cell processes	987.109	-0.474026	0.150171	-3.15657	0.00159639	0.00575244
Rv0539	Rv0539	Probable dolichyl-phosphate sugar synthase (dolichol-phosphate sugar synthetase) (dolichol-phosphate sugar transferase) (sugar phosphoryldolichol synthase)	intermediary metabolism and respiration	398.878	-0.473046	0.189426	-2.49725	0.012516	0.0315249
Rv0540	Rv0540	Conserved hypothetical protein	conserved hypotheticals	204.094	-0.440554	0.205175	-2.14722	0.0317762	0.0679952
Rv0541c	Rv0541c	Probable conserved integral membrane protein	cell wall and cell processes	980.845	-0.309199	0.157639	-1.96144	0.0498278	0.0974522
Rv0542c	menE	Possible O-succinylbenzoic acid--CoA ligase MenE (OSB-CoA synthetase) (O-succinylbenzoate-CoA synthase)	intermediary metabolism and respiration	1748.44	-0.561058	0.185053	-3.03187	0.00243042	0.00815882
Rv0543c	Rv0543c	Conserved protein	conserved hypotheticals	2721.57	0.193233	0.136366	1.41702	0.156478	0.248438
Rv0544c	Rv0544c	Possible conserved transmembrane protein	cell wall and cell processes	1340.56	0.0504149	0.190387	0.264801	0.791162	0.854421
Rv0545c	pitA	Probable low-affinity inorganic phosphate transporter integral membrane protein PitA	cell wall and cell processes	7063.69	-0.186114	0.169612	-1.0973	0.272512	0.38392
Rv0546c	Rv0546c	Conserved protein	conserved hypotheticals	375.225	0.0565939	0.156194	0.362331	0.717104	0.799099
Rv0547c	Rv0547c	Possible oxidoreductase	intermediary metabolism and respiration	1421.45	0.234171	0.174883	1.33902	0.180565	0.278244
Rv0548c	menB	Naphthoate synthase MenB (dihydroxynaphthoic acid synthetase) (DHNA synthetase)	intermediary metabolism and respiration	1983.04	0.42677	0.1527	2.79482	0.00519291	0.015168
Rv0549c	vapC3	Possible toxin VapC3	virulence, detoxification, adaptation	766.172	0.152804	0.21409	0.713734	0.475391	0.590571
Rv0550c	vapB3	Possible antitoxin VapB3	virulence, detoxification, adaptation	400.719	-0.0800088	0.195401	-0.409459	0.682203	0.769582
Rv0551c	fadD8	Probable fatty-acid-CoA ligase FadD8 (fatty-acid-CoA synthetase) (fatty-acid-CoA synthase)	lipid metabolism	1428.41	0.0361316	0.157916	0.228802	0.819023	0.874421
Rv0552	Rv0552	Conserved protein	conserved hypotheticals	1525.93	0.273375	0.138539	1.97327	0.0484645	0.0952023
Rv0553	menC	Probable muconate cycloisomerase MenC (cis,cis-muconate lactonizing enzyme) (MLE)	intermediary metabolism and respiration	571.571	-0.296519	0.159176	-1.86284	0.0624853	0.117911
Rv0554	bpoC	Possible peroxidase BpoC (non-haem peroxidase)	virulence, detoxification, adaptation	653.222	-0.353092	0.155035	-2.2775	0.0227566	0.052191
Rv0555	menD	Probable bifunctional menaquinone biosynthesis protein MenD : 2-succinyl-6-hydroxy-2,4-cyclohexadiene-1-carboxylate synthase (SHCHC synthase) + 2-oxoglutarate decarboxylase (alpha- ketoglutarate decarboxylase) (KDC)	intermediary metabolism and respiration	2563.32	-0.392144	0.13199	-2.97101	0.00296824	0.00961155
Rv0556	Rv0556	Probable conserved transmembrane protein	cell wall and cell processes	869.221	0.602339	0.169655	3.55037	0.000384687	0.0017109
Rv0557	mgtA	Mannosyltransferase MgtA	lipid metabolism	3100.78	0.488211	0.156604	3.11748	0.00182407	0.00642886
Rv0558	menH	Probable ubiquinone/menaquinone biosynthesis methyltransferase MenH (2-heptaprenyl-1,4-naphthoquinone methyltransferase)	intermediary metabolism and respiration	1088.76	-0.0483621	0.147788	-0.327239	0.743487	0.8192
Rv0559c	Rv0559c	Possible conserved secreted protein	cell wall and cell processes	8067.48	0.180187	0.180553	0.997976	0.318291	0.432373
Rv0560c	Rv0560c	Possible benzoquinone methyltransferase (methylase)	intermediary metabolism and respiration	9269.91	-0.389853	0.195991	-1.98914	0.0466863	0.0924765
Rv0561c	Rv0561c	Possible oxidoreductase	intermediary metabolism and respiration	515.546	-0.246157	0.151344	-1.62647	0.103849	0.178859
Rv0562	grcC1	Probable polyprenyl-diphosphate synthase GrcC1 (polyprenyl pyrophosphate synthetase)	intermediary metabolism and respiration	2271.5	-0.361918	0.153463	-2.35833	0.0183572	0.0437723
Rv0563	htpX	Probable protease transmembrane protein heat shock protein HtpX	virulence, detoxification, adaptation	14092.6	0.22847	0.138604	1.64837	0.0992767	0.172911
Rv0564c	gpdA1	Probable glycerol-3-phosphate dehydrogenase [NAD(P)+] GpdA1 (NAD(P)H-dependent glycerol-3-phosphate dehydrogenase) (NAD(P)H-dependent dihydroxyacetone-phosphate reductase)	lipid metabolism	512.902	-0.0242718	0.143829	-0.168755	0.865989	0.908564
Rv0565c	Rv0565c	Probable monooxygenase	intermediary metabolism and respiration	316.321	0.373254	0.182596	2.04415	0.0409385	0.0833051
Rv0566c	Rv0566c	Conserved protein	conserved hypotheticals	135.976	0.171924	0.216174	0.795302	0.426438	0.543765
Rv0567	Rv0567	Probable methyltransferase/methylase	intermediary metabolism and respiration	1958.06	0.296407	0.143226	2.0695	0.0384991	0.0792224
Rv0568	cyp135B1	Possible cytochrome P450 135B1 Cyp135B1	intermediary metabolism and respiration	5732.25	-0.077284	0.142568	-0.542083	0.587761	0.69428
Rv0569	Rv0569	Conserved protein	conserved hypotheticals	2842.6	-2.69703	0.25441	-10.6011	2.94502e-26	1.07761e-23
Rv0570	nrdZ	Probable ribonucleoside-diphosphate reductase (large subunit) NrdZ (ribonucleotide reductase)	information pathways	8563.77	-1.83996	0.262127	-7.01933	2.22937e-12	1.01968e-10
Rv0571c	Rv0571c	Conserved protein	conserved hypotheticals	1464.21	-0.715315	0.188015	-3.80457	0.000142048	0.000761311
Rv0572c	Rv0572c	Hypothetical protein	conserved hypotheticals	711.431	-0.599075	0.20529	-2.91819	0.00352065	0.0111229
Rv0573c	pncB2	Nicotinic acid phosphoribosyltransferase PncB2	intermediary metabolism and respiration	511.15	-0.803749	0.177147	-4.5372	5.70071e-06	4.91335e-05
Rv0574c	Rv0574c	Conserved hypothetical protein	conserved hypotheticals	3072.14	-1.07027	0.244332	-4.3804	1.1846e-05	9.16926e-05
Rv0575c	Rv0575c	Possible oxidoreductase	intermediary metabolism and respiration	2466.14	-0.426002	0.156215	-2.72703	0.00639073	0.0181018
Rv0576	Rv0576	Probable transcriptional regulatory protein (possibly ArsR-family)	regulatory proteins	1679.79	0.303089	0.211201	1.43508	0.151265	0.242445
Rv0577	TB27.3	Conserved protein TB27.3	conserved hypotheticals	493.512	-0.428508	0.154529	-2.773	0.00555424	0.0160257
Rv0578c	PE_PGRS7	PE-PGRS family protein PE_PGRS7	PE/PPE	4867.97	0.118297	0.143229	0.825932	0.408843	0.52659
Rv0579	Rv0579	Conserved hypothetical protein	conserved hypotheticals	1741.52	0.488811	0.162207	3.01351	0.00258248	0.00856924
Rv0580c	Rv0580c	Conserved protein	conserved hypotheticals	793.95	0.0648611	0.156828	0.41358	0.679181	0.767033
Rv0581	vapB26	Possible antitoxin VapB26	virulence, detoxification, adaptation	629.587	0.54374	0.160868	3.38004	0.000724742	0.00293765
Rv0582	vapC26	Possible toxin VapC26. Contains PIN domain.	virulence, detoxification, adaptation	595.563	0.352417	0.145654	2.41954	0.01554	0.0379082
Rv0583c	lpqN	Probable conserved lipoprotein LpqN	cell wall and cell processes	395.888	-0.0755075	0.171105	-0.441294	0.659	0.751289
Rv0584	Rv0584	Possible conserved exported protein	cell wall and cell processes	2835.54	1.02451	0.13367	7.66442	1.79635e-14	1.7215e-12
Rv0585c	Rv0585c	Probable conserved integral membrane protein	cell wall and cell processes	758.569	0.443966	0.182731	2.42962	0.0151147	0.0369602
Rv0586	mce2R	Probable transcriptional regulatory protein Mce2R (GntR-family)	regulatory proteins	56391.1	0.164929	0.215222	0.76632	0.443486	0.560088
Rv0587	yrbE2A	Conserved hypothetical integral membrane protein YrbE2A	virulence, detoxification, adaptation	13839.4	-0.587735	0.173551	-3.38654	0.000707811	0.00287481
Rv0588	yrbE2B	Conserved hypothetical integral membrane protein YrbE2B	virulence, detoxification, adaptation	8430.69	-0.457571	0.153006	-2.99055	0.00278478	0.00916494
Rv0589	mce2A	Mce-family protein Mce2A	virulence, detoxification, adaptation	4580.92	-0.353653	0.157	-2.25257	0.0242866	0.0551656
Rv0590	mce2B	Mce-family protein Mce2B	virulence, detoxification, adaptation	3326.49	-0.308322	0.206556	-1.49268	0.135521	0.221917
Rv0590A	Rv0590A	Mce-family related protein	virulence, detoxification, adaptation	764.606	-0.578938	0.210794	-2.74647	0.00602406	0.0172453
Rv0591	mce2C	Mce-family protein Mce2C	virulence, detoxification, adaptation	1099.34	-0.389488	0.175187	-2.22328	0.0261971	0.0584498
Rv0592	mce2D	Mce-family protein Mce2D	virulence, detoxification, adaptation	722.175	0.332732	0.16326	2.03805	0.0415454	0.0843269
Rv0593	lprL	Possible Mce-family lipoprotein LprL (Mce-family lipoprotein Mce2E)	cell wall and cell processes	451.231	0.261258	0.217705	1.20006	0.230118	0.334981
Rv0594	mce2F	Mce-family protein Mce2F	virulence, detoxification, adaptation	1477	0.518235	0.161934	3.20029	0.00137289	0.00506498
Rv0595c	vapC4	Possible toxin VapC4	virulence, detoxification, adaptation	433.418	0.407989	0.199474	2.04532	0.0408231	0.0832386
Rv0596c	vapB4	Possible antitoxin VapB4	virulence, detoxification, adaptation	395.284	0.519925	0.23504	2.21207	0.0269619	0.059693
Rv0597c	Rv0597c	Conserved hypothetical protein	conserved hypotheticals	1337.77	-0.132136	0.215297	-0.613739	0.539388	0.649816
Rv0598c	vapC27	Possible toxin VapC27. Contains PIN domain.	virulence, detoxification, adaptation	1258.24	0.371045	0.175842	2.11011	0.0348491	0.0731323
Rv0599c	vapB27	Possible antitoxin VapB27	virulence, detoxification, adaptation	1006.84	0.476083	0.169913	2.80192	0.00507998	0.0148921
Rv0600c	Rv0600c	Two component sensor kinase [second part]	regulatory proteins	28.9432	-0.0995187	0.339322	-0.293287	0.769303	0.838236
Rv0601c	Rv0601c	Two component sensor kinase [first part]	regulatory proteins	29.0626	-0.296	0.34902	-0.848088	0.396389	0.514004
Rv0602c	tcrA	Two component DNA binding transcriptional regulatory protein TcrA	regulatory proteins	66.4528	-0.551209	0.274517	-2.00793	0.0446512	0.0893246
Rv0603	Rv0603	Possible exported protein	cell wall and cell processes	76.91	-0.811082	0.275892	-2.93985	0.00328369	0.0105146
Rv0604	lpqO	Probable conserved lipoprotein LpqO	cell wall and cell processes	557.551	-0.217073	0.149843	-1.44866	0.147431	0.237554
Rv0605	Rv0605	Possible resolvase	insertion seqs and phages	860.017	-0.821876	0.236501	-3.47515	0.000510572	0.0021647
Rv0606	Rv0606	Possible transposase (fragment)	insertion seqs and phages	981.292	-0.76221	0.205635	-3.70661	0.000210053	0.00104896
Rv0607	Rv0607	Hypothetical protein	conserved hypotheticals	240.45	-0.903042	0.200979	-4.49322	7.01554e-06	5.87059e-05
Rv0608	vapB28	Possible antitoxin VapB28	virulence, detoxification, adaptation	2310.76	1.02269	0.183133	5.58441	2.34495e-08	4.40255e-07
Rv0609	vapC28	Possible toxin VapC28. Contains PIN domain.	virulence, detoxification, adaptation	1769.5	0.632181	0.161129	3.92345	8.72891e-05	0.000501912
Rv0609A	Rv0609A	Conserved hypothetical protein	conserved hypotheticals	549.514	-0.120353	0.195823	-0.614602	0.538817	0.649323
Rv0610c	Rv0610c	Hypothetical protein	conserved hypotheticals	1784.81	-0.19663	0.156912	-1.25312	0.210162	0.312142
Rv0611c	Rv0611c	Hypothetical protein	conserved hypotheticals	2874.88	0.667377	0.1423	4.68993	2.733e-06	2.61913e-05
Rv0612	Rv0612	Conserved hypothetical protein	conserved hypotheticals	1075.21	-0.272621	0.18664	-1.46068	0.144104	0.233407
Rv0613c	Rv0613c	Unknown protein	conserved hypotheticals	2614.45	-0.530945	0.144254	-3.68062	0.000232664	0.00114343
Rv0614	Rv0614	Conserved hypothetical protein	conserved hypotheticals	181.759	0.201741	0.239708	0.841611	0.400006	0.517359
Rv0615	Rv0615	Probable integral membrane protein	cell wall and cell processes	1109.53	0.300593	0.187515	1.60303	0.108927	0.185855
Rv0616A	vapB29	Possible antitoxin VapB29	virulence, detoxification, adaptation	1914.65	0.0258807	0.174086	0.148666	0.881817	0.918673
Rv0616c	Rv0616c	Hypothetical protein	conserved hypotheticals	41.2714	0.370868	0.340958	1.08772	0.276717	0.388892
Rv0617	vapC29	Possible toxin VapC29. Contains PIN domain.	virulence, detoxification, adaptation	2302.02	-0.2665	0.186049	-1.43242	0.152025	0.243092
Rv0618	galTa	Probable galactose-1-phosphate uridylyltransferase GalTa [first part]	intermediary metabolism and respiration	1331.15	-0.440665	0.172723	-2.55128	0.0107329	0.0278529
Rv0619	galTb	Probable galactose-1-phosphate uridylyltransferase GalTb [second part]	intermediary metabolism and respiration	281.793	-0.566337	0.172972	-3.27416	0.00105978	0.00405613
Rv0620	galK	Probable galactokinase GalK (galactose kinase)	intermediary metabolism and respiration	168.889	-0.646224	0.221693	-2.91495	0.00355742	0.0112127
Rv0621	Rv0621	Possible membrane protein	cell wall and cell processes	1824.19	0.00868888	0.266558	0.0325966	0.973996	0.980574
Rv0622	Rv0622	Possible membrane protein	cell wall and cell processes	313.997	0.31773	0.171747	1.85	0.0643141	0.120723
Rv0623	vapB30	Possible antitoxin VapB30	virulence, detoxification, adaptation	3180.87	0.695349	0.180791	3.84615	0.000119987	0.000659767
Rv0624	vapC30	Possible toxin VapC30. Contains PIN domain.	virulence, detoxification, adaptation	2776.71	0.25654	0.165437	1.55067	0.12098	0.202724
Rv0625c	Rv0625c	Probable conserved transmembrane protein	cell wall and cell processes	991.512	0.115281	0.200187	0.575864	0.564707	0.674064
Rv0626	vapB5	Possible antitoxin VapB5	virulence, detoxification, adaptation	1460.8	-0.18714	0.182213	-1.02704	0.304402	0.418449
Rv0627	vapC5	Possible toxin VapC5	virulence, detoxification, adaptation	1597.22	-0.430209	0.164854	-2.60964	0.00906375	0.0240803
Rv0628c	Rv0628c	Conserved hypothetical protein	conserved hypotheticals	3213.79	-0.428117	0.190172	-2.25121	0.0243724	0.0553294
Rv0629c	recD	Probable exonuclease V (alpha chain) RecD (exodeoxyribonuclease V alpha chain) (exodeoxyribonuclease V polypeptide)	information pathways	1404.3	-0.192326	0.220765	-0.871182	0.383655	0.502019
Rv0630c	recB	Probable exonuclease V (beta chain) RecB (exodeoxyribonuclease V beta chain)(exodeoxyribonuclease V polypeptide) (chi-specific endonuclease)	information pathways	480.889	-0.11737	0.173789	-0.67536	0.499447	0.614004
Rv0631c	recC	Probable exonuclease V (gamma chain) RecC (exodeoxyribonuclease V gamma chain)(exodeoxyribonuclease V polypeptide)	information pathways	750.117	-0.104701	0.142017	-0.737245	0.460974	0.576754
Rv0632c	echA3	Probable enoyl-CoA hydratase EchA3 (enoyl hydrase) (unsaturated acyl-CoA hydratase) (crotonase)	lipid metabolism	3093.54	0.437647	0.162931	2.68609	0.00722945	0.0199715
Rv0633c	Rv0633c	Possible exported protein	cell wall and cell processes	1107.26	0.0412358	0.135506	0.30431	0.760892	0.832226
Rv0634A	Rv0634A	Unknown protein	conserved hypotheticals	307.942	-0.604043	0.225496	-2.67873	0.0073901	0.0203594
Rv0634B	rpmG2	50S ribosomal protein L33 RpmG2	information pathways	1445.57	0.55684	0.203499	2.73633	0.00621285	0.017698
Rv0634c	Rv0634c	Possible glyoxalase II (hydroxyacylglutathione hydrolase) (GLX II)	virulence, detoxification, adaptation	1784.69	0.530509	0.176259	3.00983	0.0026139	0.00865922
Rv0635	hadA	(3R)-hydroxyacyl-ACP dehydratase subunit HadA	intermediary metabolism and respiration	1449.06	-0.287537	0.223202	-1.28824	0.197664	0.297642
Rv0636	hadB	(3R)-hydroxyacyl-ACP dehydratase subunit HadB	intermediary metabolism and respiration	1551.97	0.0310381	0.200308	0.154952	0.876859	0.91529
Rv0637	hadC	(3R)-hydroxyacyl-ACP dehydratase subunit HadC	intermediary metabolism and respiration	2822.09	0.201846	0.202095	0.998765	0.317908	0.431999
Rv0638	secE1	Probable preprotein translocase SecE1	cell wall and cell processes	8159.47	-0.920989	0.14392	-6.39929	1.56103e-10	4.98661e-09
Rv0639	nusG	Probable transcription antitermination protein NusG	information pathways	7671.95	-1.07027	0.177822	-6.01877	1.75747e-09	4.36655e-08
Rv0640	rplK	50S ribosomal protein L11 RplK	information pathways	5739.57	-0.527963	0.235392	-2.24291	0.0249026	0.0561844
Rv0641	rplA	50S ribosomal protein L1 RplA	information pathways	11058.4	-0.0197995	0.206345	-0.0959534	0.923558	0.947016
Rv0642c	mmaA4	Methoxy mycolic acid synthase 4 MmaA4 (methyl mycolic acid synthase 4) (MMA4) (hydroxy mycolic acid synthase)	lipid metabolism	2660.86	0.772439	0.172089	4.4886	7.16926e-06	5.96204e-05
Rv0643c	mmaA3	Methoxy mycolic acid synthase 3 MmaA3 (methyl mycolic acid synthase 3) (MMA3) (hydroxy mycolic acid synthase)	lipid metabolism	2214.85	0.780596	0.16282	4.79422	1.6331e-06	1.71625e-05
Rv0644c	mmaA2	Methoxy mycolic acid synthase 2 MmaA2 (methyl mycolic acid synthase 2) (MMA2) (hydroxy mycolic acid synthase)	lipid metabolism	1548.97	0.687817	0.15924	4.31939	1.56464e-05	0.000115766
Rv0645c	mmaA1	Methoxy mycolic acid synthase 1 MmaA1 (methyl mycolic acid synthase 1) (MMA1) (hydroxy mycolic acid synthase)	lipid metabolism	752.463	-0.191226	0.159984	-1.19528	0.231976	0.336956
Rv0646c	lipG	Probable lipase/esterase LipG	intermediary metabolism and respiration	3086.82	-0.0907932	0.162695	-0.558059	0.576804	0.684647
Rv0647c	Rv0647c	Conserved protein	conserved hypotheticals	6927.98	-0.121865	0.119673	-1.01832	0.308528	0.422389
Rv0648	Rv0648	Alpha-mannosidase	intermediary metabolism and respiration	799.987	0.140157	0.222702	0.629346	0.529123	0.640709
Rv0649	fabD2	Possible malonyl CoA-acyl carrier protein transacylase FabD2 (MCT)	lipid metabolism	154.287	-0.302263	0.202434	-1.49315	0.135399	0.221807
Rv0650	Rv0650	Possible sugar kinase	intermediary metabolism and respiration	97.0005	-0.889591	0.29433	-3.02243	0.00250755	0.00835502
Rv0651	rplJ	50S ribosomal protein L10 RplJ	information pathways	5720.76	-0.296696	0.169666	-1.74871	0.0803419	0.14606
Rv0652	rplL	50S ribosomal protein L7/L12 RplL (SA1)	information pathways	2609.7	-0.74955	0.218291	-3.43371	0.000595375	0.00249105
Rv0653c	Rv0653c	Possible transcriptional regulatory protein (probably TetR-family)	regulatory proteins	1069.18	0.582415	0.290558	2.00447	0.0450197	0.0897494
Rv0654	Rv0654	Probable dioxygenase	intermediary metabolism and respiration	3413.6	0.411807	0.189416	2.17408	0.0296989	0.0643689
Rv0655	mkl	Possible ribonucleotide-transport ATP-binding protein ABC transporter Mkl	cell wall and cell processes	4934.31	0.555467	0.171451	3.23981	0.00119611	0.00451627
Rv0656c	vapC6	Possible toxin VapC6	virulence, detoxification, adaptation	529.809	0.0888482	0.197082	0.450819	0.65212	0.745889
Rv0657c	vapB6	Possible antitoxin VapB6	virulence, detoxification, adaptation	430.671	0.405474	0.175793	2.30655	0.0210801	0.0490164
Rv0658c	Rv0658c	Probable conserved integral membrane protein	cell wall and cell processes	841.995	-0.482679	0.161311	-2.99223	0.00276951	0.00912962
Rv0659c	mazF2	Toxin MazF2	virulence, detoxification, adaptation	3323.56	0.253312	0.18126	1.3975	0.162262	0.255918
Rv0660c	mazE2	Possible antitoxin MazE2	virulence, detoxification, adaptation	3005.83	0.384135	0.126967	3.02547	0.00248247	0.0082852
Rv0661c	vapC7	Possible toxin VapC7	virulence, detoxification, adaptation	144.267	0.3308	0.194863	1.6976	0.0895823	0.159121
Rv0662c	vapB7	Possible antitoxin VapB7	virulence, detoxification, adaptation	245.311	0.705053	0.197618	3.56776	0.000360048	0.00163197
Rv0663	atsD	Possible arylsulfatase AtsD (aryl-sulfate sulphohydrolase) (arylsulphatase)	intermediary metabolism and respiration	3781.81	0.38817	0.146394	2.65154	0.0080125	0.02163
Rv0664	vapB8	Possible antitoxin VapB8	virulence, detoxification, adaptation	192.696	-0.556934	0.170728	-3.26212	0.00110582	0.0042189
Rv0665	vapC8	Possible toxin VapC8	virulence, detoxification, adaptation	137.155	-0.298459	0.205242	-1.45418	0.145896	0.235458
Rv0666	Rv0666	Possible membrane protein	cell wall and cell processes	84.6004	-0.491954	0.234206	-2.10052	0.0356834	0.074572
Rv0667	rpoB	DNA-directed RNA polymerase (beta chain) RpoB (transcriptase beta chain) (RNA polymerase beta subunit)	information pathways	47934.7	-0.290522	0.162986	-1.7825	0.074668	0.137107
Rv0668	rpoC	DNA-directed RNA polymerase (beta' chain) RpoC (transcriptase beta' chain) (RNA polymerase beta' subunit).	information pathways	26809.1	-0.857409	0.212638	-4.03225	5.52455e-05	0.000341572
Rv0669c	Rv0669c	Possible hydrolase	intermediary metabolism and respiration	771.293	0.340318	0.161545	2.10665	0.0351477	0.0736054
Rv0670	end	Probable endonuclease IV End (endodeoxyribonuclease IV) (apurinase)	information pathways	2105.18	0.0478915	0.197797	0.242125	0.808683	0.867524
Rv0671	lpqP	Possible conserved lipoprotein LpqP	cell wall and cell processes	1850.69	0.119901	0.138547	0.865416	0.38681	0.504671
Rv0672	fadE8	Probable acyl-CoA dehydrogenase FadE8	lipid metabolism	1380.57	-0.816001	0.133603	-6.10765	1.01112e-09	2.74982e-08
Rv0673	echA4	Possible enoyl-CoA hydratase EchA4 (enoyl hydrase) (unsaturated acyl-CoA hydratase) (crotonase)	lipid metabolism	730.601	-0.893286	0.17349	-5.14891	2.6201e-07	3.73969e-06
Rv0674	Rv0674	Conserved hypothetical protein	conserved hypotheticals	892.409	0.129133	0.234931	0.549661	0.582552	0.690044
Rv0675	echA5	Probable enoyl-CoA hydratase EchA5 (enoyl hydrase) (unsaturated acyl-CoA hydratase) (crotonase)	lipid metabolism	279.773	-0.986511	0.236075	-4.1788	2.93047e-05	0.000199242
Rv0676c	mmpL5	Probable conserved transmembrane transport protein MmpL5	cell wall and cell processes	14126.8	0.155921	0.231553	0.673371	0.500711	0.61519
Rv0677c	mmpS5	Possible conserved membrane protein MmpS5	cell wall and cell processes	9003.56	0.814216	0.142453	5.71569	1.09263e-08	2.29053e-07
Rv0678	Rv0678	Conserved protein	conserved hypotheticals	5031.88	0.221194	0.196903	1.12336	0.261284	0.370519
Rv0679c	Rv0679c	Conserved threonine rich protein	conserved hypotheticals	578.321	0.457268	0.182594	2.50429	0.0122697	0.0310407
Rv0680c	Rv0680c	Probable conserved transmembrane protein	cell wall and cell processes	823.907	0.359271	0.163659	2.19524	0.0281463	0.0615365
Rv0681	Rv0681	Probable transcriptional regulatory protein (possibly TetR-family)	regulatory proteins	1975.37	-0.0261276	0.152203	-0.171663	0.863703	0.90744
Rv0682	rpsL	30S ribosomal protein S12 RpsL	information pathways	6583.54	-0.342666	0.129766	-2.64064	0.00827507	0.0222864
Rv0683	rpsG	30S ribosomal protein S7 RpsG	information pathways	4883.93	-0.3707	0.171753	-2.15834	0.0309017	0.0665455
Rv0684	fusA1	Probable elongation factor G FusA1 (EF-G)	information pathways	13700.1	-0.395281	0.185933	-2.12594	0.0335085	0.0709852
Rv0685	tuf	Probable iron-regulated elongation factor TU Tuf (EF-TU)	information pathways	10029.2	0.217245	0.183468	1.18411	0.236371	0.342474
Rv0686	Rv0686	Probable membrane protein	cell wall and cell processes	981.51	0.0712091	0.137089	0.519438	0.603455	0.7069
Rv0687	Rv0687	Probable short-chain type dehydrogenase/reductase	intermediary metabolism and respiration	2431.64	-0.0273444	0.224634	-0.121729	0.903114	0.933633
Rv0688	Rv0688	Putative ferredoxin reductase	intermediary metabolism and respiration	1810.85	-0.470847	0.151674	-3.10434	0.00190705	0.00665731
Rv0689c	Rv0689c	Hypothetical protein	conserved hypotheticals	24.3876	-0.239233	0.416618	-0.574227	0.565815	0.675186
Rv0690c	Rv0690c	Conserved hypothetical protein	conserved hypotheticals	3349.46	0.951918	0.122511	7.77004	7.84599e-15	8.09746e-13
Rv0691A	Rv0691A	Mycofactocin precursor protein	intermediary metabolism and respiration	1793.51	1.1993	0.170639	7.02826	2.09129e-12	9.78773e-11
Rv0691c	Rv0691c	Probable transcriptional regulatory protein	regulatory proteins	2775.92	1.28224	0.124163	10.3271	5.31676e-25	1.78333e-22
Rv0692	Rv0692	Conserved hypothetical protein	conserved hypotheticals	2557.52	1.10585	0.16684	6.62821	3.39776e-11	1.23207e-09
Rv0693	pqqE	Probable coenzyme PQQ synthesis protein E PqqE (coenzyme PQQ synthesis protein III)	intermediary metabolism and respiration	2141.04	0.0836422	0.157235	0.531955	0.594757	0.699765
Rv0694	lldD1	Possible L-lactate dehydrogenase (cytochrome) LldD1	intermediary metabolism and respiration	1175.31	-0.502549	0.144584	-3.47583	0.000509276	0.00216228
Rv0695	Rv0695	Conserved hypothetical protein	conserved hypotheticals	2284.52	0.0190548	0.193417	0.0985169	0.921522	0.945964
Rv0696	Rv0696	Probable membrane sugar transferase	intermediary metabolism and respiration	1437.43	-0.26956	0.18279	-1.47469	0.140295	0.228156
Rv0697	Rv0697	Probable dehydrogenase	intermediary metabolism and respiration	538.432	-0.553228	0.213203	-2.59485	0.0094633	0.0249442
Rv0698	Rv0698	Conserved hypothetical protein	conserved hypotheticals	878.213	0.47087	0.153975	3.05809	0.00222754	0.00758531
Rv0699	Rv0699	Hypothetical protein	conserved hypotheticals	101.796	-0.845023	0.212714	-3.97257	7.11012e-05	0.000427138
Rv0700	rpsJ	30S ribosomal protein S10 RpsJ (transcription antitermination factor NusE)	information pathways	20327.5	-0.19529	0.123004	-1.58768	0.11236	0.190572
Rv0701	rplC	50S ribosomal protein L3 RplC	information pathways	18376	-0.865262	0.159093	-5.43873	5.36616e-08	9.15203e-07
Rv0702	rplD	50S ribosomal protein L4 RplD	information pathways	11559.2	-1.17482	0.15609	-7.52655	5.20976e-14	4.19386e-12
Rv0703	rplW	50S ribosomal protein L23 RplW	information pathways	3704.78	-1.32724	0.178594	-7.43163	1.0727e-13	7.85023e-12
Rv0704	rplB	50S ribosomal protein L2 RplB	information pathways	7360.97	-0.90469	0.185172	-4.88569	1.03069e-06	1.16006e-05
Rv0705	rpsS	30S ribosomal protein S19 RpsS	information pathways	4352.87	-0.632943	0.184264	-3.43499	0.000592585	0.00248195
Rv0706	rplV	50S ribosomal protein L22 RplV	information pathways	4403.13	-0.978092	0.149898	-6.52505	6.79781e-11	2.29926e-09
Rv0707	rpsC	30S ribosomal protein S3 RpsC	information pathways	4306.03	-0.990096	0.178382	-5.55043	2.84968e-08	5.19004e-07
Rv0708	rplP	50S ribosomal protein L16 RplP	information pathways	2943.8	-0.232287	0.218867	-1.06131	0.288547	0.401591
Rv0709	rpmC	50S ribosomal protein L29 RpmC	information pathways	2769.41	-0.162024	0.241208	-0.671719	0.501762	0.61562
Rv0710	rpsQ	30S ribosomal protein S17 RpsQ	information pathways	2933.88	-0.0450313	0.217892	-0.206668	0.836269	0.885552
Rv0711	atsA	Possible arylsulfatase AtsA (aryl-sulfate sulphohydrolase) (arylsulphatase)	intermediary metabolism and respiration	22571.2	-0.221114	0.194575	-1.13639	0.255792	0.365223
Rv0712	Rv0712	Conserved protein	conserved hypotheticals	3427.59	-0.333396	0.182154	-1.8303	0.0672044	0.125754
Rv0713	Rv0713	Probable conserved transmembrane protein	cell wall and cell processes	1470.48	0.066945	0.137917	0.4854	0.627393	0.724892
Rv0714	rplN	50S ribosomal protein L14 RplN	information pathways	6667.08	0.423592	0.134083	3.15918	0.00158216	0.00571137
Rv0715	rplX	50S ribosomal protein L24 RplX	information pathways	4448.16	-0.0423613	0.189599	-0.223426	0.823204	0.877024
Rv0716	rplE	50S ribosomal protein L5 RplE	information pathways	4267.65	-0.259292	0.17805	-1.45628	0.145314	0.234896
Rv0717	rpsN1	30S ribosomal protein S14 RpsN1	information pathways	1100.71	-0.859544	0.225012	-3.81999	0.000133455	0.000724909
Rv0718	rpsH	30S ribosomal protein S8 RpsH	information pathways	2307.79	-0.505093	0.228777	-2.2078	0.0272584	0.0600662
Rv0719	rplF	50S ribosomal protein L6 RplF	information pathways	3428.62	-0.415637	0.175648	-2.3663	0.0179667	0.0430708
Rv0720	rplR	50S ribosomal protein L18 RplR	information pathways	1845.32	-0.978688	0.18245	-5.36413	8.13395e-08	1.32547e-06
Rv0721	rpsE	30S ribosomal protein S5 RpsE	information pathways	2934.4	-1.08576	0.201508	-5.38817	7.11787e-08	1.18877e-06
Rv0722	rpmD	50S ribosomal protein L30 RpmD	information pathways	1271.87	-1.19729	0.230992	-5.18323	2.1808e-07	3.16885e-06
Rv0723	rplO	50S ribosomal protein L15 RplO	information pathways	3707.8	0.111152	0.209068	0.531653	0.594966	0.699807
Rv0724	sppA	Possible protease IV SppA (endopeptidase IV) (signal peptide peptidase)	cell wall and cell processes	8816.85	-0.202013	0.183693	-1.09973	0.271449	0.382825
Rv0724A	Rv0724A	Conserved hypothetical protein	conserved hypotheticals	154.951	-0.459504	0.215027	-2.13696	0.0326012	0.0693154
Rv0725c	Rv0725c	Conserved hypothetical protein	conserved hypotheticals	997.707	0.501252	0.150847	3.32291	0.000890834	0.00350842
Rv0726c	Rv0726c	Possible S-adenosylmethionine-dependent methyltransferase	lipid metabolism	1682.22	0.375652	0.206542	1.81877	0.0689469	0.12824
Rv0727c	fucA	Possible L-fuculose phosphate aldolase FucA (L-fuculose-1-phosphate aldolase)	intermediary metabolism and respiration	86.6535	0.381479	0.23843	1.59997	0.109606	0.186697
Rv0728c	serA2	Possible D-3-phosphoglycerate dehydrogenase SerA2 (phosphoglycerate dehydrogenase) (PGDH)	intermediary metabolism and respiration	237.144	-0.0310244	0.207888	-0.149236	0.881367	0.918673
Rv0729	xylB	Possible D-xylulose kinase XylB (xylulokinase) (xylulose kinase)	intermediary metabolism and respiration	495.335	-1.03327	0.228142	-4.52906	5.92479e-06	5.07389e-05
Rv0730	Rv0730	GCN5-related N-acetyltransferase	intermediary metabolism and respiration	2127.25	-0.055065	0.154081	-0.357378	0.720809	0.802782
Rv0731c	Rv0731c	Possible S-adenosylmethionine-dependent methyltransferase	lipid metabolism	199.527	-0.176848	0.188061	-0.940376	0.347025	0.463737
Rv0732	secY	Probable preprotein translocase SecY	cell wall and cell processes	2670.81	0.392536	0.144972	2.70767	0.00677564	0.018952
Rv0733	adk	Adenylate kinase Adk (ATP-AMP transphosphorylase)	intermediary metabolism and respiration	1600.54	-0.0117679	0.153353	-0.0767371	0.938833	0.957143
Rv0734	mapA	Methionine aminopeptidase MapA (map) (peptidase M) (MetAP)	intermediary metabolism and respiration	2430.42	-0.0876634	0.133226	-0.658007	0.510533	0.62402
Rv0735	sigL	Probable alternative RNA polymerase sigma factor SigL	information pathways	1119.87	-0.417929	0.163923	-2.54955	0.0107863	0.0279554
Rv0736	rslA	Anti-sigma factor RslA	information pathways	658.723	-0.937711	0.201844	-4.64572	3.38895e-06	3.14298e-05
Rv0737	Rv0737	Possible transcriptional regulatory protein	regulatory proteins	186.332	-0.487832	0.20504	-2.3792	0.0173503	0.0418173
Rv0738	Rv0738	Conserved protein	conserved hypotheticals	2218.13	-0.0460372	0.185658	-0.247968	0.804159	0.864745
Rv0739	Rv0739	Conserved hypothetical protein	conserved hypotheticals	550.679	-0.0882317	0.157479	-0.560277	0.575291	0.683052
Rv0740	Rv0740	Conserved hypothetical protein	conserved hypotheticals	518.104	-0.241368	0.15591	-1.54813	0.121591	0.203516
Rv0741	Rv0741	Probable transposase (fragment)	insertion seqs and phages	557.373	0.347564	0.171888	2.02203	0.0431728	0.087103
Rv0742	PE_PGRS8	PE-PGRS family protein PE_PGRS8	PE/PPE	316.088	-0.107147	0.210771	-0.508355	0.611205	0.712423
Rv0743c	Rv0743c	Hypothetical protein	conserved hypotheticals	908.685	-0.022933	0.141065	-0.16257	0.870857	0.911862
Rv0744c	Rv0744c	Possible transcriptional regulatory protein	regulatory proteins	1003.33	-0.0156788	0.155398	-0.100895	0.919634	0.944267
Rv0745	Rv0745	Conserved hypothetical protein	conserved hypotheticals	88.024	-0.731151	0.318027	-2.29902	0.0215037	0.0498574
Rv0746	PE_PGRS9	PE-PGRS family protein PE_PGRS9	PE/PPE	348.543	-1.03992	0.225374	-4.61421	3.94596e-06	3.5691e-05
Rv0747	PE_PGRS10	PE-PGRS family protein PE_PGRS10	PE/PPE	1245.52	-0.897496	0.221127	-4.05874	4.93383e-05	0.000311753
Rv0748	vapB31	Possible antitoxin VapB31	virulence, detoxification, adaptation	438.475	0.184731	0.211991	0.871407	0.383532	0.502019
Rv0749	vapC31	Possible toxin VapC31. Contains PIN domain.	virulence, detoxification, adaptation	353.256	0.261908	0.234712	1.11587	0.264478	0.374569
Rv0749A	Rv0749A	Hypothetical protein (fragment)	conserved hypotheticals	1593.53	0.931439	0.148365	6.27801	3.42927e-10	1.00021e-08
Rv0750	Rv0750	Conserved hypothetical protein	conserved hypotheticals	1330.3	0.662768	0.184354	3.59509	0.000324278	0.00149509
Rv0751c	mmsB	Probable 3-hydroxyisobutyrate dehydrogenase MmsB (hibadh)	intermediary metabolism and respiration	794.387	0.0689918	0.190312	0.362519	0.716964	0.799099
Rv0752c	fadE9	Probable acyl-CoA dehydrogenase FadE9	lipid metabolism	771.404	-0.0397008	0.227997	-0.174129	0.861764	0.905874
Rv0753c	mmsA	Probable methylmalonate-semialdehyde dehydrogenase MmsA (methylmalonic acid semialdehyde dehydrogenase) (MMSDH)	intermediary metabolism and respiration	1152.42	0.169841	0.258437	0.657184	0.511063	0.624287
Rv0754	PE_PGRS11	PE-PGRS family protein PE_PGRS11	PE/PPE	233.399	0.0210552	0.206803	0.101813	0.918905	0.94376
Rv0755A	Rv0755A	Putative transposase (fragment)	insertion seqs and phages	1712.33	0.0287265	0.226088	0.127059	0.898894	0.930568
Rv0755c	PPE12	PPE family protein PPE12	PE/PPE	471.362	-0.573876	0.155419	-3.69246	0.0002221	0.00110228
Rv0756c	Rv0756c	Unknown protein	conserved hypotheticals	2631.81	0.0612205	0.142358	0.430047	0.667161	0.757924
Rv0757	phoP	Possible two component system response transcriptional positive regulator PhoP	regulatory proteins	1667.34	0.0841568	0.163763	0.513893	0.607327	0.710037
Rv0758	phoR	Possible two component system response sensor kinase membrane associated PhoR	regulatory proteins	2347.31	0.0713421	0.130558	0.546439	0.584765	0.691445
Rv0759c	Rv0759c	Conserved hypothetical protein	conserved hypotheticals	1112.48	0.678983	0.15869	4.27868	1.88008e-05	0.000136841
Rv0760c	Rv0760c	Conserved protein	conserved hypotheticals	523.003	-0.35145	0.172543	-2.03688	0.0416618	0.0845205
Rv0761c	adhB	Possible zinc-containing alcohol dehydrogenase NAD dependent AdhB	intermediary metabolism and respiration	1694.41	-0.417088	0.153788	-2.71209	0.00668603	0.0187797
Rv0762c	Rv0762c	Conserved hypothetical protein	conserved hypotheticals	246.978	-0.0253424	0.186407	-0.135952	0.891859	0.926383
Rv0763c	Rv0763c	Possible ferredoxin	intermediary metabolism and respiration	141.924	0.302581	0.233599	1.2953	0.195216	0.295171
Rv0764c	cyp51	Cytochrome P450 51 Cyp51 (CYPL1) (P450-L1A1) (sterol 14-alpha demethylase) (lanosterol 14-alpha demethylase) (P450-14DM)	intermediary metabolism and respiration	588.728	-0.177259	0.191383	-0.926202	0.354341	0.47179
Rv0765c	Rv0765c	Probable oxidoreductase	intermediary metabolism and respiration	392.48	-0.556408	0.221741	-2.50926	0.0120983	0.0307034
Rv0766c	cyp123	Probable cytochrome P450 123 Cyp123	intermediary metabolism and respiration	1505.38	0.883406	0.174725	5.05598	4.28187e-07	5.55103e-06
Rv0767c	Rv0767c	Conserved hypothetical protein	conserved hypotheticals	815.646	0.381327	0.584241	0.652688	0.513958	0.626873
Rv0768	aldA	Probable aldehyde dehydrogenase NAD dependent AldA (aldehyde dehydrogenase [NAD+])	intermediary metabolism and respiration	1592.37	0.105586	0.298871	0.353282	0.723877	0.804197
Rv0769	Rv0769	Probable dehydrogenase/reductase	intermediary metabolism and respiration	297.18	-0.170945	0.167703	-1.01933	0.308046	0.422031
Rv0770	Rv0770	Probable dehydrogenase/reductase	intermediary metabolism and respiration	162.586	-0.814756	0.214621	-3.79625	0.000146902	0.000781083
Rv0771	Rv0771	Possible 4-carboxymuconolactone decarboxylase (CMD)	intermediary metabolism and respiration	93.0125	-0.0624156	0.265676	-0.234931	0.814262	0.870956
Rv0772	purD	Probable phosphoribosylamine--glycine ligase PurD (GARS) (glycinamide ribonucleotide synthetase) (phosphoribosylglycinamide synthetase) (5'-phosphoribosylglycinamide synthetase)	intermediary metabolism and respiration	1295.73	0.382422	0.143378	2.66722	0.00764806	0.0209839
Rv0773c	ggtA	Probable bifunctional acylase GgtA: cephalosporin acylase (GL-7ACA acylase) + gamma-glutamyltranspeptidase (GGT)	intermediary metabolism and respiration	1121.02	-0.0473638	0.14684	-0.322554	0.747033	0.821756
Rv0774c	Rv0774c	Probable conserved exported protein	cell wall and cell processes	1507.32	0.0244225	0.128915	0.189447	0.849743	0.896518
Rv0775	Rv0775	Conserved hypothetical protein	conserved hypotheticals	1885.94	0.153016	0.154841	0.988214	0.323048	0.437653
Rv0776c	Rv0776c	Conserved hypothetical protein	conserved hypotheticals	284.786	0.0225323	0.168001	0.13412	0.893308	0.927277
Rv0777	purB	Probable adenylosuccinate lyase PurB (adenylosuccinase) (ASL) (ASASE)	intermediary metabolism and respiration	1855.06	-0.0972495	0.132055	-0.736431	0.461468	0.577194
Rv0778	cyp126	Possible cytochrome P450 126 Cyp126	intermediary metabolism and respiration	906.104	0.0934261	0.172392	0.541939	0.587861	0.69428
Rv0779c	Rv0779c	Possible conserved transmembrane protein	cell wall and cell processes	270.172	0.304395	0.187239	1.6257	0.104013	0.179065
Rv0780	purC	Phosphoribosylaminoimidazole- succinocarboxamide synthase PurC (SAICAR synthetase)	intermediary metabolism and respiration	773.308	0.769606	0.172586	4.45925	8.22475e-06	6.66089e-05
Rv0781	ptrBa	Probable protease II PtrBa [first part] (oligopeptidase B)	intermediary metabolism and respiration	3370.9	1.43645	0.168323	8.53391	1.4148e-17	2.19023e-15
Rv0782	ptrBb	Probable protease II PtrBb [second part] (oligopeptidase B)	intermediary metabolism and respiration	2218.95	1.231	0.159683	7.70906	1.26746e-14	1.27538e-12
Rv0783c	emrB	Possible multidrug resistance integral membrane efflux protein EmrB	cell wall and cell processes	1439.35	0.665166	0.158741	4.19026	2.78632e-05	0.000190731
Rv0784	Rv0784	Conserved hypothetical protein	conserved hypotheticals	708.291	0.608109	0.164936	3.68695	0.000226962	0.00112364
Rv0785	Rv0785	Conserved protein	conserved hypotheticals	889.762	0.542899	0.154187	3.52105	0.000429844	0.00187445
Rv0786c	Rv0786c	Conserved protein	conserved hypotheticals	444.21	-0.055691	0.170993	-0.325693	0.744657	0.820264
Rv0787	Rv0787	Unknown protein	conserved hypotheticals	300.252	0.196875	0.173773	1.13295	0.257237	0.366506
Rv0787A	Rv0787A	Conserved protein	conserved hypotheticals	562.84	0.1272	0.174032	0.730899	0.464841	0.58033
Rv0788	purQ	Probable phosphoribosylformylglycinamidine synthase I PURG (FGAM synthase I)	intermediary metabolism and respiration	1627.97	0.475157	0.136762	3.47434	0.000512105	0.00216743
Rv0789c	Rv0789c	Hypothetical protein	conserved hypotheticals	3289.89	0.122119	0.181494	0.672854	0.50104	0.615219
Rv0790c	Rv0790c	Hypothetical protein	conserved hypotheticals	2910.84	-0.683341	0.271436	-2.5175	0.0118191	0.0300898
Rv0791c	Rv0791c	Conserved protein	conserved hypotheticals	4834.09	-0.829609	0.277455	-2.99007	0.00278917	0.00917191
Rv0792c	Rv0792c	Probable transcriptional regulatory protein (probably GntR-family)	regulatory proteins	6922.17	-0.220844	0.291285	-0.758169	0.44835	0.564775
Rv0793	Rv0793	Possible monooxygenase	intermediary metabolism and respiration	1399.58	0.629942	0.510374	1.23428	0.2171	0.319731
Rv0794c	Rv0794c	Probable oxidoreductase	intermediary metabolism and respiration	769.713	0.0401535	0.166611	0.241001	0.809554	0.867876
Rv0795	Rv0795	Putative transposase for insertion sequence element IS6110 (fragment)	insertion seqs and phages	91.5831	-0.154576	0.231206	-0.668564	0.503774	0.617069
Rv0796	Rv0796	Putative transposase for insertion sequence element IS6110	insertion seqs and phages	162.59	0.0331059	0.212811	0.155565	0.876376	0.915023
Rv0797	Rv0797	Putative transposase for insertion sequence element IS1547	insertion seqs and phages	219.537	-0.0829806	0.17886	-0.463941	0.64269	0.738039
Rv0798c	cfp29	29 KDa antigen CFP29	virulence, detoxification, adaptation	417.749	0.383124	0.235363	1.6278	0.103566	0.178614
Rv0799c	Rv0799c	Conserved protein	conserved hypotheticals	921.577	0.931095	0.196906	4.72862	2.26049e-06	2.2633e-05
Rv0800	pepC	Probable aminopeptidase PepC	intermediary metabolism and respiration	482.931	-0.182622	0.145534	-1.25484	0.209538	0.311445
Rv0801	Rv0801	Conserved protein	conserved hypotheticals	475.871	0.361567	0.163316	2.21391	0.0268352	0.0595105
Rv0802c	Rv0802c	Possible succinyltransferase in the GCN5-related N-acetyltransferase family	intermediary metabolism and respiration	1129.69	0.771251	0.156029	4.94298	7.69359e-07	9.00195e-06
Rv0803	purL	Phosphoribosylformylglycinamidine synthase II PurL (FGAM synthase II)	intermediary metabolism and respiration	2200.87	-0.471519	0.153723	-3.06734	0.00215976	0.00738575
Rv0804	Rv0804	Conserved hypothetical protein	conserved hypotheticals	361.678	-0.882747	0.222875	-3.96073	7.47213e-05	0.000444244
Rv0805	Rv0805	Class III cyclic nucleotide phosphodiesterase (cNMP PDE)	intermediary metabolism and respiration	34873.9	0.47694	0.147756	3.22788	0.00124712	0.00466944
Rv0806c	cpsY	Possible UDP-glucose-4-epimerase CpsY (galactowaldenase) (UDP-galactose-4-epimerase) (uridine diphosphate galactose-4-epimerase) (uridine diphospho-galactose-4-epimerase)	cell wall and cell processes	813.817	0.779833	0.179419	4.34645	1.38361e-05	0.000104878
Rv0807	Rv0807	Conserved hypothetical protein	conserved hypotheticals	483.368	-0.189684	0.168566	-1.12528	0.260472	0.369806
Rv0808	purF	Amidophosphoribosyltransferase PurF (glutamine phosphoribosylpyrophosphate amidotransferase) (ATASE) (gpatase)	intermediary metabolism and respiration	7848.31	-0.0233428	0.134273	-0.173846	0.861987	0.905874
Rv0809	purM	Probable phosphoribosylformylglycinamidine CYCLO-ligase PurM (AIRS) (phosphoribosyl-aminoimidazole synthetase) (air synthase)	intermediary metabolism and respiration	1777.83	0.0684388	0.133252	0.513605	0.607528	0.710037
Rv0810c	Rv0810c	Conserved hypothetical protein	conserved hypotheticals	4272.06	0.60746	0.170968	3.55306	0.000380772	0.00169724
Rv0811c	Rv0811c	Conserved protein	conserved hypotheticals	1186.44	-0.411657	0.144547	-2.8479	0.00440083	0.0133384
Rv0812	Rv0812	Probable amino acid aminotransferase	intermediary metabolism and respiration	699.704	-0.231354	0.134334	-1.72223	0.0850283	0.152513
Rv0813c	Rv0813c	Conserved protein	conserved hypotheticals	2421.71	-0.301978	0.168715	-1.78987	0.0734753	0.135473
Rv0814c	sseC2	Conserved protein SseC2	intermediary metabolism and respiration	1154.48	-0.161649	0.21868	-0.739204	0.459783	0.575981
Rv0815c	cysA2	Probable thiosulfate sulfurtransferase CysA2 (rhodanese-like protein) (thiosulfate cyanide transsulfurase) (thiosulfate thiotransferase)	intermediary metabolism and respiration	2892.48	0.353249	0.20043	1.76245	0.0779927	0.142046
Rv0816c	thiX	Probable thioredoxin ThiX	intermediary metabolism and respiration	171.402	-0.305273	0.198535	-1.53763	0.12414	0.206783
Rv0817c	Rv0817c	Probable conserved exported protein	cell wall and cell processes	295.417	0.266552	0.176687	1.50861	0.131397	0.216397
Rv0818	Rv0818	Transcriptional regulatory protein	regulatory proteins	2707.76	-0.142742	0.175918	-0.811415	0.417127	0.534183
Rv0819	mshD	GCN5-related N-acetyltransferase, MshD	intermediary metabolism and respiration	1005.26	-0.627795	0.166773	-3.76437	0.000166969	0.000867287
Rv0820	phoT	Probable phosphate-transport ATP-binding protein ABC transporter PhoT	cell wall and cell processes	421.296	0.151911	0.192825	0.787819	0.430803	0.548208
Rv0821c	phoY2	Probable phosphate-transport system transcriptional regulatory protein PhoY2	cell wall and cell processes	6340.58	0.267688	0.195906	1.36641	0.171811	0.267935
Rv0822c	Rv0822c	Conserved protein	conserved hypotheticals	9076.31	0.0732568	0.173071	0.423275	0.672094	0.761593
Rv0823c	Rv0823c	Possible transcriptional regulatory protein	regulatory proteins	17258.8	-0.257683	0.180331	-1.42894	0.153021	0.244214
Rv0824c	desA1	Probable acyl-[acyl-carrier protein] desaturase DesA1 (acyl-[ACP] desaturase) (stearoyl-ACP desaturase) (protein Des)	lipid metabolism	40585	0.273881	0.201358	1.36017	0.173775	0.269979
Rv0825c	Rv0825c	Conserved protein	conserved hypotheticals	766.339	0.447752	0.177665	2.5202	0.0117289	0.0298978
Rv0826	Rv0826	Conserved hypothetical protein	conserved hypotheticals	593.443	-0.29137	0.22167	-1.31443	0.188701	0.287588
Rv0827c	kmtR	Metal sensor transcriptional regulator KmtR (ArsR-SmtB family)	regulatory proteins	2748.92	-0.0555521	0.179162	-0.310066	0.756511	0.828628
Rv0828c	Rv0828c	Possible deaminase	intermediary metabolism and respiration	174.574	0.387349	0.190042	2.03823	0.0415272	0.0843269
Rv0829	Rv0829	Possible transposase (fragment)	insertion seqs and phages	55.4303	0.00390521	0.274123	0.0142462	0.988634	0.990849
Rv0830	Rv0830	Possible S-adenosylmethionine-dependent methyltransferase	lipid metabolism	742.898	0.597344	0.201562	2.96358	0.00304082	0.00979145
Rv0831c	Rv0831c	Conserved protein	conserved hypotheticals	2413.42	0.616884	0.22376	2.75691	0.00583511	0.016752
Rv0832	PE_PGRS12	PE-PGRS family protein PE_PGRS12	PE/PPE	1070.11	-0.0797638	0.192067	-0.41529	0.677929	0.766049
Rv0833	PE_PGRS13	PE-PGRS family protein PE_PGRS13	PE/PPE	421.433	-0.376322	0.237457	-1.5848	0.113012	0.191525
Rv0834c	PE_PGRS14	PE-PGRS family protein PE_PGRS14	PE/PPE	1997.34	-0.471289	0.191431	-2.46192	0.0138194	0.0343565
Rv0835	lpqQ	Possible lipoprotein LpqQ	cell wall and cell processes	352.151	0.606596	0.196767	3.08282	0.00205047	0.00706606
Rv0836c	Rv0836c	Hypothetical protein	conserved hypotheticals	132.422	0.118882	0.221497	0.536722	0.59146	0.6967
Rv0837c	Rv0837c	Hypothetical protein	conserved hypotheticals	398.013	0.144243	0.203146	0.710046	0.477675	0.593042
Rv0838	lpqR	Probable conserved lipoprotein LpqR	cell wall and cell processes	662.024	0.139286	0.153769	0.905811	0.365036	0.483471
Rv0839	Rv0839	Conserved hypothetical protein	conserved hypotheticals	3175.59	-0.3334	0.182285	-1.829	0.0673989	0.125943
Rv0840c	pip	Probable proline iminopeptidase Pip (prolyl aminopeptidase) (pap)	intermediary metabolism and respiration	3860.33	-0.941383	0.18392	-5.11843	3.08092e-07	4.26141e-06
Rv0841	Rv0841	Probable conserved transmembrane protein	cell wall and cell processes	72.4292	0.455609	0.295358	1.54257	0.122936	0.205489
Rv0842	Rv0842	Probable conserved integral membrane protein	cell wall and cell processes	378.231	0.0866215	0.161627	0.535936	0.592003	0.697136
Rv0843	Rv0843	Probable dehydrogenase	intermediary metabolism and respiration	178.827	-0.191971	0.189559	-1.01273	0.311191	0.425457
Rv0844c	narL	Possible nitrate/nitrite response transcriptional regulatory protein NarL	regulatory proteins	2090.74	0.236464	0.131764	1.7946	0.0727172	0.13426
Rv0845	Rv0845	Possible two component sensor kinase	regulatory proteins	579.117	0.252471	0.167169	1.51027	0.130975	0.215967
Rv0846c	Rv0846c	Probable oxidase	intermediary metabolism and respiration	5140	0.374592	0.224579	1.66797	0.0953215	0.167249
Rv0847	lpqS	Probable lipoprotein LpqS	cell wall and cell processes	22340.9	0.253666	0.260608	0.973363	0.330373	0.445418
Rv0848	cysK2	Possible cysteine synthase a CysK2 (O-acetylserine sulfhydrylase) (O-acetylserine (thiol)-lyase) (CSASE)	intermediary metabolism and respiration	9796.39	-0.429886	0.248401	-1.73062	0.0835204	0.15021
Rv0849	Rv0849	Probable conserved integral membrane transport protein	cell wall and cell processes	2413.3	-0.345756	0.26814	-1.28946	0.197238	0.297615
Rv0850	Rv0850	Putative transposase (fragment)	insertion seqs and phages	461.047	0.0498681	0.295671	0.168661	0.866063	0.908564
Rv0851c	Rv0851c	Probable short-chain type dehydrogenase/reductase	intermediary metabolism and respiration	467.396	0.205696	0.216226	0.951299	0.341452	0.457505
Rv0852	fadD16	Possible fatty-acid-CoA ligase FadD16 (fatty-acid-CoA synthetase) (fatty-acid-CoA synthase)	lipid metabolism	589.624	0.347129	0.196037	1.77073	0.0766057	0.140281
Rv0853c	pdc	Probable pyruvate or indole-3-pyruvate decarboxylase Pdc	intermediary metabolism and respiration	919.882	0.117978	0.131879	0.894596	0.371003	0.489282
Rv0854	Rv0854	Conserved protein	conserved hypotheticals	634.753	0.216787	0.170371	1.27244	0.203216	0.303843
Rv0855	far	Probable fatty-acid-CoA racemase Far	lipid metabolism	857.142	0.0446138	0.141726	0.314788	0.752922	0.825978
Rv0856	Rv0856	Conserved hypothetical protein	conserved hypotheticals	327.131	0.32185	0.181928	1.76911	0.076876	0.140485
Rv0857	Rv0857	Conserved hypothetical protein	conserved hypotheticals	700.919	0.268262	0.158331	1.69431	0.0902057	0.15987
Rv0858c	dapC	Probable N-succinyldiaminopimelate aminotransferase DapC (DAP-at)	intermediary metabolism and respiration	513.607	0.329128	0.165362	1.99035	0.0465527	0.0922573
Rv0859	fadA	Possible acyl-CoA thiolase FadA	lipid metabolism	4949.42	-0.377903	0.153075	-2.46874	0.013559	0.0337716
Rv0860	fadB	Probable fatty oxidation protein FadB	lipid metabolism	6590.02	-0.520508	0.156952	-3.31635	0.000912022	0.00358135
Rv0861c	ercc3	DNA helicase Ercc3	information pathways	1147.06	0.393473	0.170751	2.30437	0.0212019	0.0492713
Rv0862c	Rv0862c	Conserved protein	conserved hypotheticals	928.473	-0.00924694	0.138309	-0.0668571	0.946695	0.963129
Rv0863	Rv0863	Conserved hypothetical protein	conserved hypotheticals	1557.51	0.216175	0.180742	1.19604	0.23168	0.336681
Rv0864	moaC2	Probable molybdenum cofactor biosynthesis protein C 2 MoaC2	intermediary metabolism and respiration	2454.34	-0.00662355	0.194038	-0.0341354	0.972769	0.980067
Rv0865	mog	Probable molybdopterin biosynthesis Mog protein	intermediary metabolism and respiration	1016.72	-0.0400494	0.191645	-0.208977	0.834466	0.884341
Rv0866	moaE2	Probable molybdenum cofactor biosynthesis protein E2 MoaE2 (molybdopterin converting factor large subunit) (molybdopterin [MPT] converting factor, subunit 2)	intermediary metabolism and respiration	323.039	-0.839721	0.226424	-3.70862	0.000208394	0.00104587
Rv0867c	rpfA	Possible resuscitation-promoting factor RpfA	cell wall and cell processes	6973.2	-0.175972	0.172299	-1.02132	0.307104	0.421156
Rv0868c	moaD2	Probable molybdenum cofactor biosynthesis protein D 2 MoaD2 (molybdopterin converting factor small subunit) (molybdopterin [MPT] converting factor, subunit 1)	intermediary metabolism and respiration	531.706	0.349265	0.267248	1.3069	0.191248	0.29059
Rv0869c	moaA2	Probable molybdenum cofactor biosynthesis protein A2 MoaA2	intermediary metabolism and respiration	3352.28	-0.230462	0.159493	-1.44496	0.148468	0.238842
Rv0870c	Rv0870c	Possible conserved integral membrane protein	cell wall and cell processes	2990.87	0.181064	0.135521	1.33606	0.181531	0.279091
Rv0871	cspB	Probable cold shock-like protein B CspB	virulence, detoxification, adaptation	2711.8	-0.0492141	0.138425	-0.355528	0.722194	0.80286
Rv0872c	PE_PGRS15	PE-PGRS family protein PE_PGRS15	PE/PPE	1671.7	-0.752523	0.175041	-4.29913	1.71471e-05	0.000125714
Rv0873	fadE10	Probable acyl-CoA dehydrogenase FadE10	lipid metabolism	2202.99	0.0179152	0.172362	0.103939	0.917218	0.942748
Rv0874c	Rv0874c	Conserved hypothetical protein	conserved hypotheticals	831.012	-0.135681	0.191271	-0.709368	0.478096	0.593382
Rv0875c	Rv0875c	Possible conserved exported protein	cell wall and cell processes	470.494	-0.318088	0.192157	-1.65535	0.097853	0.170723
Rv0876c	Rv0876c	Possible conserved transmembrane protein	cell wall and cell processes	1830	0.130431	0.128354	1.01618	0.309545	0.423585
Rv0877	Rv0877	Conserved hypothetical protein	conserved hypotheticals	2239.25	-0.476236	0.168352	-2.82881	0.00467208	0.0140337
Rv0878c	PPE13	PPE family protein PPE13	PE/PPE	269.772	-0.567308	0.17003	-3.33652	0.000848357	0.00336749
Rv0879c	Rv0879c	Possible conserved transmembrane protein	cell wall and cell processes	562.92	0.392306	0.143629	2.73138	0.00630695	0.0179276
Rv0880	Rv0880	Possible transcriptional regulatory protein (possibly MarR-family)	regulatory proteins	1125.92	0.523097	0.172103	3.03944	0.00237017	0.00798455
Rv0881	Rv0881	Possible rRNA methyltransferase (rRNA methylase)	intermediary metabolism and respiration	644.941	-0.181976	0.151066	-1.20461	0.228353	0.333071
Rv0882	Rv0882	Probable transmembrane protein	cell wall and cell processes	179.561	-0.445297	0.192395	-2.31449	0.0206409	0.048162
Rv0883c	Rv0883c	Conserved hypothetical protein	conserved hypotheticals	642.233	0.0270266	0.154207	0.175262	0.860874	0.905413
Rv0884c	serC	Possible phosphoserine aminotransferase SerC (PSAT)	intermediary metabolism and respiration	2141.24	0.515063	0.128359	4.01267	6.00359e-05	0.000366684
Rv0885	Rv0885	Conserved hypothetical protein	conserved hypotheticals	17939.6	1.26636	0.227777	5.55964	2.70325e-08	4.96831e-07
Rv0886	fprB	Probable NADPH:adrenodoxin oxidoreductase FprB (adrenodoxin reductase) (AR) (ferredoxin-NADP(+) reductase)	intermediary metabolism and respiration	1959.26	0.207237	0.19319	1.07271	0.283401	0.395798
Rv0887c	Rv0887c	Conserved hypothetical protein	conserved hypotheticals	237.876	0.0858009	0.183579	0.467379	0.640229	0.736445
Rv0888	Rv0888	Probable exported protein	cell wall and cell processes	17889.3	0.121204	0.248568	0.48761	0.625826	0.724461
Rv0889c	citA	Probable citrate synthase II CitA	intermediary metabolism and respiration	1937.97	-0.214614	0.136656	-1.57048	0.116305	0.195951
Rv0890c	Rv0890c	Probable transcriptional regulatory protein (probably LuxR-family)	regulatory proteins	557.225	0.149712	0.142578	1.05003	0.293703	0.40792
Rv0891c	Rv0891c	Possible transcriptional regulatory protein	regulatory proteins	1327.65	1.3268	0.183064	7.24778	4.23651e-13	2.40168e-11
Rv0892	Rv0892	Probable monooxygenase	intermediary metabolism and respiration	596.35	0.965701	0.187697	5.14501	2.67503e-07	3.80459e-06
Rv0893c	Rv0893c	Possible S-adenosylmethionine-dependent methyltransferase	lipid metabolism	176.442	0.525592	0.236963	2.21803	0.0265526	0.0589814
Rv0894	Rv0894	Possible transcriptional regulatory protein (possibly LuxR-family)	regulatory proteins	116.369	0.163173	0.237559	0.686877	0.492161	0.607094
Rv0895	Rv0895	Possible triacylglycerol synthase (diacylglycerol acyltransferase)	lipid metabolism	182.121	-0.205616	0.20978	-0.980154	0.32701	0.442146
Rv0896	gltA2	Probable citrate synthase I GltA2	intermediary metabolism and respiration	3437.75	0.775345	0.222833	3.4795	0.000502359	0.00214195
Rv0897c	Rv0897c	Probable oxidoreductase	intermediary metabolism and respiration	1235.5	-0.0689711	0.143822	-0.479558	0.631541	0.728562
Rv0898c	Rv0898c	Conserved hypothetical protein	conserved hypotheticals	1525.79	0.219578	0.142501	1.5409	0.123342	0.205997
Rv0899	ompA	Outer membrane protein A OmpA	cell wall and cell processes	1613.8	0.955953	0.15161	6.30533	2.87587e-10	8.5113e-09
Rv0900	Rv0900	Possible membrane protein	cell wall and cell processes	429.799	0.182046	0.154783	1.17613	0.239542	0.346321
Rv0901	Rv0901	Possible conserved exported or membrane protein	cell wall and cell processes	673.963	-0.12329	0.152914	-0.806273	0.420086	0.537117
Rv0902c	prrB	Two component sensor histidine kinase PrrB	regulatory proteins	1495.08	-0.307169	0.150473	-2.04136	0.0412151	0.0837833
Rv0903c	prrA	Two component response transcriptional regulatory protein PrrA	regulatory proteins	1923.97	0.0841623	0.148014	0.568609	0.569621	0.679125
Rv0904c	accD3	Putative acetyl-coenzyme A carboxylase carboxyl transferase (subunit beta) AccD3 (accase beta chain)	lipid metabolism	1165.65	-0.298871	0.16881	-1.77046	0.0766501	0.140299
Rv0905	echA6	Possible enoyl-CoA hydratase EchA6 (enoyl hydrase) (unsaturated acyl-CoA hydratase) (crotonase)	lipid metabolism	3465.23	-0.149553	0.18903	-0.791164	0.428848	0.546066
Rv0906	Rv0906	Conserved protein	conserved hypotheticals	3352.17	-0.22011	0.186891	-1.17775	0.238898	0.345638
Rv0907	Rv0907	Conserved protein	cell wall and cell processes	2191.04	0.138601	0.142784	0.970701	0.331697	0.446515
Rv0908	ctpE	Probable metal cation transporter ATPase P-type CtpE	cell wall and cell processes	1886.33	-0.0566525	0.184869	-0.306447	0.759264	0.831047
Rv0909	Rv0909	Conserved hypothetical protein	conserved hypotheticals	1496.71	0.766884	0.150116	5.1086	3.24549e-07	4.47367e-06
Rv0910	Rv0910	Conserved hypothetical protein	conserved hypotheticals	1690.46	0.600253	0.142882	4.20104	2.65693e-05	0.000182806
Rv0911	Rv0911	Conserved protein	conserved hypotheticals	687.167	0.383551	0.145794	2.63077	0.0085192	0.0228904
Rv0912	Rv0912	Probable conserved transmembrane protein	cell wall and cell processes	287.346	0.137901	0.167114	0.82519	0.409264	0.526963
Rv0913c	Rv0913c	Possible dioxygenase	intermediary metabolism and respiration	694.694	0.0944752	0.205504	0.459723	0.645715	0.740468
Rv0914c	Rv0914c	Possible lipid carrier protein or keto acyl-CoA thiolase	lipid metabolism	1983.51	0.180839	0.1368	1.32192	0.186194	0.285063
Rv0915c	PPE14	PPE family protein PPE14	PE/PPE	313.903	0.301328	0.2035	1.48073	0.138679	0.225893
Rv0916c	PE7	PE family protein PE7	PE/PPE	156.209	0.81587	0.22999	3.54741	0.000389036	0.00172263
Rv0917	betP	Possible glycine betaine transport integral membrane protein BetP	cell wall and cell processes	792.933	0.0393297	0.163557	0.240464	0.809971	0.867876
Rv0918	Rv0918	Conserved protein	conserved hypotheticals	702.451	0.706412	0.183189	3.85618	0.000115172	0.000637643
Rv0919	Rv0919	GCN5-related N-acetyltransferase	intermediary metabolism and respiration	551.882	0.281881	0.184309	1.5294	0.126166	0.209151
Rv0920c	Rv0920c	Probable transposase	insertion seqs and phages	1755.23	0.479866	0.151727	3.1627	0.00156314	0.00565794
Rv0921	Rv0921	Possible resolvase	insertion seqs and phages	547.682	-1.29435	0.185611	-6.97349	3.09177e-12	1.38271e-10
Rv0922	Rv0922	Possible transposase	insertion seqs and phages	4258.91	-0.444616	0.158408	-2.80678	0.00500388	0.0147227
Rv0923c	Rv0923c	Conserved hypothetical protein	conserved hypotheticals	670.133	0.230423	0.14695	1.56803	0.116873	0.196661
Rv0924c	mntH	Divalent cation-transport integral membrane protein MntH (BRAMP) (MRAMP)	cell wall and cell processes	329.309	0.272565	0.154049	1.76934	0.076837	0.140485
Rv0925c	Rv0925c	Conserved protein	conserved hypotheticals	446.67	0.677162	0.198708	3.40782	0.000654837	0.00270886
Rv0926c	Rv0926c	Conserved hypothetical protein	conserved hypotheticals	432.45	0.414103	0.196095	2.11174	0.0347084	0.0729139
Rv0927c	Rv0927c	Probable short-chain type dehydrogenase/reductase	intermediary metabolism and respiration	324.013	0.462509	0.187208	2.47056	0.0134902	0.0336211
Rv0928	pstS3	Periplasmic phosphate-binding lipoprotein PstS3 (PBP-3) (PstS3) (PHOS1)	cell wall and cell processes	500.934	0.40381	0.164801	2.4503	0.0142739	0.0353605
Rv0929	pstC2	Phosphate-transport integral membrane ABC transporter PstC2	cell wall and cell processes	227.29	0.383254	0.178105	2.15184	0.0314101	0.067427
Rv0930	pstA1	Probable phosphate-transport integral membrane ABC transporter PstA1	cell wall and cell processes	652.371	0.529156	0.187876	2.81651	0.00485482	0.0143893
Rv0931c	pknD	Transmembrane serine/threonine-protein kinase D PknD (protein kinase D) (STPK D)	regulatory proteins	8365.74	-0.239277	0.159324	-1.50183	0.133141	0.218643
Rv0932c	pstS2	Periplasmic phosphate-binding lipoprotein PstS2 (PBP-2) (PstS2)	cell wall and cell processes	8324.58	0.119009	0.133096	0.894155	0.371239	0.489318
Rv0933	pstB	Phosphate-transport ATP-binding protein ABC transporter PstB	cell wall and cell processes	1788.93	0.362051	0.201326	1.79833	0.0721252	0.133412
Rv0934	pstS1	Periplasmic phosphate-binding lipoprotein PstS1 (PBP-1) (PstS1)	cell wall and cell processes	1846.51	0.0874909	0.217854	0.401603	0.687977	0.773709
Rv0935	pstC1	Phosphate-transport integral membrane ABC transporter PstC1	cell wall and cell processes	1159.39	-0.209289	0.175536	-1.19229	0.233149	0.338538
Rv0936	pstA2	Phosphate-transport integral membrane ABC transporter PstA2	cell wall and cell processes	555.976	-0.256125	0.167434	-1.52971	0.12609	0.209151
Rv0937c	mku	DNA end-binding protein, Mku	information pathways	741.751	0.631319	0.177282	3.56109	0.000369316	0.00165719
Rv0938	ligD	ATP dependent DNA ligase LigD (ATP dependent polydeoxyribonucleotide synthase) (thermostable DNA ligase) (ATP dependent polynucleotide ligase) (sealase) (DNA repair enzyme) (DNA joinase)	information pathways	1806.45	-0.131207	0.135555	-0.967922	0.333083	0.448231
Rv0939	Rv0939	Possible bifunctional enzyme: 2-hydroxyhepta-2,4-diene-1,7-dioate isomerase (HHDD isomerase) + cyclase/dehydrase	intermediary metabolism and respiration	3065.94	0.145074	0.143776	1.00903	0.312959	0.427152
Rv0940c	Rv0940c	Possible oxidoreductase	intermediary metabolism and respiration	683.265	0.251658	0.223813	1.12442	0.260837	0.370063
Rv0941c	Rv0941c	Conserved hypothetical protein	conserved hypotheticals	878.021	0.208719	0.138274	1.50946	0.13118	0.216128
Rv0942	Rv0942	Hypothetical protein	conserved hypotheticals	50.8917	0.387392	0.275464	1.40633	0.159627	0.252654
Rv0943c	Rv0943c	Probable monooxygenase	intermediary metabolism and respiration	115.123	0.101704	0.217022	0.468633	0.639332	0.735711
Rv0944	Rv0944	Possible formamidopyrimidine-DNA glycosylase (FAPY-DNA glycosylase)	information pathways	250.702	0.498425	0.172467	2.88998	0.00385271	0.0120024
Rv0945	Rv0945	Probable short-chain type dehydrogenase/reductase	intermediary metabolism and respiration	745.639	0.322917	0.156689	2.06088	0.0393149	0.0806947
Rv0946c	pgi	Probable glucose-6-phosphate isomerase Pgi (GPI) (phosphoglucose isomerase) (phosphohexose isomerase) (phi)	intermediary metabolism and respiration	919.117	-0.305227	0.15573	-1.95998	0.0499979	0.0976922
Rv0947c	Rv0947c	Probable mycolyl transferase, pseudogene	lipid metabolism	397.933	0.015545	0.162359	0.0957446	0.923723	0.947016
Rv0948c	Rv0948c	Chorismate mutase	intermediary metabolism and respiration	1746.66	0.860285	0.167604	5.13286	2.85378e-07	4.04454e-06
Rv0949	uvrD1	Probable ATP-dependent DNA helicase II UvrD1	information pathways	1240.3	0.0386671	0.137135	0.281964	0.777971	0.845621
Rv0950c	Rv0950c	Conserved hypothetical protein	conserved hypotheticals	2243.64	0.886258	0.219328	4.04078	5.32735e-05	0.000331928
Rv0951	sucC	Probable succinyl-CoA synthetase (beta chain) SucC (SCS-beta)	intermediary metabolism and respiration	3231.72	0.108482	0.157223	0.689986	0.490203	0.605032
Rv0952	sucD	Probable succinyl-CoA synthetase (alpha chain) SucD (SCS-alpha)	intermediary metabolism and respiration	1670.14	0.144428	0.169438	0.852395	0.393995	0.511558
Rv0953c	Rv0953c	Possible oxidoreductase	intermediary metabolism and respiration	628.248	-0.00903539	0.147358	-0.0613158	0.951108	0.965257
Rv0954	Rv0954	Probable conserved transmembrane protein	cell wall and cell processes	3149.31	-0.288839	0.135521	-2.13132	0.0330627	0.0702255
Rv0955	Rv0955	Probable conserved integral membrane protein	cell wall and cell processes	2111.25	-0.0583545	0.138934	-0.420016	0.674474	0.763742
Rv0956	purN	Probable 5'-phosphoribosylglycinamide formyltransferase PurN (GART) (gar transformylase) (5'-phosphoribosylglycinamide transformylase)	intermediary metabolism and respiration	463.431	0.132405	0.159317	0.831083	0.405927	0.523504
Rv0957	purH	Probable bifunctional purine biosynthesis protein PurH: phosphoribosylaminoimidazolecarboxamide formyltransferase (AICAR transformylase) (5'-phosphoribosyl-5-aminoimidazole-4-carboxamide formyltransferase) + inosinemonophosphate cyclohydrolase (imp cyclohydrolase) (inosinicase) (imp synthetase) (ATIC)	intermediary metabolism and respiration	1167.06	-0.0263693	0.14039	-0.187829	0.851011	0.897385
Rv0958	Rv0958	Possible magnesium chelatase	intermediary metabolism and respiration	1417.79	-0.57412	0.154879	-3.70689	0.000209823	0.00104896
Rv0959	Rv0959	Conserved hypothetical protein	conserved hypotheticals	1770.1	-0.260376	0.146382	-1.77874	0.0752823	0.138109
Rv0959A	vapB9	Possible antitoxin VapB9	virulence, detoxification, adaptation	3875.96	0.133908	0.17865	0.749559	0.45352	0.570087
Rv0960	vapC9	Possible toxin VapC9	virulence, detoxification, adaptation	6791.59	-0.0171467	0.165608	-0.103538	0.917536	0.942835
Rv0961	Rv0961	Probable integral membrane protein	cell wall and cell processes	1997.86	-0.681208	0.160903	-4.23366	2.29923e-05	0.000161339
Rv0962c	lprP	Possible lipoprotein LprP	cell wall and cell processes	170.576	0.668438	0.23391	2.85767	0.00426762	0.0129933
Rv0963c	Rv0963c	Conserved hypothetical protein	conserved hypotheticals	304.399	0.594688	0.175212	3.39411	0.000688524	0.00282211
Rv0964c	Rv0964c	Hypothetical protein	conserved hypotheticals	265.485	-0.318872	0.171567	-1.85858	0.0630866	0.118656
Rv0965c	Rv0965c	Conserved hypothetical protein	conserved hypotheticals	438.833	-0.713499	0.157478	-4.53079	5.87644e-06	5.04321e-05
Rv0966c	Rv0966c	Conserved protein	conserved hypotheticals	1091.05	0.264603	0.145886	1.81377	0.0697129	0.129447
Rv0967	csoR	Copper-sensitive operon repressor CsoR	regulatory proteins	2030.89	0.996342	0.196067	5.08163	3.74213e-07	4.97098e-06
Rv0968	Rv0968	Conserved protein	conserved hypotheticals	1541.42	0.253753	0.177778	1.42736	0.153478	0.244459
Rv0969	ctpV	Probable metal cation transporter P-type ATPase CtpV	cell wall and cell processes	3429.57	-0.0157804	0.185109	-0.0852493	0.932063	0.952897
Rv0970	Rv0970	Probable conserved integral membrane protein	cell wall and cell processes	1433.09	0.405483	0.140266	2.89081	0.00384245	0.0119798
Rv0971c	echA7	Probable enoyl-CoA hydratase EchA7 (enoyl hydrase) (unsaturated acyl-CoA hydratase) (crotonase)	lipid metabolism	347.545	-0.259569	0.161996	-1.60232	0.109086	0.186027
Rv0972c	fadE12	Acyl-CoA dehydrogenase FadE12	lipid metabolism	413.412	0.210911	0.160774	1.31184	0.189573	0.28859
Rv0973c	accA2	Probable acetyl-/propionyl-coenzyme A carboxylase alpha chain (alpha subunit) AccA2: biotin carboxylase + biotin carboxyl carrier protein (BCCP)	lipid metabolism	807.099	0.288638	0.145869	1.97876	0.0478433	0.094212
Rv0974c	accD2	Probable acetyl-/propionyl-CoA carboxylase (beta subunit) AccD2	lipid metabolism	502.217	0.124696	0.153064	0.814667	0.415263	0.532304
Rv0975c	fadE13	Probable acyl-CoA dehydrogenase FadE13	lipid metabolism	432.417	-0.00285509	0.153631	-0.0185841	0.985173	0.989105
Rv0976c	Rv0976c	Conserved hypothetical protein	conserved hypotheticals	1201.11	-0.164422	0.156403	-1.05127	0.293133	0.407269
Rv0977	PE_PGRS16	PE-PGRS family protein PE_PGRS16	PE/PPE	1335.11	0.402232	0.230412	1.74571	0.0808615	0.146673
Rv0978c	PE_PGRS17	PE-PGRS family protein PE_PGRS17	PE/PPE	63.287	-0.649377	0.315294	-2.05959	0.0394377	0.0808644
Rv0979A	rpmF	50S ribosomal protein L32 RpmF	information pathways	2262.34	0.366271	0.164908	2.22107	0.0263463	0.0586525
Rv0979c	Rv0979c	Hypothetical protein	conserved hypotheticals	23.8764	-0.731339	0.372042	-1.96574	0.0493285	0.0966167
Rv0980c	PE_PGRS18	PE-PGRS family protein PE_PGRS18	PE/PPE	128.731	-0.366105	0.237916	-1.5388	0.123854	0.206595
Rv0981	mprA	Mycobacterial persistence regulator MRPA (two component response transcriptional regulatory protein)	regulatory proteins	9973.66	-0.172919	0.163533	-1.0574	0.29033	0.403794
Rv0982	mprB	Two component sensor kinase MprB	regulatory proteins	10785.9	-0.430852	0.174361	-2.47103	0.0134723	0.0335974
Rv0983	pepD	Probable serine protease PepD (serine proteinase) (MTB32B)	intermediary metabolism and respiration	16693.8	-0.286832	0.15587	-1.8402	0.0657387	0.123241
Rv0984	moaB2	Possible pterin-4-alpha-carbinolamine dehydratase MoaB2 (PHS) (4-alpha- hydroxy-tetrahydropterin dehydratase) (pterin-4-a-carbinolamine dehydratase) (phenylalanine hydroxylase-stimulating protein) (PHS) (pterin carbinolamine dehydratase) (PCD)	intermediary metabolism and respiration	7235.51	-0.68084	0.163482	-4.16462	3.11866e-05	0.000210614
Rv0985c	mscL	Possible large-conductance ion mechanosensitive channel MscL	cell wall and cell processes	647.947	0.621202	0.205478	3.0232	0.00250115	0.00834061
Rv0986	Rv0986	Probable adhesion component transport ATP-binding protein ABC transporter	cell wall and cell processes	944.761	0.339455	0.176005	1.92866	0.0537726	0.103929
Rv0987	Rv0987	Probable adhesion component transport transmembrane protein ABC transporter	cell wall and cell processes	979.556	0.624349	0.184228	3.389	0.00070149	0.00286069
Rv0988	Rv0988	Possible conserved exported protein	cell wall and cell processes	190.301	-0.00871465	0.21563	-0.0404149	0.967762	0.976496
Rv0989c	grcC2	Probable polyprenyl-diphosphate synthase GrcC2 (polyprenyl pyrophosphate synthetase)	intermediary metabolism and respiration	1724.81	-0.408386	0.147152	-2.77526	0.00551572	0.0159374
Rv0990c	Rv0990c	Hypothetical protein	conserved hypotheticals	6281.1	-0.76655	0.214832	-3.56814	0.00035953	0.00163146
Rv0991c	Rv0991c	Conserved serine rich protein	conserved hypotheticals	13449.5	0.213122	0.228071	0.934455	0.350069	0.466875
Rv0992c	Rv0992c	Conserved hypothetical protein	conserved hypotheticals	615.495	-0.095362	0.158533	-0.601529	0.547488	0.658392
Rv0993	galU	UTP--glucose-1-phosphate uridylyltransferase GalU (UDP-glucose pyrophosphorylase) (UDPGP) (alpha-D-glucosyl-1-phosphate uridylyltransferase) (uridine diphosphoglucose pyrophosphorylase)	intermediary metabolism and respiration	755.953	-0.466101	0.157441	-2.96048	0.00307157	0.00987464
Rv0994	moeA1	Probable molybdopterin biosynthesis protein MoeA1	intermediary metabolism and respiration	867.775	-0.571357	0.139394	-4.09886	4.15188e-05	0.000269973
Rv0995	rimJ	Ribosomal-protein-alanine acetyltransferase RimJ (acetylating enzyme for N-terminal of ribosomal protein S5)	information pathways	263.062	-0.595305	0.193739	-3.07271	0.00212123	0.00727254
Rv0996	Rv0996	Probable conserved transmembrane protein	cell wall and cell processes	1589.09	0.721679	0.257925	2.79802	0.00514172	0.0150403
Rv0997	Rv0997	Hypothetical protein	conserved hypotheticals	1086.67	-0.298164	0.173553	-1.718	0.0857959	0.153548
Rv0998	Rv0998	Conserved hypothetical protein	conserved hypotheticals	889.533	-0.601142	0.137784	-4.36294	1.28329e-05	9.83853e-05
Rv0999	Rv0999	Unknown protein	conserved hypotheticals	758.167	-0.34213	0.170887	-2.00208	0.0452758	0.0901262
Rv1000c	Rv1000c	Conserved hypothetical protein	conserved hypotheticals	629.774	0.263944	0.172461	1.53046	0.125904	0.20906
Rv1001	arcA	Probable arginine deiminase ArcA (adi) (ad) (arginine dihydrolase)	intermediary metabolism and respiration	2196.55	0.596164	0.123353	4.833	1.34491e-06	1.45518e-05
Rv1002c	Rv1002c	Conserved membrane protein	cell wall and cell processes	1185.06	0.0845919	0.154069	0.54905	0.582971	0.690263
Rv1003	Rv1003	Conserved protein	conserved hypotheticals	296.577	-0.740992	0.21064	-3.51781	0.000435116	0.00189334
Rv1004c	Rv1004c	Probable membrane protein	cell wall and cell processes	1106.19	-0.0956992	0.176233	-0.543026	0.587112	0.693813
Rv1005c	pabB	Probable para-aminobenzoate synthase component I PABD	intermediary metabolism and respiration	1209.31	-0.186456	0.145468	-1.28176	0.199926	0.299591
Rv1006	Rv1006	Unknown protein	conserved hypotheticals	6982.6	0.194665	0.175279	1.1106	0.26674	0.377506
Rv1007c	metS	Methionyl-tRNA synthetase MetS (MetRS) (methionine--tRNA ligase)	information pathways	1115.56	0.0462539	0.169855	0.272313	0.785381	0.850231
Rv1008	tatD	Probable deoxyribonuclease TatD (YJJV protein)	cell wall and cell processes	334.265	-0.436574	0.199111	-2.19261	0.0283352	0.0618488
Rv1009	rpfB	Probable resuscitation-promoting factor RpfB	cell wall and cell processes	5360.31	-0.00233434	0.153569	-0.0152006	0.987872	0.990333
Rv1010	ksgA	Probable dimethyladenosine transferase KsgA (S-adenosylmethionine-6-N', N'-adenosyl(rRNA) dimethyltransferase) (16S rRNA dimethylase) (high level kasugamycin resistance protein KsgA) (kasugamycin dimethyltransferase)	information pathways	1731.88	-0.406209	0.136287	-2.98053	0.00287746	0.00940844
Rv1011	ispE	Probable 4-diphosphocytidyl-2-C-methyl-D-erythritol kinase IspE (CMK) (4-(cytidine-5'-diphospho)-2-C-methyl-D-erythritol kinase)	intermediary metabolism and respiration	965.708	-0.361138	0.154858	-2.33206	0.0196975	0.046337
Rv1012	Rv1012	Hypothetical protein	conserved hypotheticals	197.507	-0.521382	0.184953	-2.819	0.00481739	0.0143498
Rv1013	pks16	Putative polyketide synthase Pks16	lipid metabolism	3070.66	0.0449524	0.189321	0.23744	0.812315	0.869798
Rv1014c	pth	Probable peptidyl-tRNA hydrolase Pth	intermediary metabolism and respiration	835.512	-0.549416	0.142374	-3.85895	0.000113873	0.000631321
Rv1015c	rplY	50S ribosomal protein L25 RplY	information pathways	6266.11	0.379203	0.139947	2.70962	0.00673606	0.0188873
Rv1016c	lpqT	Probable conserved lipoprotein LpqT	cell wall and cell processes	785.011	0.415181	0.190985	2.17389	0.0297137	0.0643689
Rv1017c	prsA	Probable ribose-phosphate pyrophosphokinase PrsA (phosphoribosyl pyrophosphate synthetase) (PRPP synthetase)	intermediary metabolism and respiration	2948.16	0.359061	0.157972	2.27294	0.0230297	0.0526816
Rv1018c	glmU	Probable UDP-N-acetylglucosamine pyrophosphorylase GlmU	cell wall and cell processes	3501.46	0.370114	0.129624	2.85528	0.00429984	0.013065
Rv1019	Rv1019	Probable transcriptional regulatory protein (probably TetR-family)	regulatory proteins	1733.89	0.238799	0.140936	1.69439	0.0901921	0.15987
Rv1020	mfd	Probable transcription-repair coupling factor Mfd (TRCF)	information pathways	3182.92	-0.2196	0.139151	-1.57814	0.114533	0.193451
Rv1021	Rv1021	Conserved protein	conserved hypotheticals	1140.95	0.561334	0.132226	4.24525	2.18346e-05	0.000154726
Rv1022	lpqU	Probable conserved lipoprotein LpqU	cell wall and cell processes	639.304	0.0992761	0.141074	0.703715	0.48161	0.59656
Rv1023	eno	Probable enolase Eno	intermediary metabolism and respiration	1097.26	-0.123379	0.14009	-0.88071	0.378475	0.497019
Rv1024	Rv1024	Possible conserved membrane protein	cell wall and cell processes	865.967	0.296269	0.139143	2.12925	0.0332339	0.070552
Rv1025	Rv1025	Conserved protein	conserved hypotheticals	587.8	0.0732216	0.148441	0.49327	0.621822	0.721902
Rv1026	Rv1026	Conserved protein	virulence, detoxification, adaptation	315.414	-0.385893	0.160258	-2.40795	0.0160424	0.0389449
Rv1027c	kdpE	Probable transcriptional regulatory protein KdpE	regulatory proteins	156.479	-0.01593	0.196096	-0.0812361	0.935254	0.954462
Rv1028A	kdpF	Probable membrane protein KdpF	cell wall and cell processes	66.5482	-0.341295	0.2595	-1.3152	0.188442	0.287588
Rv1028c	kdpD	Probable sensor protein KdpD	regulatory proteins	1082.1	0.245009	0.179589	1.36427	0.172482	0.268565
Rv1029	kdpA	Probable potassium-transporting ATPase a chain KdpA (potassium-translocating ATPase a chain) (ATP phosphohydrolase [potassium-transporting] a chain) (potassium binding and translocating subunit A)	cell wall and cell processes	310.295	0.0733859	0.178969	0.410047	0.681771	0.76937
Rv1030	kdpB	Probable potassium-transporting P-type ATPase B chain KdpB (potassium-translocating ATPase B chain) (ATP phosphohydrolase [potassium-transporting] B chain) (potassium binding and translocating subunit B)	cell wall and cell processes	517.622	-0.157766	0.152417	-1.03509	0.300625	0.414388
Rv1031	kdpC	Probable potassium-transporting ATPase C chain KdpC (potassium-translocating ATPase C chain) (ATP phosphohydrolase [potassium-transporting] C chain) (potassium binding and translocating subunit C)	cell wall and cell processes	684.959	0.200496	0.154548	1.2973	0.194526	0.29446
Rv1032c	trcS	Two component sensor histidine kinase TrcS	regulatory proteins	1047.04	1.08888	0.206253	5.27935	1.2964e-07	1.98403e-06
Rv1033c	trcR	Two component transcriptional regulator TrcR	regulatory proteins	1718.23	1.13534	0.151437	7.49714	6.52249e-14	5.04866e-12
Rv1034c	Rv1034c	Probable transposase (fragment)	insertion seqs and phages	42.4724	0.308049	0.296811	1.03786	0.299335	0.41346
Rv1035c	Rv1035c	Probable transposase (fragment)	insertion seqs and phages	135.959	-0.105968	0.218187	-0.485674	0.627199	0.724892
Rv1036c	Rv1036c	Probable IS1560 transposase (fragment)	insertion seqs and phages	80.6246	-0.192573	0.249485	-0.77188	0.440185	0.556628
Rv1037c	esxI	Putative ESAT-6 like protein EsxI (ESAT-6 like protein 1)	cell wall and cell processes	127.818	0.494064	0.202741	2.43692	0.0148128	0.0364072
Rv1038c	esxJ	ESAT-6 like protein EsxJ (ESAT-6 like protein 2)	cell wall and cell processes	126.918	-0.101207	0.201346	-0.502654	0.615208	0.715875
Rv1039c	PPE15	PPE family protein PPE15	PE/PPE	380.837	-0.252714	0.295317	-0.855737	0.392143	0.509976
Rv1040c	PE8	PE family protein PE8	PE/PPE	248.047	-0.169824	0.248456	-0.683517	0.49428	0.609335
Rv1041c	Rv1041c	Probable is like-2 transposase	insertion seqs and phages	2588.82	0.305708	0.1283	2.38276	0.0171833	0.0414395
Rv1042c	Rv1042c	Probable is like-2 transposase	insertion seqs and phages	2029.25	0.383138	0.123576	3.10041	0.00193251	0.00671705
Rv1043c	Rv1043c	Conserved hypothetical protein	conserved hypotheticals	904.748	0.0468715	0.145917	0.321221	0.748043	0.822136
Rv1044	Rv1044	Conserved hypothetical protein	conserved hypotheticals	866.955	1.02434	0.197977	5.17404	2.29083e-07	3.30486e-06
Rv1045	Rv1045	Hypothetical protein	conserved hypotheticals	479.968	0.431267	0.209835	2.05527	0.0398534	0.0815505
Rv1046c	Rv1046c	Hypothetical protein	unknown	7461.36	1.08334	0.170965	6.3366	2.34887e-10	7.16226e-09
Rv1047	Rv1047	Probable transposase	insertion seqs and phages	176.218	-0.15916	0.17644	-0.902064	0.367023	0.485624
Rv1048c	Rv1048c	Hypothetical protein	conserved hypotheticals	2342.98	1.19353	0.284155	4.20029	2.66575e-05	0.0001831
Rv1049	Rv1049	Probable transcriptional repressor protein	regulatory proteins	217.935	0.25718	0.327902	0.78432	0.432852	0.550294
Rv1050	Rv1050	Probable oxidoreductase	intermediary metabolism and respiration	131.837	-0.181647	0.368936	-0.492355	0.622469	0.722236
Rv1051c	Rv1051c	Conserved hypothetical protein	conserved hypotheticals	51.5432	0.327618	0.319686	1.02481	0.305452	0.419727
Rv1052	Rv1052	Hypothetical protein	conserved hypotheticals	1490.4	0.994795	0.160679	6.19121	5.97051e-10	1.69235e-08
Rv1053c	Rv1053c	Hypothetical protein	conserved hypotheticals	16.4661	1.24181	0.461685	2.68974	0.00715077	0.0198086
Rv1054	Rv1054	Probable integrase (fragment)	insertion seqs and phages	937.97	0.0214892	0.169849	0.126519	0.899321	0.930689
Rv1055	Rv1055	Possible integrase (fragment)	insertion seqs and phages	313.578	-0.137884	0.158706	-0.8688	0.384957	0.503303
Rv1056	Rv1056	Conserved protein	conserved hypotheticals	808.887	0.385089	0.13638	2.82364	0.00474815	0.0141986
Rv1057	Rv1057	Conserved hypothetical protein	conserved hypotheticals	22550.7	-0.4601	0.144533	-3.18337	0.00145572	0.00531694
Rv1058	fadD14	Probable medium chain fatty-acid-CoA ligase FadD14 (fatty-acid-CoA synthetase) (fatty-acid-CoA synthase)	lipid metabolism	2452.74	-0.469169	0.221748	-2.11577	0.0343643	0.0723656
Rv1059	Rv1059	Conserved protein	conserved hypotheticals	651.129	0.363258	0.162323	2.23787	0.0252292	0.0567623
Rv1060	Rv1060	Unknown protein	conserved hypotheticals	349.77	-0.468016	0.163732	-2.85844	0.00425732	0.0129933
Rv1061	Rv1061	Conserved protein	conserved hypotheticals	778.984	0.227998	0.150221	1.51775	0.129077	0.213448
Rv1062	Rv1062	Conserved hypothetical protein	conserved hypotheticals	354.211	-0.513732	0.171943	-2.98781	0.00280984	0.00922716
Rv1063c	Rv1063c	Conserved hypothetical protein	conserved hypotheticals	790.628	0.0528323	0.157697	0.335025	0.737606	0.815847
Rv1064c	lpqV	Possible lipoprotein LpqV	cell wall and cell processes	206.065	0.257929	0.170047	1.51681	0.129314	0.213754
Rv1065	Rv1065	Conserved hypothetical protein	conserved hypotheticals	6040.17	0.76963	0.146424	5.25617	1.47087e-07	2.21733e-06
Rv1066	Rv1066	Conserved hypothetical protein	conserved hypotheticals	897.955	-0.93513	0.185517	-5.04067	4.63898e-07	5.92307e-06
Rv1067c	PE_PGRS19	PE-PGRS family protein PE_PGRS19	PE/PPE	65.918	-0.563973	0.25107	-2.24628	0.0246863	0.0558267
Rv1068c	PE_PGRS20	PE-PGRS family protein PE_PGRS20	PE/PPE	66.3617	-0.526173	0.240012	-2.19228	0.0283591	0.0618674
Rv1069c	Rv1069c	Conserved protein	conserved hypotheticals	850.582	0.0816329	0.14252	0.572781	0.566793	0.676153
Rv1070c	echA8	Probable enoyl-CoA hydratase EchA8 (enoyl hydrase) (unsaturated acyl-CoA hydratase) (crotonase)	lipid metabolism	646.93	0.224782	0.178686	1.25797	0.208402	0.310099
Rv1071c	echA9	Possible enoyl-CoA hydratase EchA9 (enoyl hydrase) (unsaturated acyl-CoA hydratase) (crotonase)	lipid metabolism	917.807	0.282658	0.145838	1.93817	0.052603	0.10189
Rv1072	Rv1072	Probable conserved transmembrane protein	cell wall and cell processes	48824.2	-0.549187	0.163836	-3.35205	0.000802163	0.00320945
Rv1073	Rv1073	Conserved hypothetical protein	conserved hypotheticals	15259.2	-0.66614	0.179565	-3.70974	0.000207473	0.00104255
Rv1074c	fadA3	Probable beta-ketoacyl CoA thiolase FadA3	lipid metabolism	3081.62	0.468509	0.126113	3.71499	0.000203215	0.00102756
Rv1075c	Rv1075c	Conserved exported protein	cell wall and cell processes	140.536	-0.0277096	0.237121	-0.116858	0.906972	0.936042
Rv1076	lipU	Possible lipase LipU	intermediary metabolism and respiration	299.347	-0.704086	0.22095	-3.18663	0.00143942	0.00526218
Rv1077	cbs	Probable cystathionine beta-synthase Cbs (serine sulfhydrase) (beta-thionase) (hemoprotein H-450)	intermediary metabolism and respiration	1444.67	-0.394543	0.130155	-3.03132	0.00243488	0.00816018
Rv1078	pra	Probable proline-rich antigen homolog Pra	conserved hypotheticals	5579.3	0.161446	0.173532	0.930353	0.352188	0.469546
Rv1079	metB	Cystathionine gamma-synthase MetB (CGS) (O-succinylhomoserine [thiol]-lyase)	intermediary metabolism and respiration	2143.85	-0.212498	0.153717	-1.3824	0.166849	0.26147
Rv1080c	greA	Probable transcription elongation factor GreA (transcript cleavage factor GreA)	information pathways	16736.2	0.590514	0.182408	3.23733	0.00120655	0.00454291
Rv1081c	Rv1081c	Probable conserved membrane protein	cell wall and cell processes	938.74	0.387271	0.143814	2.69286	0.00708424	0.0196649
Rv1082	mca	Mycothiol conjugate amidase Mca (mycothiol S-conjugate amidase)	virulence, detoxification, adaptation	1321.76	0.417844	0.175769	2.37724	0.0174429	0.0420035
Rv1083	Rv1083	Conserved hypothetical protein	conserved hypotheticals	511.773	0.693612	0.221779	3.12749	0.00176308	0.00625231
Rv1084	Rv1084	Conserved protein	conserved hypotheticals	945.521	-0.0358916	0.166762	-0.215227	0.829591	0.880565
Rv1085c	Rv1085c	Possible hemolysin-like protein	virulence, detoxification, adaptation	1181.96	0.585882	0.139223	4.20822	2.57394e-05	0.000178315
Rv1086	Rv1086	Short (C15) chain Z-isoprenyl diphosphate synthase (Z-FPP synthase) (Z-farnesyl diphosphate synthase) (Z-FPP synthetase) (Z-farnesyl diphosphate synthetase) (geranyltranstransferase) (farnesyl pyrophosphate synthetase)	cell wall and cell processes	1993.75	0.394555	0.136573	2.88898	0.00386493	0.0120219
Rv1087	PE_PGRS21	PE-PGRS family protein PE_PGRS21	PE/PPE	890.204	-0.488435	0.195986	-2.49219	0.0126958	0.0318583
Rv1087A	Rv1087A	Conserved hypothetical protein	cell wall and cell processes	47.5203	-0.288711	0.355073	-0.813104	0.416158	0.533281
Rv1088	PE9	PE family protein PE9	PE/PPE	143.325	0.524349	0.230091	2.27888	0.0226744	0.0520917
Rv1089	PE10	PE family protein PE10	PE/PPE	132.187	0.305605	0.213969	1.42827	0.153216	0.244239
Rv1089A	celA2a	Probable cellulase CelA2a (endo-1,4-beta-glucanase) (endoglucanase) (carboxymethyl cellulase)	intermediary metabolism and respiration	170.796	-0.659668	0.184113	-3.58295	0.000339735	0.00155567
Rv1090	celA2b	Probable cellulase CelA2b (endo-1,4-beta-glucanase) (endoglucanase) (carboxymethyl cellulase)	intermediary metabolism and respiration	306.35	-0.24155	0.177208	-1.36309	0.172855	0.268937
Rv1091	PE_PGRS22	PE-PGRS family protein PE_PGRS22	PE/PPE	686.094	-0.813112	0.19717	-4.12392	3.72476e-05	0.000245371
Rv1092c	coaA	Probable pantothenate kinase CoaA (pantothenic acid kinase)	intermediary metabolism and respiration	446.29	0.467056	0.18843	2.47867	0.0131873	0.0329683
Rv1093	glyA1	Serine hydroxymethyltransferase 1 GlyA1	intermediary metabolism and respiration	5442.23	0.202578	0.131909	1.53574	0.124602	0.207327
Rv1094	desA2	Possible acyl-[acyl-carrier protein] desaturase DesA2 (acyl-[ACP] desaturase) (stearoyl-ACP desaturase)	lipid metabolism	78038	0.0384805	0.174098	0.221028	0.82507	0.877387
Rv1095	phoH2	Probable PHOH-like protein PhoH2 (phosphate starvation-inducible protein PSIH)	intermediary metabolism and respiration	23156.4	-0.988416	0.207231	-4.76963	1.84563e-06	1.89991e-05
Rv1096	Rv1096	Possible glycosyl hydrolase	intermediary metabolism and respiration	4420.47	0.236306	0.149392	1.58178	0.1137	0.192448
Rv1097c	Rv1097c	Probable membrane glycine and proline rich protein	cell wall and cell processes	2904.72	0.264676	0.13579	1.94916	0.0512767	0.0998493
Rv1098c	fum	Probable fumarase Fum (fumarate hydratase)	intermediary metabolism and respiration	3042.57	-0.405445	0.191642	-2.11563	0.0343759	0.0723656
Rv1099c	glpX	Fructose 1,6-bisphosphatase GlpX	intermediary metabolism and respiration	2250.36	-0.655124	0.134813	-4.85948	1.17692e-06	1.30499e-05
Rv1100	Rv1100	Conserved protein	conserved hypotheticals	754.55	-0.760653	0.155912	-4.87873	1.06769e-06	1.19374e-05
Rv1101c	Rv1101c	Conserved membrane protein	cell wall and cell processes	4777.56	0.712415	0.139841	5.09447	3.49711e-07	4.70724e-06
Rv1102c	mazF3	Toxin MazF3	virulence, detoxification, adaptation	4592.36	0.774638	0.224077	3.45702	0.000546183	0.00229716
Rv1103c	mazE3	Possible antitoxin MazE3	virulence, detoxification, adaptation	5498.05	1.08143	0.165362	6.53975	6.16214e-11	2.10192e-09
Rv1104	Rv1104	Possible para-nitrobenzyl esterase (fragment)	intermediary metabolism and respiration	848.456	-0.061553	0.143349	-0.429393	0.667637	0.758036
Rv1105	Rv1105	Possible para-nitrobenzyl esterase (fragment)	intermediary metabolism and respiration	149.736	-0.142684	0.187488	-0.761031	0.446638	0.563335
Rv1106c	Rv1106c	3-beta-hydroxysteroid dehydrogenase	intermediary metabolism and respiration	1438.29	0.0855685	0.133626	0.640356	0.521941	0.634495
Rv1107c	xseB	Probable exodeoxyribonuclease VII (small subunit) XseB (exonuclease VII small subunit)	information pathways	625.528	-0.650189	0.184843	-3.51752	0.000435596	0.00189338
Rv1108c	xseA	Probable exodeoxyribonuclease VII (large subunit) XseA (exonuclease VII large subunit)	information pathways	2395.14	-0.252069	0.175754	-1.43421	0.151511	0.242671
Rv1109c	Rv1109c	Conserved protein	conserved hypotheticals	3124.73	0.216531	0.201011	1.07721	0.281386	0.393394
Rv1110	lytB2	Probable LYTB-related protein LytB2	cell wall and cell processes	4242.61	-0.204289	0.130551	-1.56482	0.117625	0.197679
Rv1111c	Rv1111c	Conserved hypothetical protein	conserved hypotheticals	1288.47	0.168272	0.153147	1.09876	0.271872	0.383154
Rv1112	Rv1112	Probable GTP binding protein	conserved hypotheticals	526.609	0.596715	0.218269	2.73385	0.00625994	0.0178065
Rv1113	vapB32	Possible antitoxin VapB32	virulence, detoxification, adaptation	131.83	-0.301883	0.304214	-0.99234	0.321032	0.435362
Rv1114	vapC32	Possible toxin VapC32. Contains PIN domain.	virulence, detoxification, adaptation	157.912	-0.0489913	0.236192	-0.207422	0.835681	0.885162
Rv1115	Rv1115	Possible exported protein	cell wall and cell processes	280.742	0.192346	0.17983	1.0696	0.2848	0.397339
Rv1116	Rv1116	Hypothetical protein	conserved hypotheticals	52.3031	-0.714019	0.265712	-2.6872	0.00720548	0.0199439
Rv1116A	Rv1116A	Conserved hypothetical protein (fragment)	conserved hypotheticals	395.977	0.269106	0.201145	1.33787	0.180938	0.278558
Rv1117	Rv1117	Conserved protein	conserved hypotheticals	4006.1	0.950905	0.132474	7.17803	7.07215e-13	3.89937e-11
Rv1118c	Rv1118c	Conserved protein	conserved hypotheticals	303.544	-0.245622	0.165768	-1.48172	0.138416	0.225556
Rv1119c	Rv1119c	Hypothetical protein	conserved hypotheticals	39.0906	-0.266574	0.292197	-0.912309	0.361606	0.480034
Rv1120c	Rv1120c	Conserved hypothetical protein	conserved hypotheticals	56.6311	-0.304561	0.248023	-1.22796	0.219464	0.322623
Rv1121	zwf1	Probable glucose-6-phosphate 1-dehydrogenase Zwf1 (G6PD)	intermediary metabolism and respiration	2526.42	0.203339	0.158397	1.28373	0.199237	0.299227
Rv1122	gnd2	Probable 6-phosphogluconate dehydrogenase, decarboxylating Gnd2	intermediary metabolism and respiration	539.488	-0.158565	0.174983	-0.906178	0.364842	0.483373
Rv1123c	bpoB	Possible peroxidase BpoB (non-haem peroxidase)	virulence, detoxification, adaptation	598.4	-0.108396	0.143853	-0.753517	0.451139	0.567803
Rv1124	ephC	Probable epoxide hydrolase EphC (epoxide hydratase)	virulence, detoxification, adaptation	462.341	0.0130894	0.163702	0.0799587	0.93627	0.954924
Rv1125	Rv1125	Conserved hypothetical protein	conserved hypotheticals	354.554	0.120176	0.190809	0.629825	0.528809	0.640709
Rv1126c	Rv1126c	Conserved protein	conserved hypotheticals	529.31	0.0996824	0.175909	0.566671	0.570938	0.679688
Rv1127c	ppdK	Probable pyruvate, phosphate dikinase PpdK	intermediary metabolism and respiration	1956.64	0.223712	0.151567	1.47599	0.139946	0.227866
Rv1128c	Rv1128c	Conserved hypothetical protein	insertion seqs and phages	5892.39	0.291666	0.208294	1.40026	0.161435	0.254714
Rv1129c	Rv1129c	Probable transcriptional regulator protein	regulatory proteins	15674.8	0.279107	0.1708	1.63412	0.102234	0.176784
Rv1130	prpD	Possible methylcitrate dehydratase PrpD	intermediary metabolism and respiration	85829.2	0.112993	0.155846	0.725033	0.468432	0.584121
Rv1131	prpC	Probable methylcitrate synthase PrpC	intermediary metabolism and respiration	43163.5	-0.144665	0.166467	-0.869033	0.384829	0.503303
Rv1132	Rv1132	Conserved membrane protein	cell wall and cell processes	13823.1	-0.0759096	0.204478	-0.371236	0.710462	0.793674
Rv1133c	metE	Probable 5-methyltetrahydropteroyltriglutamate--homocysteine methyltransferase MetE (methionine synthase, vitamin-B12 independent isozyme)	intermediary metabolism and respiration	11914.3	-0.869618	0.138487	-6.27944	3.39798e-10	9.98311e-09
Rv1134	Rv1134	Hypothetical protein	conserved hypotheticals	66.6194	-0.76474	0.282523	-2.70682	0.00679307	0.0189876
Rv1135A	Rv1135A	Possible acetyl-CoA acetyltransferase (acetoacetyl-CoA thiolase)	lipid metabolism	37.9445	-0.529099	0.314045	-1.68479	0.0920293	0.162179
Rv1135c	PPE16	PPE family protein PPE16	PE/PPE	263.431	-0.222574	0.181482	-1.22643	0.220037	0.323112
Rv1136	Rv1136	Possible enoyl-CoA hydratase	lipid metabolism	471.854	0.516721	0.212454	2.43215	0.0150094	0.0367698
Rv1137c	Rv1137c	Hypothetical protein	conserved hypotheticals	212.574	-0.0619214	0.178866	-0.346189	0.729201	0.808772
Rv1138c	Rv1138c	Possible oxidoreductase	intermediary metabolism and respiration	517.703	-0.243121	0.151547	-1.60426	0.108657	0.185472
Rv1139c	Rv1139c	Conserved hypothetical membrane protein	cell wall and cell processes	390.356	-0.29158	0.168224	-1.73328	0.0830455	0.149489
Rv1140	Rv1140	Probable integral membrane protein	cell wall and cell processes	1072.29	0.60434	0.13503	4.4756	7.6198e-06	6.24638e-05
Rv1141c	echA11	Probable enoyl-CoA hydratase EchA11 (enoyl hydrase) (unsaturated acyl-CoA hydratase) (crotonase)	lipid metabolism	1787.97	0.647396	0.140831	4.59698	4.28658e-06	3.83411e-05
Rv1142c	echA10	Probable enoyl-CoA hydratase EchA10 (enoyl hydrase) (unsaturated acyl-CoA hydratase) (crotonase)	lipid metabolism	1233.62	-0.213279	0.133865	-1.59324	0.111106	0.188853
Rv1143	mcr	Probable alpha-methylacyl-CoA racemase Mcr (2-methylacyl-CoA racemase) (2-arylpropionyl-CoA epimerase )	lipid metabolism	611.799	-0.431712	0.153201	-2.81795	0.00483313	0.0143567
Rv1144	Rv1144	Probable short-chain type dehydrogenase/reductase	intermediary metabolism and respiration	199.1	0.0808175	0.17397	0.464548	0.642255	0.73775
Rv1145	mmpL13a	Probable conserved transmembrane transport protein MmpL13a	cell wall and cell processes	388.589	0.00748754	0.178493	0.0419486	0.96654	0.975507
Rv1146	mmpL13b	Probable conserved transmembrane transport protein MmpL13b	cell wall and cell processes	830.521	0.329412	0.189451	1.73877	0.0820752	0.148273
Rv1147	Rv1147	Conserved protein	conserved hypotheticals	170.195	-0.0159733	0.181814	-0.0878551	0.929992	0.951504
Rv1148c	Rv1148c	Conserved hypothetical protein	insertion seqs and phages	1446.37	-0.0973685	0.191314	-0.508947	0.610789	0.712381
Rv1149	Rv1149	Possible transposase	insertion seqs and phages	1939.35	0.443313	0.125967	3.51929	0.000432707	0.0018849
Rv1150	Rv1150	Possible transposase (fragment)	insertion seqs and phages	1855.68	0.301053	0.151584	1.98605	0.0470279	0.0929701
Rv1151c	Rv1151c	Transcriptional regulatory protein	regulatory proteins	567.232	-0.0746278	0.167363	-0.445904	0.655666	0.748669
Rv1152	Rv1152	Probable transcriptional regulatory protein	regulatory proteins	831.124	0.178461	0.145158	1.22942	0.218913	0.32202
Rv1153c	omt	Probable O-methyltransferase Omt	lipid metabolism	523.814	0.372859	0.177503	2.10058	0.035678	0.074572
Rv1154c	Rv1154c	Hypothetical protein	conserved hypotheticals	525.811	0.654256	0.161049	4.06245	4.85594e-05	0.000308284
Rv1155	Rv1155	Possible pyridoxamine 5'-phosphate oxidase (PNP/PMP oxidase) (pyridoxinephosphate oxidase) (PNPOX) (pyridoxine 5'-phosphate oxidase)	intermediary metabolism and respiration	1087.36	0.367926	0.174229	2.11174	0.0347088	0.0729139
Rv1156	Rv1156	Conserved protein	conserved hypotheticals	4028.3	0.147698	0.170648	0.865514	0.386757	0.504671
Rv1157c	Rv1157c	Conserved ala-, pro-rich protein	conserved hypotheticals	198.855	0.0326507	0.232494	0.140437	0.888315	0.923195
Rv1158c	Rv1158c	Conserved hypothetical ala-, pro-rich protein	conserved hypotheticals	262.933	-0.73219	0.192237	-3.80878	0.000139653	0.000751477
Rv1159	pimE	Mannosyltransferase PimE	cell wall and cell processes	850.655	0.0542568	0.177155	0.306267	0.759402	0.831047
Rv1159A	Rv1159A	Unknown protein	conserved hypotheticals	1081.59	1.00548	0.232207	4.33009	1.49048e-05	0.000111509
Rv1160	mutT2	Probable mutator protein MutT2 (7,8-dihydro-8-oxoguanine-triphosphatase) (8-oxo-dGTPase)	information pathways	465.641	0.168226	0.181366	0.927548	0.353642	0.471016
Rv1161	narG	Respiratory nitrate reductase (alpha chain) NarG	intermediary metabolism and respiration	28073.2	0.0394821	0.123092	0.320751	0.748399	0.822136
Rv1162	narH	Probable respiratory nitrate reductase (beta chain) NarH	intermediary metabolism and respiration	3016.73	0.0672475	0.16823	0.399735	0.689351	0.774606
Rv1163	narJ	Probable respiratory nitrate reductase (delta chain) NarJ	intermediary metabolism and respiration	1015.78	-0.351198	0.158757	-2.21217	0.0269546	0.059693
Rv1164	narI	Probable respiratory nitrate reductase (gamma chain) NarI	intermediary metabolism and respiration	1115.84	0.0753481	0.133553	0.564181	0.572631	0.681099
Rv1165	typA	Possible GTP-binding translation elongation factor TypA (tyrosine phosphorylated protein A) (GTP-binding protein)	information pathways	2264.63	-0.388139	0.155676	-2.49326	0.0126578	0.0318224
Rv1166	lpqW	Probable conserved lipoprotein LpqW	cell wall and cell processes	4018.19	0.026967	0.162233	0.166225	0.86798	0.909797
Rv1167c	Rv1167c	Probable transcriptional regulatory protein	regulatory proteins	3317.11	-0.0799697	0.140911	-0.567519	0.570361	0.679404
Rv1168c	PPE17	PPE family protein PPE17	PE/PPE	7656.5	0.59365	0.155827	3.80968	0.000139146	0.000749749
Rv1169c	lipX	PE family protein. Possible lipase LipX.	PE/PPE	2841.12	1.0813	0.220227	4.90992	9.1113e-07	1.04185e-05
Rv1170	mshB	N-acetyl-1-D-myo-inosityl-2-amino-2-deoxy-alpha-D-glucopyranoside deacetylase MshB (GlcNAc-Ins deacetylase)	intermediary metabolism and respiration	2115.33	0.0491245	0.144616	0.339689	0.734091	0.813216
Rv1171	Rv1171	Conserved hypothetical protein	conserved hypotheticals	2038.78	0.843418	0.181388	4.64979	3.32267e-06	3.09578e-05
Rv1172c	PE12	PE family protein PE12	PE/PPE	12627.4	-0.128888	0.164693	-0.782598	0.433863	0.551057
Rv1173	fbiC	Probable F420 biosynthesis protein FbiC	intermediary metabolism and respiration	4859.16	0.152158	0.121618	1.25112	0.210891	0.312878
Rv1174c	TB8.4	Low molecular weight T-cell antigen TB8.4	cell wall and cell processes	11005.4	0.070566	0.175693	0.401644	0.687946	0.773709
Rv1175c	fadH	Probable NADPH dependent 2,4-dienoyl-CoA reductase FadH (2,4-dienoyl coenzyme A reductase) (4-enoyl-CoA reductase)	lipid metabolism	3228.9	0.281824	0.139033	2.02703	0.0426592	0.0862396
Rv1176c	Rv1176c	Conserved hypothetical protein	conserved hypotheticals	684.907	0.544061	0.204428	2.66138	0.00778208	0.0211927
Rv1177	fdxC	Probable ferredoxin FdxC	intermediary metabolism and respiration	7288.43	0.324779	0.181535	1.78907	0.0736038	0.135648
Rv1178	Rv1178	Probable aminotransferase	intermediary metabolism and respiration	8126.52	-0.200406	0.147933	-1.3547	0.175512	0.272049
Rv1179c	Rv1179c	Unknown protein	conserved hypotheticals	3717.14	0.506284	0.182529	2.77372	0.00554187	0.0160014
Rv1180	pks3	Probable polyketide beta-ketoacyl synthase Pks3	lipid metabolism	5251.5	0.599525	0.176399	3.3987	0.000677081	0.00278371
Rv1181	pks4	Probable polyketide beta-ketoacyl synthase Pks4	lipid metabolism	7646.7	0.111661	0.178656	0.625004	0.531968	0.642609
Rv1182	papA3	Probable conserved polyketide synthase associated protein PapA3	lipid metabolism	3770.23	0.73629	0.224886	3.27406	0.00106014	0.00405613
Rv1183	mmpL10	Probable conserved transmembrane transport protein MmpL10	cell wall and cell processes	4023.29	0.670478	0.19442	3.4486	0.000563499	0.00236643
Rv1184c	Rv1184c	Possible exported protein	cell wall and cell processes	9048.68	0.846333	0.215678	3.92405	8.70731e-05	0.000501912
Rv1185c	fadD21	Probable fatty-acid-AMP ligase FadD21 (fatty-acid-AMP synthetase) (fatty-acid-AMP synthase)	lipid metabolism	6879.03	0.826589	0.257206	3.21372	0.00131026	0.00486953
Rv1186c	Rv1186c	Conserved protein	conserved hypotheticals	2044.86	0.188297	0.143428	1.31283	0.18924	0.288193
Rv1187	rocA	Probable pyrroline-5-carboxylate dehydrogenase RocA	intermediary metabolism and respiration	3976.04	1.00542	0.170834	5.88538	3.9714e-09	9.45852e-08
Rv1188	Rv1188	Probable proline dehydrogenase	intermediary metabolism and respiration	566.043	-0.858562	0.185325	-4.63275	3.60848e-06	3.33122e-05
Rv1189	sigI	Possible alternative RNA polymerase sigma factor SigI	information pathways	643.384	0.343111	0.173189	1.98113	0.0475762	0.0938696
Rv1190	Rv1190	Conserved hypothetical protein	conserved hypotheticals	170.508	0.103264	0.188711	0.547207	0.584236	0.691023
Rv1191	Rv1191	Conserved protein	conserved hypotheticals	525.531	-0.40965	0.157655	-2.5984	0.00936593	0.0247199
Rv1192	Rv1192	Unknown protein	conserved hypotheticals	20931.5	-0.529119	0.151636	-3.4894	0.000484098	0.00206627
Rv1193	fadD36	Probable fatty-acid-CoA ligase FadD36 (fatty-acid-CoA synthetase) (fatty-acid-CoA synthase)	lipid metabolism	7605.16	-1.19811	0.158998	-7.53539	4.86865e-14	3.99925e-12
Rv1194c	Rv1194c	Conserved protein	conserved hypotheticals	32713.4	0.857951	0.221802	3.86809	0.00010969	0.000612346
Rv1195	PE13	PE family protein PE13	PE/PPE	6451.23	-0.265277	0.242957	-1.09187	0.274891	0.387136
Rv1196	PPE18	PPE family protein PPE18	PE/PPE	8371.61	-0.917081	0.238319	-3.84813	0.000119024	0.000656265
Rv1197	esxK	ESAT-6 like protein EsxK (ESAT-6 like protein 3)	cell wall and cell processes	1265.52	-0.88477	0.243269	-3.63699	0.000275838	0.00131627
Rv1198	esxL	Putative ESAT-6 like protein EsxL (ESAT-6 like protein 4)	cell wall and cell processes	1159.57	-0.641697	0.176019	-3.6456	0.000266765	0.00128436
Rv1199c	Rv1199c	Possible transposase	insertion seqs and phages	195.681	-0.405922	0.215381	-1.88467	0.0594741	0.112917
Rv1200	Rv1200	Probable conserved integral membrane transport protein	cell wall and cell processes	2112.56	0.190864	0.162933	1.17143	0.241426	0.348544
Rv1201c	dapD	Tetrahydrodipicolinate N-succinyltransferase DapD	intermediary metabolism and respiration	1678.95	-0.129957	0.138233	-0.94013	0.347151	0.463751
Rv1202	dapE	Probable succinyl-diaminopimelate desuccinylase DapE	intermediary metabolism and respiration	1819.26	0.163003	0.126611	1.28743	0.197944	0.297953
Rv1203c	Rv1203c	Hypothetical protein	conserved hypotheticals	534.891	-0.447534	0.189014	-2.36772	0.0178979	0.0429315
Rv1204c	Rv1204c	Conserved hypothetical protein	conserved hypotheticals	2012.37	-0.290088	0.162425	-1.78598	0.0741032	0.136227
Rv1205	Rv1205	Conserved hypothetical protein	conserved hypotheticals	485.251	0.257727	0.158332	1.62776	0.103575	0.178614
Rv1206	fadD6	Probable fatty-acid-CoA ligase FadD6 (fatty-acid-CoA synthetase) (fatty-acid-CoA synthase)	lipid metabolism	982.971	-0.100267	0.153186	-0.654545	0.512761	0.625602
Rv1207	folP2	Dihydropteroate synthase 2 FolP2 (DHPS 2) (dihydropteroate pyrophosphorylase 2)	intermediary metabolism and respiration	1140.31	-0.410995	0.139801	-2.93986	0.00328357	0.0105146
Rv1208	gpgS	Probable glucosyl-3-phosphoglycerate synthase GpgS	intermediary metabolism and respiration	1168.73	-0.588909	0.13619	-4.32418	1.53098e-05	0.000113694
Rv1209	Rv1209	Conserved protein	conserved hypotheticals	1127.95	-0.118776	0.169568	-0.700466	0.483636	0.598781
Rv1210	tagA	Probable DNA-3-methyladenine glycosylase I TagA (tag I) (3-methyladenine-DNA glycosylase I, constitutive) (DNA-3-methyladenine glycosidase I)	information pathways	1184.51	-0.00140668	0.136796	-0.010283	0.991795	0.993276
Rv1211	Rv1211	Conserved protein	conserved hypotheticals	2701.11	0.414449	0.193961	2.13677	0.032617	0.0693154
Rv1212c	glgA	Putative glycosyl transferase GlgA	intermediary metabolism and respiration	575.801	0.755033	0.177464	4.25456	2.09459e-05	0.000149216
Rv1213	glgC	Glucose-1-phosphate adenylyltransferase GlgC (ADP-glucose synthase) (ADP-glucose pyrophosphorylase)	intermediary metabolism and respiration	861.186	0.667799	0.161871	4.1255	3.69934e-05	0.000244096
Rv1214c	PE14	PE family protein PE14	PE/PPE	391.09	0.56311	0.148843	3.78326	0.000154791	0.000816269
Rv1215c	Rv1215c	Conserved protein	conserved hypotheticals	1327.37	-0.0457244	0.152547	-0.299739	0.764376	0.835582
Rv1216c	Rv1216c	Probable conserved integral membrane protein	cell wall and cell processes	1003.96	0.568823	0.173791	3.27303	0.00106402	0.00406714
Rv1217c	Rv1217c	Probable tetronasin-transport integral membrane protein ABC transporter	cell wall and cell processes	2456.54	-0.278923	0.247253	-1.12809	0.259283	0.368508
Rv1218c	Rv1218c	Probable tetronasin-transport ATP-binding protein ABC transporter	cell wall and cell processes	1699.09	-0.0739127	0.227352	-0.325103	0.745103	0.820531
Rv1219c	Rv1219c	Probable transcriptional regulatory protein	regulatory proteins	3315.45	0.247963	0.195574	1.26788	0.204842	0.305593
Rv1220c	Rv1220c	Probable methyltransferase	intermediary metabolism and respiration	374.712	0.0824309	0.177904	0.463345	0.643117	0.738319
Rv1221	sigE	Alternative RNA polymerase sigma factor SigE	information pathways	61519.1	0.407859	0.17764	2.29599	0.0216766	0.0502292
Rv1222	rseA	Anti-sigma factor RseA	information pathways	13264.2	-0.18756	0.135543	-1.38377	0.16643	0.261063
Rv1223	htrA	Probable serine protease HtrA (DEGP protein)	intermediary metabolism and respiration	9227.56	-0.408191	0.131718	-3.09897	0.00194192	0.00674394
Rv1224	tatB	Probable protein TatB	cell wall and cell processes	1586.94	-0.884207	0.192765	-4.58697	4.49735e-06	3.99599e-05
Rv1225c	Rv1225c	Conserved hypothetical protein	conserved hypotheticals	539.303	-0.0186028	0.160433	-0.115954	0.907689	0.936542
Rv1226c	Rv1226c	Probable transmembrane protein	cell wall and cell processes	685.129	-1.10752	0.194351	-5.69855	1.20832e-08	2.46877e-07
Rv1227c	Rv1227c	Probable transmembrane protein	cell wall and cell processes	719.292	-0.892855	0.189206	-4.71895	2.37061e-06	2.35598e-05
Rv1228	lpqX	Probable lipoprotein LpqX	cell wall and cell processes	289.806	0.283988	0.216084	1.31425	0.188762	0.287588
Rv1229c	mrp	Probable Mrp-related protein Mrp	intermediary metabolism and respiration	2929.14	-0.327732	0.165694	-1.97794	0.0479359	0.0943192
Rv1230c	Rv1230c	Possible membrane protein	cell wall and cell processes	1322.29	0.188495	0.15094	1.2488	0.211737	0.313781
Rv1231c	Rv1231c	Probable membrane protein	cell wall and cell processes	362.63	-0.0965575	0.183752	-0.525477	0.599251	0.703203
Rv1232c	Rv1232c	Conserved protein	conserved hypotheticals	2473.82	-0.0253902	0.168075	-0.151065	0.879925	0.917776
Rv1233c	Rv1233c	Conserved hypothetical membrane protein	cell wall and cell processes	1042.91	0.709051	0.167486	4.2335	2.30083e-05	0.000161339
Rv1234	Rv1234	Probable transmembrane protein	cell wall and cell processes	815.527	-0.333777	0.17542	-1.90273	0.0570764	0.109085
Rv1235	lpqY	Probable sugar-binding lipoprotein LpqY	cell wall and cell processes	865.409	-0.16862	0.165437	-1.01924	0.308091	0.422031
Rv1236	sugA	Probable sugar-transport integral membrane protein ABC transporter SugA	cell wall and cell processes	312.779	-0.35346	0.158666	-2.2277	0.0259007	0.0578847
Rv1237	sugB	Probable sugar-transport integral membrane protein ABC transporter SugB	cell wall and cell processes	350.811	0.486288	0.161684	3.00764	0.00263284	0.00870764
Rv1238	sugC	Probable sugar-transport ATP-binding protein ABC transporter SugC	cell wall and cell processes	2613.85	1.71948	0.175352	9.80583	1.06273e-22	3.05536e-20
Rv1239c	corA	Possible magnesium and cobalt transport transmembrane protein CorA	cell wall and cell processes	1144.23	0.353926	0.141178	2.50694	0.012178	0.0308473
Rv1240	mdh	Probable malate dehydrogenase Mdh	intermediary metabolism and respiration	1130.38	-0.258839	0.13467	-1.92202	0.0546028	0.105257
Rv1241	vapB33	Possible antitoxin VapB33	virulence, detoxification, adaptation	594.248	0.255282	0.157896	1.61678	0.105926	0.181969
Rv1242	vapC33	Possible toxin VapC33. Contains PIN domain.	virulence, detoxification, adaptation	494.29	0.244084	0.172891	1.41178	0.158014	0.250411
Rv1243c	PE_PGRS23	PE-PGRS family protein PE_PGRS23	PE/PPE	126.57	-0.99481	0.207609	-4.79174	1.65344e-06	1.7331e-05
Rv1244	lpqZ	Probable lipoprotein LpqZ	cell wall and cell processes	1086.52	0.0415323	0.16267	0.255317	0.798479	0.859555
Rv1245c	Rv1245c	Probable short-chain type dehydrogenase/reductase	intermediary metabolism and respiration	894.151	-0.3713	0.148975	-2.49236	0.0126897	0.0318583
Rv1246c	relE	Toxin RelE	virulence, detoxification, adaptation	614.445	0.0235413	0.182239	0.129178	0.897217	0.929309
Rv1247c	relB	Antitoxin RelB	virulence, detoxification, adaptation	849.193	0.309108	0.161868	1.90963	0.0561813	0.107425
Rv1248c	Rv1248c	Multifunctional alpha-ketoglutarate metabolic enzyme	intermediary metabolism and respiration	5387.67	0.0239249	0.122979	0.194545	0.845749	0.893241
Rv1249c	Rv1249c	Possible membrane protein	cell wall and cell processes	1747.72	0.63194	0.140714	4.49094	7.09105e-06	5.92146e-05
Rv1250	Rv1250	Probable drug-transport integral membrane protein	cell wall and cell processes	639.8	0.028226	0.15991	0.176511	0.859892	0.904617
Rv1251c	Rv1251c	Conserved hypothetical protein	conserved hypotheticals	1334.47	0.17916	0.200035	0.895645	0.370442	0.488862
Rv1252c	lprE	Probable lipoprotein LprE	cell wall and cell processes	398.716	-0.832648	0.201787	-4.12637	3.68533e-05	0.000243971
Rv1253	deaD	Probable cold-shock DeaD-box protein A homolog DeaD (ATP-dependent RNA helicase dead homolog)	information pathways	2535.89	0.886389	0.145292	6.10076	1.05566e-09	2.82221e-08
Rv1254	Rv1254	Probable acyltransferase	intermediary metabolism and respiration	1032.5	0.330722	0.135408	2.44241	0.0145895	0.036004
Rv1255c	Rv1255c	Probable transcriptional regulatory protein	regulatory proteins	350.125	0.26436	0.171763	1.5391	0.12378	0.206557
Rv1256c	cyp130	Probable cytochrome P450 130 Cyp130	intermediary metabolism and respiration	634.09	0.100389	0.158652	0.632764	0.526888	0.638965
Rv1257c	Rv1257c	Probable oxidoreductase	intermediary metabolism and respiration	2372.85	0.00548849	0.163669	0.033534	0.973249	0.980067
Rv1258c	Rv1258c	Probable conserved integral membrane transport protein	cell wall and cell processes	967.991	0.187026	0.158901	1.17699	0.239198	0.345948
Rv1259	udgB	Probable uracil DNA glycosylase, UdgB	information pathways	427.829	-0.390373	0.235148	-1.66012	0.0968906	0.169559
Rv1260	Rv1260	Probable oxidoreductase	intermediary metabolism and respiration	979.471	0.264219	0.175701	1.5038	0.132633	0.218074
Rv1261c	Rv1261c	Conserved protein	conserved hypotheticals	1204.87	0.498405	0.192891	2.58387	0.00976992	0.0256349
Rv1262c	Rv1262c	Hypothetical hit-like protein	conserved hypotheticals	900.179	0.446541	0.14796	3.01798	0.00254463	0.0084576
Rv1263	amiB2	Probable amidase AmiB2 (aminohydrolase)	intermediary metabolism and respiration	465.913	-0.393703	0.167644	-2.34844	0.018852	0.0447402
Rv1264	Rv1264	Adenylyl cyclase (ATP pyrophosphate-lyase) (adenylate cyclase)	intermediary metabolism and respiration	1606.19	-0.278715	0.149354	-1.86613	0.0620231	0.117203
Rv1265	Rv1265	Unknown protein	conserved hypotheticals	23216.2	-0.707918	0.26488	-2.6726	0.00752661	0.0206789
Rv1266c	pknH	Probable transmembrane serine/threonine-protein kinase H PknH (protein kinase H) (STPK H)	regulatory proteins	1078.07	0.790697	0.138583	5.70558	1.15947e-08	2.4056e-07
Rv1267c	embR	Probable transcriptional regulatory protein EmbR	regulatory proteins	560.647	0.520537	0.195921	2.65687	0.00788694	0.0213771
Rv1268c	Rv1268c	Hypothetical protein	conserved hypotheticals	216.224	0.111237	0.172275	0.645692	0.518479	0.631412
Rv1269c	Rv1269c	Conserved probable secreted protein	cell wall and cell processes	436.416	0.418793	0.177499	2.35941	0.0183039	0.043723
Rv1270c	lprA	Possible lipoprotein LprA	cell wall and cell processes	1295.73	0.986912	0.154646	6.38176	1.75069e-10	5.5051e-09
Rv1271c	Rv1271c	Conserved hypothetical secreted protein	cell wall and cell processes	88.8249	0.609729	0.252061	2.41897	0.0155644	0.0379448
Rv1272c	Rv1272c	Probable drugs-transport transmembrane ATP-binding protein ABC transporter	cell wall and cell processes	2800.22	0.833605	0.14276	5.83919	5.24564e-09	1.19964e-07
Rv1273c	Rv1273c	Probable drugs-transport transmembrane ATP-binding protein ABC transporter	cell wall and cell processes	2324.24	1.06419	0.134086	7.93662	2.07773e-15	2.32301e-13
Rv1274	lprB	Possible lipoprotein LprB	cell wall and cell processes	2655.58	-0.221924	0.136605	-1.62457	0.104255	0.179327
Rv1275	lprC	Possible lipoprotein LprC	cell wall and cell processes	1306.1	-0.500942	0.188511	-2.65736	0.00787552	0.0213749
Rv1276c	Rv1276c	Conserved hypothetical protein	conserved hypotheticals	123.4	-0.0625348	0.260225	-0.24031	0.81009	0.867876
Rv1277	Rv1277	Conserved hypothetical protein	conserved hypotheticals	1269.65	-0.533756	0.211846	-2.51954	0.0117507	0.0299345
Rv1278	Rv1278	Hypothetical protein	conserved hypotheticals	1712.34	-0.395378	0.209568	-1.88664	0.0592093	0.11252
Rv1279	Rv1279	Probable dehydrogenase FAD flavoprotein GMC oxidoreductase	intermediary metabolism and respiration	1893.41	0.720489	0.187041	3.85204	0.000117138	0.000647639
Rv1280c	oppA	Probable periplasmic oligopeptide-binding lipoprotein OppA	cell wall and cell processes	1378.17	0.524597	0.182641	2.87228	0.0040752	0.0125595
Rv1281c	oppD	Probable oligopeptide-transport ATP-binding protein ABC transporter OppD	cell wall and cell processes	1397.4	0.573948	0.137275	4.181	2.90233e-05	0.000197998
Rv1282c	oppC	Probable oligopeptide-transport integral membrane protein ABC transporter OppC	cell wall and cell processes	558.871	0.405139	0.159228	2.54439	0.0109469	0.0282257
Rv1283c	oppB	Probable oligopeptide-transport integral membrane protein ABC transporter OppB	cell wall and cell processes	835.567	0.291006	0.167497	1.73738	0.0823204	0.148383
Rv1284	canA	Beta-carbonic anhydrase	intermediary metabolism and respiration	946.614	1.15267	0.226287	5.09386	3.5085e-07	4.70724e-06
Rv1285	cysD	Probable sulfate adenylyltransferase subunit 2 CysD	intermediary metabolism and respiration	6026.7	0.167608	0.130659	1.28279	0.199566	0.299295
Rv1286	cysN	Probable bifunctional enzyme CysN/CysC: sulfate adenyltransferase (subunit 1) + adenylylsulfate kinase	intermediary metabolism and respiration	5812.59	0.0782144	0.214844	0.364053	0.715819	0.79861
Rv1287	Rv1287	Conserved hypothetical protein	conserved hypotheticals	1363.48	0.163187	0.175535	0.929656	0.352549	0.469871
Rv1288	Rv1288	Conserved protein	conserved hypotheticals	880.256	-0.0178446	0.146795	-0.121561	0.903246	0.933633
Rv1289	Rv1289	Unknown protein	conserved hypotheticals	403.846	0.0109748	0.174353	0.0629455	0.94981	0.964923
Rv1290A	Rv1290A	Hypothetical protein	conserved hypotheticals	25.55	-0.121283	0.382931	-0.316724	0.751453	0.824591
Rv1290c	Rv1290c	Conserved protein	conserved hypotheticals	857.692	0.371262	0.150528	2.46639	0.0136481	0.0339726
Rv1291c	Rv1291c	Conserved hypothetical secreted protein	cell wall and cell processes	315.216	0.220196	0.174288	1.2634	0.206446	0.307529
Rv1292	argS	Probable arginyl-tRNA synthetase ArgS (ARGRS) (arginine--tRNA ligase)	information pathways	3545.38	0.458707	0.125976	3.64123	0.000271342	0.00129709
Rv1293	lysA	Diaminopimelate decarboxylase LysA (DAP decarboxylase)	intermediary metabolism and respiration	4813.46	0.471674	0.139058	3.39192	0.000694052	0.00283898
Rv1294	thrA	Probable homoserine dehydrogenase ThrA	intermediary metabolism and respiration	4022.85	-0.182477	0.14385	-1.26852	0.204612	0.305476
Rv1295	thrC	Threonine synthase ThrC (ts)	intermediary metabolism and respiration	3289.76	-0.393245	0.17408	-2.25899	0.0238843	0.0543438
Rv1296	thrB	Probable homoserine kinase ThrB	intermediary metabolism and respiration	3177.46	0.436409	0.231047	1.88884	0.0589138	0.112117
Rv1297	rho	Probable transcription termination factor Rho homolog	information pathways	23147.5	-0.408924	0.145663	-2.80734	0.00499531	0.0147164
Rv1298	rpmE	50S ribosomal protein L31 RpmE	information pathways	4612.28	-0.130536	0.148012	-0.881931	0.377814	0.496572
Rv1299	prfA	Probable peptide chain release factor 1 PrfA (RF-1)	information pathways	5996.85	-0.414253	0.146393	-2.82974	0.00465865	0.0140211
Rv1300	hemK	Probable HemK protein homolog HemK	intermediary metabolism and respiration	5002.68	0.156297	0.120745	1.29444	0.195515	0.295469
Rv1301	Rv1301	Conserved protein	conserved hypotheticals	3175.11	-0.0549893	0.14182	-0.387741	0.698208	0.782807
Rv1302	rfe	Probable undecapaprenyl-phosphate alpha-N-acetylglucosaminyltransferase Rfe (UDP-GlcNAc transferase)	cell wall and cell processes	2427.92	-0.245526	0.143146	-1.71522	0.0863058	0.154323
Rv1303	Rv1303	Conserved hypothetical transmembrane protein	cell wall and cell processes	1506.2	-0.14162	0.171762	-0.824514	0.409648	0.527289
Rv1304	atpB	Probable ATP synthase a chain AtpB (protein 6)	intermediary metabolism and respiration	1485.91	-0.106177	0.187728	-0.565588	0.571674	0.680162
Rv1305	atpE	Probable ATP synthase C chain AtpE (lipid-binding protein) (dicyclohexylcarbodiimide-binding protein)	intermediary metabolism and respiration	1076.9	0.0860501	0.226348	0.380167	0.703821	0.787787
Rv1306	atpF	Probable ATP synthase B chain AtpF	intermediary metabolism and respiration	2386.66	0.0277313	0.207914	0.133379	0.893894	0.9273
Rv1307	atpH	Probable ATP synthase delta chain AtpH	intermediary metabolism and respiration	3862.4	-0.326097	0.196922	-1.65597	0.0977271	0.170651
Rv1308	atpA	Probable ATP synthase alpha chain AtpA	intermediary metabolism and respiration	4292.92	0.136441	0.159884	0.853374	0.393452	0.511018
Rv1309	atpG	Probable ATP synthase gamma chain AtpG	intermediary metabolism and respiration	2577	0.44496	0.17115	2.59982	0.00932726	0.0246502
Rv1310	atpD	Probable ATP synthase beta chain AtpD	intermediary metabolism and respiration	2840.74	-0.0695111	0.163319	-0.425615	0.670389	0.760303
Rv1311	atpC	Probable ATP synthase epsilon chain AtpC	intermediary metabolism and respiration	1118.72	0.255179	0.163851	1.55738	0.119379	0.200293
Rv1312	Rv1312	Conserved hypothetical secreted protein	cell wall and cell processes	1055.87	0.610096	0.192214	3.17405	0.00150327	0.00546581
Rv1313c	Rv1313c	Possible transposase	insertion seqs and phages	2036.07	0.760906	0.185723	4.097	4.18539e-05	0.000271713
Rv1314c	Rv1314c	Conserved protein	conserved hypotheticals	1173.42	0.963309	0.210256	4.5816	4.61424e-06	4.07288e-05
Rv1315	murA	Probable UDP-N-acetylglucosamine 1-carboxyvinyltransferase MurA	cell wall and cell processes	4748.36	0.508709	0.193805	2.62485	0.00866882	0.0232149
Rv1316c	ogt	Methylated-DNA--protein-cysteine methyltransferase Ogt (6-O-methylguanine-DNA methyltransferase) (O-6-methylguanine-DNA-alkyltransferase)	information pathways	265.177	0.428629	0.238437	1.79766	0.072231	0.133546
Rv1317c	alkA	Probable bifunctional regulatory protein and DNA repair enzyme AlkA (regulatory protein of adaptative response) (methylphosphotriester-DNA--protein-cysteine S-methyltransferase)	information pathways	1450.12	-0.34598	0.211462	-1.63613	0.101812	0.176255
Rv1318c	Rv1318c	Possible adenylate cyclase (ATP pyrophosphate-lyase) (adenylyl cyclase)	intermediary metabolism and respiration	418.513	0.0721179	0.149268	0.483144	0.628994	0.726456
Rv1319c	Rv1319c	Possible adenylate cyclase (ATP pyrophosphate-lyase) (adenylyl cyclase)	intermediary metabolism and respiration	1008.09	0.272911	0.15481	1.76287	0.0779223	0.142046
Rv1320c	Rv1320c	Possible adenylate cyclase (ATP pyrophosphate-lyase) (adenylyl cyclase)	intermediary metabolism and respiration	2499.26	0.578271	0.156987	3.68355	0.000230007	0.00113453
Rv1321	Rv1321	Conserved hypothetical protein	conserved hypotheticals	2827.93	-0.0395084	0.134224	-0.294348	0.768492	0.837806
Rv1322	Rv1322	Conserved hypothetical protein	conserved hypotheticals	3258.17	0.866776	0.143497	6.04037	1.53761e-09	3.87159e-08
Rv1322A	Rv1322A	Conserved protein	conserved hypotheticals	7481.93	0.388926	0.21778	1.78587	0.074121	0.136227
Rv1323	fadA4	Probable acetyl-CoA acetyltransferase FadA4 (acetoacetyl-CoA thiolase)	lipid metabolism	5915.22	-0.536351	0.157539	-3.40456	0.000662708	0.00273579
Rv1324	Rv1324	Possible thioredoxin	intermediary metabolism and respiration	6133.19	-0.0717339	0.148902	-0.481751	0.629983	0.727181
Rv1325c	PE_PGRS24	PE-PGRS family protein PE_PGRS24	PE/PPE	369.346	-0.467988	0.178624	-2.61997	0.00879377	0.0235003
Rv1326c	glgB	1,4-alpha-glucan branching enzyme GlgB (glycogen branching enzyme)	intermediary metabolism and respiration	1751.68	0.908312	0.157731	5.7586	8.48142e-09	1.84121e-07
Rv1327c	glgE	M1P-dependent maltosyltransferase GlgE	intermediary metabolism and respiration	2679.09	0.161305	0.13928	1.15814	0.246808	0.354913
Rv1328	glgP	Probable glycogen phosphorylase GlgP	intermediary metabolism and respiration	2719.85	-0.169852	0.13396	-1.26793	0.204822	0.305593
Rv1329c	dinG	Probable ATP-dependent helicase DinG	information pathways	1182.63	0.0815001	0.133387	0.611005	0.541196	0.651605
Rv1330c	pncB1	Nicotinic acid phosphoribosyltransferase PncB1	intermediary metabolism and respiration	634.146	0.0361394	0.147961	0.244249	0.807038	0.866581
Rv1331	Rv1331	Conserved hypothetical protein	conserved hypotheticals	3173.89	0.712213	0.175623	4.05535	5.00588e-05	0.000315315
Rv1332	Rv1332	Probable transcriptional regulatory protein	regulatory proteins	4046.92	0.451898	0.204389	2.21097	0.027038	0.0597955
Rv1333	Rv1333	Probable hydrolase	intermediary metabolism and respiration	2020.66	-0.333239	0.143744	-2.31829	0.0204337	0.0477895
Rv1334	mec	Possible hydrolase	intermediary metabolism and respiration	888.558	0.00815966	0.173583	0.0470073	0.962507	0.972657
Rv1335	cysO	Sulfur carrier protein CysO	intermediary metabolism and respiration	739.33	-0.0512144	0.182062	-0.281302	0.778479	0.845886
Rv1336	cysM	Cysteine synthase B CysM (CSASE B) (O-phosphoserine sulfhydrylase B) (O-phosphoserine (thiol)-lyase B)	intermediary metabolism and respiration	3472.25	0.123501	0.119854	1.03042	0.302811	0.416689
Rv1337	Rv1337	Probable integral membrane protein	cell wall and cell processes	2928.79	0.0456633	0.121421	0.376075	0.706861	0.79031
Rv1338	murI	Probable glutamate racemase MurI	cell wall and cell processes	1092.92	-0.351719	0.161813	-2.17361	0.0297342	0.0643788
Rv1339	Rv1339	Conserved protein	conserved hypotheticals	4325.38	0.210425	0.126437	1.66427	0.096059	0.168469
Rv1340	rphA	Probable ribonuclease RphA (RNase PH) (tRNA nucleotidyltransferase)	information pathways	2698.5	-0.449646	0.166007	-2.7086	0.00675674	0.0189254
Rv1341	Rv1341	Conserved protein	conserved hypotheticals	1000.3	-0.67399	0.17197	-3.91923	8.88336e-05	0.000508614
Rv1342c	Rv1342c	Conserved membrane protein	cell wall and cell processes	632.323	0.100208	0.158959	0.630403	0.528431	0.640643
Rv1343c	lprD	Probable conserved lipoprotein LprD	cell wall and cell processes	844.614	0.469728	0.160819	2.92085	0.00349078	0.0110546
Rv1344	mbtL	Acyl carrier protein (ACP) MbtL	lipid metabolism	2186.75	-0.10672	0.209388	-0.509678	0.610277	0.712356
Rv1345	mbtM	Probable fatty acyl-AMP ligase MbtM	lipid metabolism	5755.15	-0.458607	0.188202	-2.43678	0.0148186	0.0364072
Rv1346	mbtN	Acyl-CoA dehydrogenase MbtN	lipid metabolism	2466.72	-0.40212	0.182885	-2.19876	0.0278952	0.0611203
Rv1347c	mbtK	Lysine N-acetyltransferase MbtK	lipid metabolism	484.995	1.00995	0.182421	5.53638	3.08781e-08	5.5984e-07
Rv1348	irtA	Iron-regulated transporter IrtA	cell wall and cell processes	2091.82	-0.161459	0.155062	-1.04126	0.297757	0.411846
Rv1349	irtB	Iron-regulated transporter IrtB	cell wall and cell processes	975.617	-0.430422	0.155723	-2.76403	0.00570922	0.016414
Rv1350	fabG2	Probable 3-oxoacyl-[acyl-carrier protein] reductase FabG2 (3-ketoacyl-acyl carrier protein reductase)	lipid metabolism	486.066	0.500429	0.183481	2.72741	0.00638336	0.0181018
Rv1351	Rv1351	Hypothetical protein	conserved hypotheticals	372.068	0.856681	0.217774	3.93381	8.36086e-05	0.000489135
Rv1352	Rv1352	Conserved protein	conserved hypotheticals	3464.55	0.939135	0.132566	7.08431	1.39742e-12	6.94397e-11
Rv1353c	Rv1353c	Probable transcriptional regulatory protein	regulatory proteins	155.457	1.03188	0.233172	4.42543	9.62521e-06	7.61129e-05
Rv1354c	Rv1354c	Conserved hypothetical protein	conserved hypotheticals	435.439	0.80311	0.161962	4.95863	7.09925e-07	8.37961e-06
Rv1355c	moeY	Possible molybdopterin biosynthesis protein MoeY	intermediary metabolism and respiration	502.284	0.620661	0.185625	3.34362	0.000826916	0.00329212
Rv1356c	Rv1356c	Hypothetical protein	conserved hypotheticals	52.4697	0.687558	0.270553	2.5413	0.011044	0.0284039
Rv1357c	Rv1357c	Conserved hypothetical protein	conserved hypotheticals	59.0083	0.60761	0.290054	2.09482	0.036187	0.0753915
Rv1358	Rv1358	Probable transcriptional regulatory protein	regulatory proteins	440.599	0.208218	0.169857	1.22584	0.220259	0.323201
Rv1359	Rv1359	Probable transcriptional regulatory protein	regulatory proteins	150.673	0.499335	0.200219	2.49394	0.0126334	0.031781
Rv1360	Rv1360	Probable oxidoreductase	intermediary metabolism and respiration	2261.86	0.627997	0.153762	4.08421	4.42277e-05	0.000285741
Rv1361c	PPE19	PPE family protein PPE19	PE/PPE	1608.96	-0.461124	0.178995	-2.57618	0.00998986	0.0261608
Rv1362c	Rv1362c	Possible membrane protein	cell wall and cell processes	228.704	0.243855	0.209155	1.1659	0.243653	0.351129
Rv1363c	Rv1363c	Possible membrane protein	cell wall and cell processes	824.959	0.750115	0.169489	4.42574	9.61119e-06	7.61129e-05
Rv1364c	Rv1364c	Possible sigma factor regulatory protein	information pathways	977.973	0.294105	0.133102	2.20962	0.0271319	0.0598716
Rv1365c	rsfA	Anti-anti-sigma factor RsfA (anti-sigma factor antagonist) (regulator of sigma F A)	information pathways	1034.3	0.507942	0.179	2.83767	0.00454443	0.0137082
Rv1366	Rv1366	Hypothetical protein	conserved hypotheticals	201.414	-0.385621	0.174166	-2.2141	0.0268221	0.0595105
Rv1366A	Rv1366A	Conserved protein	conserved hypotheticals	210.776	-0.10953	0.200048	-0.547519	0.584022	0.690973
Rv1367c	Rv1367c	Conserved protein	conserved hypotheticals	814.057	-0.0519376	0.161852	-0.320897	0.748289	0.822136
Rv1368	lprF	Probable conserved lipoprotein LprF	cell wall and cell processes	1337.8	-0.134094	0.149712	-0.895681	0.370423	0.488862
Rv1369c	Rv1369c	Probable transposase	insertion seqs and phages	263.952	0.376219	0.168803	2.22875	0.0258306	0.0577922
Rv1370c	Rv1370c	Putative transposase for insertion sequence element IS6110 (fragment)	insertion seqs and phages	120.167	0.24507	0.20125	1.21774	0.223323	0.326864
Rv1371	Rv1371	Probable conserved membrane protein	cell wall and cell processes	144.949	0.322775	0.191764	1.68318	0.0923396	0.162526
Rv1372	Rv1372	Conserved hypothetical protein	conserved hypotheticals	2295.15	1.24828	0.163901	7.61605	2.61565e-14	2.44837e-12
Rv1373	Rv1373	Glycolipid sulfotransferase	intermediary metabolism and respiration	3733.66	1.00932	0.142801	7.06801	1.57166e-12	7.62159e-11
Rv1374c	Rv1374c	Hypothetical protein	conserved hypotheticals	67.2653	0.255464	0.249426	1.02421	0.305738	0.419727
Rv1375	Rv1375	Conserved hypothetical protein	conserved hypotheticals	24105	-1.29752	0.195415	-6.63984	3.14034e-11	1.15962e-09
Rv1376	Rv1376	Conserved hypothetical protein	conserved hypotheticals	5509.86	-1.70324	0.22436	-7.59154	3.1613e-14	2.89187e-12
Rv1377c	Rv1377c	Putative transferase	intermediary metabolism and respiration	1504.26	-0.452552	0.141111	-3.20706	0.001341	0.00496096
Rv1378c	Rv1378c	Conserved hypothetical protein	conserved hypotheticals	2491.49	-1.01148	0.173518	-5.82925	5.56774e-09	1.25196e-07
Rv1379	pyrR	Probable pyrimidine operon regulatory protein PyrR	regulatory proteins	2700.92	0.0359101	0.144516	0.248486	0.803759	0.864545
Rv1380	pyrB	Probable aspartate carbamoyltransferase PyrB (ATCase) (aspartate transcarbamylase)	intermediary metabolism and respiration	656.382	-0.999328	0.196394	-5.08837	3.61146e-07	4.82928e-06
Rv1381	pyrC	Probable dihydroorotase PyrC (DHOase)	intermediary metabolism and respiration	757.567	-0.982492	0.217713	-4.51277	6.39852e-06	5.41051e-05
Rv1382	Rv1382	Probable export or membrane protein	cell wall and cell processes	321.014	-1.11397	0.225698	-4.93565	7.98862e-07	9.29312e-06
Rv1383	carA	Probable carbamoyl-phosphate synthase small chain CarA (carbamoyl-phosphate synthetase glutamine chain)	intermediary metabolism and respiration	441.67	-0.823832	0.210749	-3.90907	9.26512e-05	0.000526362
Rv1384	carB	Probable carbamoyl-phosphate synthase large chain CarB (carbamoyl-phosphate synthetase ammonia chain)	intermediary metabolism and respiration	1123.85	-0.40143	0.178612	-2.24749	0.0246085	0.0557396
Rv1385	pyrF	Probable orotidine 5'-phosphate decarboxylase PyrF (OMP decarboxylase) (ompdecase)	intermediary metabolism and respiration	188.769	-1.03959	0.223014	-4.66155	3.13834e-06	2.95136e-05
Rv1386	PE15	PE family protein PE15	PE/PPE	1145.64	-0.42741	0.191668	-2.22996	0.0257504	0.0576768
Rv1387	PPE20	PPE family protein PPE20	PE/PPE	8147.27	-0.420648	0.218595	-1.92433	0.0543136	0.104749
Rv1388	mihF	Putative integration host factor MihF	information pathways	4543.45	-0.866978	0.147851	-5.86386	4.52236e-09	1.05217e-07
Rv1389	gmk	Probable guanylate kinase Gmk	intermediary metabolism and respiration	5682.09	-0.0310311	0.145764	-0.212886	0.831416	0.881805
Rv1390	rpoZ	Probable DNA-directed RNA polymerase (omega chain) RpoZ (transcriptase omega chain) (RNA polymerase omega subunit)	information pathways	7692.33	0.460856	0.173676	2.65354	0.00796515	0.0215419
Rv1391	dfp	Probable DNA/pantothenate metabolism flavoprotein homolog Dfp	intermediary metabolism and respiration	7916.53	-0.0819248	0.181082	-0.452417	0.650968	0.745419
Rv1392	metK	Probable S-adenosylmethionine synthetase MetK (mat) (AdoMet synthetase) (methionine adenosyltransferase)	intermediary metabolism and respiration	12719.6	-0.296416	0.17613	-1.68294	0.0923873	0.162526
Rv1393c	Rv1393c	Probable monoxygenase	intermediary metabolism and respiration	1209.16	-0.0255485	0.22303	-0.114552	0.9088	0.936716
Rv1394c	cyp132	Probable cytochrome P450 132 Cyp132	intermediary metabolism and respiration	2041.99	-0.302432	0.179228	-1.68741	0.0915242	0.161501
Rv1395	Rv1395	Transcriptional regulatory protein	regulatory proteins	1501.36	0.416666	0.255666	1.62973	0.103159	0.178053
Rv1396c	PE_PGRS25	PE-PGRS family protein PE_PGRS25	PE/PPE	8261.11	-0.802719	0.204313	-3.92887	8.53465e-05	0.000496416
Rv1397c	vapC10	Possible toxin VapC10	virulence, detoxification, adaptation	65183.4	0.487024	0.132636	3.67187	0.000240778	0.0011747
Rv1398c	vapB10	Possible antitoxin VapB10	virulence, detoxification, adaptation	110467	1.00068	0.163992	6.10205	1.0472e-09	2.82221e-08
Rv1399c	nlhH	Probable non lipolytic carboxylesterase NlhH	intermediary metabolism and respiration	671.522	0.166845	0.159374	1.04688	0.295155	0.408808
Rv1400c	lipI	Probable lipase LipH	intermediary metabolism and respiration	928.843	0.371458	0.135568	2.74002	0.00614357	0.017534
Rv1401	Rv1401	Possible membrane protein	cell wall and cell processes	756.688	-0.012538	0.148506	-0.0844279	0.932716	0.953322
Rv1402	priA	Putative primosomal protein N' PriA (replication factor Y)	information pathways	848.745	-0.376249	0.159354	-2.36108	0.0182216	0.0435782
Rv1403c	Rv1403c	Putative methyltransferase	intermediary metabolism and respiration	3020.29	-0.524405	0.206709	-2.53692	0.0111831	0.0287067
Rv1404	Rv1404	Probable transcriptional regulatory protein	regulatory proteins	3710.38	1.01005	0.187498	5.38699	7.16483e-08	1.19167e-06
Rv1405c	Rv1405c	Putative methyltransferase	intermediary metabolism and respiration	30942.1	-1.47975	0.177295	-8.34625	7.04619e-17	9.45364e-15
Rv1406	fmt	Probable methionyl-tRNA formyltransferase Fmt	information pathways	1684.2	-0.403723	0.171718	-2.35108	0.0187189	0.0445031
Rv1407	fmu	Probable Fmu protein (sun protein)	information pathways	1487.66	-0.742601	0.172492	-4.30514	1.6688e-05	0.00012302
Rv1408	rpe	Probable ribulose-phosphate 3-epimerase Rpe (PPE) (R5P3E) (pentose-5-phosphate 3-epimerase)	intermediary metabolism and respiration	1461.07	-0.324818	0.148071	-2.19366	0.0282598	0.0617176
Rv1409	ribG	Probable bifunctional riboflavin biosynthesis protein RibG : diaminohydroxyphosphoribosylaminopyrimidine deaminase (riboflavin-specific deaminase) + 5-amino-6-(5-phosphoribosylamino) uracil reductase (HTP reductase)	intermediary metabolism and respiration	1310.48	-0.428471	0.150213	-2.85242	0.00433874	0.01317
Rv1410c	Rv1410c	Aminoglycosides/tetracycline-transport integral membrane protein	cell wall and cell processes	9952.19	-0.339123	0.161988	-2.0935	0.0363046	0.0755173
Rv1411c	lprG	Conserved lipoprotein LprG	cell wall and cell processes	5804.47	0.146591	0.17946	0.816848	0.414015	0.531042
Rv1412	ribC	Probable riboflavin synthase alpha chain RibC (RibE)	intermediary metabolism and respiration	719.952	-0.135617	0.143846	-0.942797	0.345785	0.462386
Rv1413	Rv1413	Conserved hypothetical protein	conserved hypotheticals	487.849	-0.317721	0.187155	-1.69763	0.0895772	0.159121
Rv1414	Rv1414	Conserved hypothetical protein	conserved hypotheticals	194.788	-0.661635	0.20053	-3.29944	0.000968796	0.00376475
Rv1415	ribA2	Probable riboflavin biosynthesis protein RibA2 : GTP cyclohydrolase II + 3,4-dihydroxy-2-butanone 4-phosphate synthase (DHBP synthase)	intermediary metabolism and respiration	4084.55	0.307805	0.141339	2.17778	0.0294226	0.0638664
Rv1416	ribH	Probable riboflavin synthase beta chain RibH (6,7-dimethyl-8-ribityllumazine synthase) (DMRL synthase) (lumazine synthase)	intermediary metabolism and respiration	1156.01	-0.0130308	0.163351	-0.0797719	0.936419	0.954924
Rv1417	Rv1417	Possible conserved membrane protein	cell wall and cell processes	624.292	-0.227255	0.172518	-1.31728	0.187745	0.287048
Rv1418	lprH	Probable lipoprotein LprH	cell wall and cell processes	1110.57	-0.0225326	0.157552	-0.143017	0.886277	0.921875
Rv1419	Rv1419	Unknown protein	conserved hypotheticals	2474.69	-0.466028	0.14003	-3.32805	0.000874572	0.00345791
Rv1420	uvrC	Probable excinuclease ABC (subunit C - nuclease) UvrC	information pathways	3517.13	-0.288259	0.157141	-1.8344	0.0665947	0.12473
Rv1421	Rv1421	Conserved protein	conserved hypotheticals	1833.75	-0.0699883	0.161201	-0.434168	0.664166	0.75511
Rv1422	Rv1422	Conserved hypothetical protein	conserved hypotheticals	1432.77	-0.652849	0.171756	-3.80101	0.000144105	0.000769259
Rv1423	whiA	Probable transcriptional regulatory protein WhiA	regulatory proteins	904.332	-1.09275	0.195108	-5.60078	2.13391e-08	4.0514e-07
Rv1424c	Rv1424c	Possible membrane protein	cell wall and cell processes	408.196	0.410806	0.163546	2.51187	0.0120094	0.030497
Rv1425	Rv1425	Possible triacylglycerol synthase (diacylglycerol acyltransferase)	lipid metabolism	1910.39	0.227913	0.150043	1.51899	0.128766	0.213022
Rv1426c	lipO	Probable esterase LipO	intermediary metabolism and respiration	887.957	0.26469	0.168626	1.56969	0.116487	0.196176
Rv1427c	fadD12	Possible long-chain-fatty-acid--CoA ligase FadD12 (fatty-acid-CoA synthetase) (fatty-acid-CoA synthase)	lipid metabolism	824.159	0.287359	0.132469	2.16924	0.0300642	0.0649885
Rv1428c	Rv1428c	Conserved hypothetical protein	conserved hypotheticals	823.815	0.101273	0.16119	0.62828	0.52982	0.640976
Rv1429	Rv1429	Conserved protein	conserved hypotheticals	389.773	-0.13677	0.167339	-0.817325	0.413742	0.530862
Rv1430	PE16	PE family protein PE16	PE/PPE	2729.51	0.494334	0.2444	2.02264	0.0431103	0.0870641
Rv1431	Rv1431	Conserved membrane protein	cell wall and cell processes	646.08	0.0717648	0.169169	0.424219	0.671406	0.761242
Rv1432	Rv1432	Probable dehydrogenase	intermediary metabolism and respiration	260.805	-0.351069	0.185263	-1.89498	0.0580953	0.110849
Rv1433	Rv1433	Possible conserved exported protein	cell wall and cell processes	581.606	0.15178	0.190872	0.795193	0.426501	0.543765
Rv1434	Rv1434	Hypothetical protein	conserved hypotheticals	186.911	-0.228772	0.177923	-1.28579	0.198515	0.298571
Rv1435c	Rv1435c	Probable conserved proline, glycine, valine-rich secreted protein	cell wall and cell processes	1593.81	-0.463579	0.226726	-2.04467	0.0408876	0.0832856
Rv1436	gap	Probable glyceraldehyde 3-phosphate dehydrogenase Gap (GAPDH)	intermediary metabolism and respiration	2486.95	0.182132	0.16466	1.10611	0.26868	0.379718
Rv1437	pgk	Probable phosphoglycerate kinase Pgk	intermediary metabolism and respiration	1316.72	-0.427505	0.178578	-2.39394	0.0166686	0.0403434
Rv1438	tpi	Probable triosephosphate isomerase Tpi (TIM)	intermediary metabolism and respiration	908.702	-0.204246	0.20408	-1.00081	0.316917	0.431234
Rv1439c	Rv1439c	Unknown protein	conserved hypotheticals	825.7	0.201562	0.134321	1.5006	0.133458	0.219073
Rv1440	secG	Probable protein-export membrane protein (translocase subunit) SecG	cell wall and cell processes	1272.61	0.345244	0.143247	2.41013	0.0159468	0.038783
Rv1441c	PE_PGRS26	PE-PGRS family protein PE_PGRS26	PE/PPE	673.693	-0.534879	0.179395	-2.98158	0.00286768	0.00938407
Rv1442	bisC	Probable biotin sulfoxide reductase BisC (BDS reductase) (BSO reductase)	intermediary metabolism and respiration	3869.47	-0.230345	0.133896	-1.72033	0.0853718	0.152857
Rv1443c	Rv1443c	Unknown protein	conserved hypotheticals	1169.51	0.458296	0.151158	3.03189	0.00243025	0.00815882
Rv1444c	Rv1444c	Unknown protein	conserved hypotheticals	609.713	0.210614	0.169164	1.24503	0.21312	0.315138
Rv1445c	devB	Probable 6-phosphogluconolactonase DevB (6PGL)	intermediary metabolism and respiration	708.012	0.00638563	0.147023	0.0434329	0.965356	0.974802
Rv1446c	opcA	Putative OXPP cycle protein OpcA	intermediary metabolism and respiration	884.316	-0.206396	0.178909	-1.15364	0.248649	0.356923
Rv1447c	zwf2	Probable glucose-6-phosphate 1-dehydrogenase Zwf2 (G6PD)	intermediary metabolism and respiration	1656.27	-0.0758131	0.178907	-0.423757	0.671743	0.761409
Rv1448c	tal	Probable transaldolase Tal	intermediary metabolism and respiration	1535.74	-0.257047	0.181423	-1.41683	0.156532	0.248438
Rv1449c	tkt	Transketolase Tkt (TK)	intermediary metabolism and respiration	4533.36	-0.090248	0.137276	-0.65742	0.510911	0.624287
Rv1450c	PE_PGRS27	PE-PGRS family protein PE_PGRS27	PE/PPE	106.201	-0.666514	0.232857	-2.86234	0.00420527	0.0129033
Rv1451	ctaB	Probable cytochrome C oxidase assembly factor CtaB	intermediary metabolism and respiration	2847.13	0.24881	0.150982	1.64794	0.0993642	0.172985
Rv1452c	PE_PGRS28	PE-PGRS family protein PE_PGRS28	PE/PPE	87.2048	-1.05923	0.25197	-4.2038	2.62472e-05	0.000180899
Rv1453	Rv1453	Possible transcriptional activator protein	regulatory proteins	721.922	0.27131	0.168199	1.61303	0.106737	0.182816
Rv1454c	qor	Probable quinone reductase Qor (NADPH:quinone reductase) (zeta-crystallin homolog protein)	intermediary metabolism and respiration	834.336	-0.227309	0.169526	-1.34085	0.179971	0.277489
Rv1455	Rv1455	Conserved protein	conserved hypotheticals	633.414	-0.434981	0.189686	-2.29316	0.0218386	0.0504884
Rv1456c	Rv1456c	Probable unidentified antibiotic-transport integral membrane ABC transporter	cell wall and cell processes	511.682	-0.597005	0.195061	-3.0606	0.00220895	0.00754115
Rv1457c	Rv1457c	Probable unidentified antibiotic-transport integral membrane ABC transporter	cell wall and cell processes	640.84	-0.224276	0.174863	-1.28258	0.199638	0.299295
Rv1458c	Rv1458c	Probable unidentified antibiotic-transport ATP-binding protein ABC transporter	cell wall and cell processes	1316.78	-0.0481514	0.14093	-0.341669	0.7326	0.811871
Rv1459c	Rv1459c	Possible conserved integral membrane protein	cell wall and cell processes	4113.91	0.27336	0.162741	1.67973	0.0930107	0.163408
Rv1460	Rv1460	Probable transcriptional regulatory protein	regulatory proteins	14200.2	-0.636127	0.228666	-2.7819	0.00540419	0.0156714
Rv1461	Rv1461	Conserved protein	conserved hypotheticals	22649	-0.856428	0.188584	-4.54135	5.58947e-06	4.82782e-05
Rv1462	Rv1462	Conserved hypothetical protein	conserved hypotheticals	12653.9	-1.39668	0.263438	-5.30173	1.14713e-07	1.7827e-06
Rv1463	Rv1463	Probable conserved ATP-binding protein ABC transporter	cell wall and cell processes	5991.69	-0.826045	0.230855	-3.5782	0.000345973	0.00158243
Rv1464	csd	Probable cysteine desulfurase Csd	intermediary metabolism and respiration	8232.02	-1.10244	0.260102	-4.2385	2.25022e-05	0.000159176
Rv1465	Rv1465	Possible nitrogen fixation related protein	intermediary metabolism and respiration	2878.34	-1.25824	0.250522	-5.02245	5.10166e-07	6.35734e-06
Rv1466	Rv1466	Conserved protein	conserved hypotheticals	2221.29	-0.894047	0.248651	-3.59559	0.000323653	0.00149393
Rv1467c	fadE15	Probable acyl-CoA dehydrogenase FadE15	lipid metabolism	1468.5	0.312829	0.135221	2.31346	0.0206975	0.0482662
Rv1468c	PE_PGRS29	PE-PGRS family protein PE_PGRS29	PE/PPE	4230.48	0.467437	0.212203	2.20278	0.02761	0.0605944
Rv1469	ctpD	Probable cation transporter P-type ATPase D CtpD	cell wall and cell processes	2177.57	-0.127916	0.21358	-0.598916	0.549229	0.659697
Rv1470	trxA	Probable thioredoxin TrxA	intermediary metabolism and respiration	411.608	0.751707	0.1919	3.91718	8.95914e-05	0.000511497
Rv1471	trxB1	Probable thioredoxin TrxB1	intermediary metabolism and respiration	1862.36	0.00934097	0.157687	0.0592375	0.952763	0.965804
Rv1472	echA12	Possible enoyl-CoA hydratase EchA12 (enoyl hydrase) (unsaturated acyl-CoA hydratase) (crotonase)	lipid metabolism	4502.3	0.272913	0.127061	2.14789	0.0317223	0.0679161
Rv1473	Rv1473	Probable macrolide-transport ATP-binding protein ABC transporter	cell wall and cell processes	4029.22	0.0471083	0.125196	0.376277	0.706711	0.79031
Rv1473A	Rv1473A	Possible transcriptional regulatory protein	regulatory proteins	294.687	-0.428316	0.184979	-2.31549	0.0205864	0.0480627
Rv1474c	Rv1474c	Probable transcriptional regulatory protein	regulatory proteins	540.585	-0.0822746	0.226275	-0.363605	0.716153	0.79861
Rv1475c	acn	Probable iron-regulated aconitate hydratase Acn (citrate hydro-lyase) (aconitase)	intermediary metabolism and respiration	6838.73	0.14792	0.190751	0.77546	0.438068	0.554996
Rv1476	Rv1476	Possible membrane protein	cell wall and cell processes	552.092	0.690805	0.173956	3.97115	7.15266e-05	0.000429053
Rv1477	ripA	Peptidoglycan hydrolase	virulence, detoxification, adaptation	996.788	-0.373098	0.19051	-1.95842	0.0501809	0.0979524
Rv1478	Rv1478	Possible invasion protein	virulence, detoxification, adaptation	304.141	-0.40171	0.183499	-2.18917	0.0285847	0.0622921
Rv1479	moxR1	Probable transcriptional regulatory protein MoxR1	regulatory proteins	4419.39	-0.518767	0.135912	-3.81693	0.00013512	0.000730991
Rv1480	Rv1480	Conserved protein	conserved hypotheticals	2633.55	-0.605473	0.166223	-3.64253	0.000269977	0.00129364
Rv1481	Rv1481	Probable membrane protein	cell wall and cell processes	2197.47	-0.324106	0.161145	-2.01127	0.0442974	0.0888375
Rv1482c	Rv1482c	Conserved hypothetical protein	conserved hypotheticals	67.07	0.115459	0.294467	0.392095	0.694988	0.779634
Rv1483	fabG1	3-oxoacyl-[acyl-carrier protein] reductase FabG1 (3-ketoacyl-acyl carrier protein reductase) (mycolic acid biosynthesis a protein)	lipid metabolism	3026.15	-0.141862	0.132947	-1.06706	0.285946	0.398615
Rv1484	inhA	NADH-dependent enoyl-[acyl-carrier-protein] reductase InhA (NADH-dependent enoyl-ACP reductase)	lipid metabolism	3241.73	-0.239666	0.134059	-1.78776	0.0738149	0.135913
Rv1485	hemZ	Ferrochelatase HemZ (protoheme ferro-lyase) (heme synthetase)	intermediary metabolism and respiration	1085.54	-0.419555	0.175648	-2.38862	0.016912	0.0408834
Rv1486c	Rv1486c	Conserved hypothetical protein	conserved hypotheticals	3446.52	0.286208	0.147377	1.94201	0.0521362	0.10118
Rv1487	Rv1487	Conserved membrane protein	cell wall and cell processes	578.978	-0.561788	0.158366	-3.54741	0.000389033	0.00172263
Rv1488	Rv1488	Possible exported conserved protein	cell wall and cell processes	2794.54	-0.379553	0.14302	-2.65384	0.00795815	0.0215411
Rv1489	Rv1489	Conserved protein	conserved hypotheticals	1760.22	0.0536566	0.203233	0.264016	0.791768	0.854617
Rv1489A	Rv1489A	Conserved protein	conserved hypotheticals	1427.37	0.233869	0.195493	1.1963	0.231578	0.336681
Rv1490	Rv1490	Probable membrane protein	cell wall and cell processes	402.71	-0.206372	0.165656	-1.24578	0.212844	0.3149
Rv1491c	Rv1491c	Conserved membrane protein	cell wall and cell processes	1351.51	0.0453221	0.137842	0.328798	0.742308	0.818871
Rv1492	mutA	Probable methylmalonyl-CoA mutase small subunit MutA (MCM)	lipid metabolism	4437.6	-0.205483	0.156909	-1.30956	0.190344	0.289544
Rv1493	mutB	Probable methylmalonyl-CoA mutase large subunit MutB (MCM)	lipid metabolism	2418.21	-0.0734506	0.158829	-0.46245	0.643759	0.738845
Rv1494	mazE4	Possible antitoxin MazE4	virulence, detoxification, adaptation	784.731	0.486625	0.157727	3.08524	0.0020339	0.00702477
Rv1495	mazF4	Possible toxin MazF4	virulence, detoxification, adaptation	615.724	-0.140744	0.167916	-0.83818	0.40193	0.519347
Rv1496	Rv1496	Possible transport system kinase	cell wall and cell processes	1242.82	-0.355825	0.174892	-2.03454	0.0418974	0.0848701
Rv1497	lipL	Probable esterase LipL	intermediary metabolism and respiration	1423.88	-0.662703	0.149576	-4.43053	9.40008e-06	7.47734e-05
Rv1498A	Rv1498A	Conserved protein	conserved hypotheticals	708.806	0.709543	0.143869	4.93186	8.14484e-07	9.44754e-06
Rv1498c	Rv1498c	Probable methyltransferase	intermediary metabolism and respiration	932.603	0.435207	0.170372	2.55445	0.0106357	0.0276185
Rv1499	Rv1499	Hypothetical protein	conserved hypotheticals	93.0673	0.761019	0.266538	2.8552	0.00430091	0.013065
Rv1500	Rv1500	Probable glycosyltransferase	intermediary metabolism and respiration	523.939	1.02637	0.203538	5.04264	4.59164e-07	5.88578e-06
Rv1501	Rv1501	Conserved hypothetical protein	conserved hypotheticals	674.722	1.20984	0.188929	6.40369	1.51663e-10	4.88355e-09
Rv1502	Rv1502	Hypothetical protein	unknown	397.044	0.707173	0.222387	3.17992	0.00147314	0.00537569
Rv1503c	Rv1503c	Conserved hypothetical protein	conserved hypotheticals	281.962	1.18485	0.207511	5.70982	1.13094e-08	2.35857e-07
Rv1504c	Rv1504c	Conserved hypothetical protein	conserved hypotheticals	165.672	0.883141	0.266828	3.30978	0.000933705	0.00365225
Rv1505c	Rv1505c	Conserved hypothetical protein	conserved hypotheticals	245.819	0.749476	0.256869	2.91773	0.00352584	0.0111306
Rv1506c	Rv1506c	Hypothetical protein	unknown	397.862	1.12605	0.227212	4.95596	7.19729e-07	8.47049e-06
Rv1507A	Rv1507A	Hypothetical protein	unknown	136.409	0.75735	0.242426	3.12405	0.00178379	0.00631071
Rv1507c	Rv1507c	Conserved protein	conserved hypotheticals	506.138	0.914888	0.274811	3.32916	0.000871099	0.00344756
Rv1508A	Rv1508A	Conserved hypothetical protein	conserved hypotheticals	405.487	0.786335	0.17403	4.51839	6.23108e-06	5.30235e-05
Rv1508c	Rv1508c	Probable membrane protein	cell wall and cell processes	1169.24	0.37528	0.149219	2.51496	0.0119047	0.0302695
Rv1509	Rv1509	Hypothetical protein	unknown	311.174	0.0549674	0.172419	0.318801	0.749877	0.823311
Rv1510	Rv1510	Conserved probable membrane protein	cell wall and cell processes	426.845	-0.161585	0.162371	-0.995162	0.319658	0.434083
Rv1511	gmdA	GDP-D-mannose dehydratase GmdA (GDP-mannose 4,6 dehydratase) (GMD)	intermediary metabolism and respiration	2713.89	0.517734	0.150136	3.44844	0.000563829	0.00236643
Rv1512	epiA	Probable nucleotide-sugar epimerase EpiA	intermediary metabolism and respiration	1936.6	0.40237	0.139812	2.87794	0.00400285	0.0123744
Rv1513	Rv1513	Conserved protein	conserved hypotheticals	916.472	0.706989	0.151585	4.66398	3.10156e-06	2.93047e-05
Rv1514c	Rv1514c	Conserved hypothetical protein	conserved hypotheticals	196.507	-0.173752	0.194334	-0.89409	0.371274	0.489318
Rv1515c	Rv1515c	Conserved hypothetical protein	conserved hypotheticals	866.789	0.947972	0.201334	4.70846	2.49594e-06	2.44432e-05
Rv1516c	Rv1516c	Probable sugar transferase	intermediary metabolism and respiration	1535.39	0.870567	0.189264	4.59975	4.22992e-06	3.79185e-05
Rv1517	Rv1517	Conserved hypothetical transmembrane protein	cell wall and cell processes	183.215	0.0675489	0.255549	0.264329	0.791527	0.854586
Rv1518	Rv1518	Conserved hypothetical protein	conserved hypotheticals	312.035	0.397983	0.196158	2.02889	0.04247	0.0859435
Rv1519	Rv1519	Conserved hypothetical protein	conserved hypotheticals	665.545	1.47822	0.300338	4.92185	8.57282e-07	9.86048e-06
Rv1520	Rv1520	Probable sugar transferase	intermediary metabolism and respiration	1750.28	0.763983	0.15267	5.00414	5.61111e-07	6.82318e-06
Rv1521	fadD25	Probable fatty-acid-AMP ligase FadD25 (fatty-acid-AMP synthetase) (fatty-acid-AMP synthase)	lipid metabolism	1886.79	-0.277195	0.175612	-1.57845	0.114463	0.193415
Rv1522c	mmpL12	Probable conserved transmembrane transport protein MmpL12	cell wall and cell processes	1674.96	0.461477	0.151152	3.05306	0.00226523	0.00768765
Rv1523	Rv1523	Probable methyltransferase	intermediary metabolism and respiration	421.056	-0.130376	0.162323	-0.803188	0.421866	0.53888
Rv1524	Rv1524	Probable glycosyltransferase	intermediary metabolism and respiration	341.995	-0.447606	0.168292	-2.6597	0.00782092	0.0212554
Rv1525	wbbL2	Possible rhamnosyl transferase WbbL2	conserved hypotheticals	487.235	0.205455	0.175626	1.16984	0.242065	0.349341
Rv1526c	Rv1526c	Probable glycosyltransferase	intermediary metabolism and respiration	1188.09	1.48841	0.16332	9.11344	7.98076e-20	1.78459e-17
Rv1527c	pks5	Probable polyketide synthase Pks5	lipid metabolism	1583.44	-0.336644	0.159729	-2.1076	0.035066	0.0735108
Rv1528c	papA4	Probable conserved polyketide synthase associated protein PapA4	lipid metabolism	962.989	1.21431	0.268803	4.51747	6.25832e-06	5.3031e-05
Rv1529	fadD24	Probable fatty-acid-AMP ligase FadD24 (fatty-acid-AMP synthetase) (fatty-acid-AMP synthase)	lipid metabolism	2505.53	0.790346	0.150139	5.26409	1.40883e-07	2.13179e-06
Rv1530	adh	Probable alcohol dehydrogenase Adh	intermediary metabolism and respiration	743.283	0.157366	0.159337	0.987633	0.323332	0.437891
Rv1531	Rv1531	Conserved protein	conserved hypotheticals	485.066	0.575392	0.188971	3.04488	0.00232776	0.00786669
Rv1532c	Rv1532c	Conserved hypothetical protein	conserved hypotheticals	1716.03	0.641344	0.206037	3.11276	0.0018535	0.00650988
Rv1533	Rv1533	Conserved protein	conserved hypotheticals	9569.63	-0.41516	0.190667	-2.17741	0.02945	0.0638664
Rv1534	Rv1534	Probable transcriptional regulator	regulatory proteins	2682.72	-0.55894	0.238509	-2.34348	0.0191048	0.0452067
Rv1535	Rv1535	Unknown protein	conserved hypotheticals	11795.8	-0.0212639	0.253564	-0.0838601	0.933168	0.953541
Rv1536	ileS	Isoleucyl-tRNA synthetase IleS	information pathways	13479.5	-0.536169	0.239675	-2.23707	0.0252819	0.056849
Rv1537	dinX	Probable DNA polymerase IV DinX (pol IV 1) (DNA nucleotidyltransferase (DNA-directed))	information pathways	653.939	-0.890893	0.233688	-3.81232	0.000137667	0.000742776
Rv1538c	ansA	Probable L-aparaginase AnsA	intermediary metabolism and respiration	690.678	-0.090066	0.146125	-0.616362	0.537656	0.648506
Rv1539	lspA	Probable lipoprotein signal peptidase LspA	cell wall and cell processes	1063.41	-0.872894	0.134269	-6.5011	7.97327e-11	2.63053e-09
Rv1540	Rv1540	Conserved hypothetical protein member of yabO/yceC/yfiI family	conserved hypotheticals	1511.55	-0.798199	0.169038	-4.72202	2.33514e-06	2.32647e-05
Rv1541c	lprI	Possible lipoprotein LprI	cell wall and cell processes	151.402	0.460126	0.206015	2.23346	0.0255187	0.0572535
Rv1542c	glbN	Hemoglobin GlbN	intermediary metabolism and respiration	123.77	0.358074	0.240067	1.49156	0.135815	0.222127
Rv1543	Rv1543	Possible fatty acyl-CoA reductase	lipid metabolism	1430.9	0.215235	0.197739	1.08848	0.276383	0.388558
Rv1544	Rv1544	Possible ketoacyl reductase	lipid metabolism	1009.78	-0.300896	0.13371	-2.25036	0.0244263	0.0554204
Rv1545	Rv1545	Hypothetical protein	conserved hypotheticals	507.145	-0.340239	0.158166	-2.15115	0.0314647	0.0674722
Rv1546	Rv1546	Conserved protein	conserved hypotheticals	552.83	-0.659173	0.155684	-4.23406	2.29514e-05	0.000161339
Rv1547	dnaE1	Probable DNA polymerase III (alpha chain) DnaE1 (DNA nucleotidyltransferase)	information pathways	3173.93	-0.0722422	0.172837	-0.417979	0.675962	0.764685
Rv1548c	PPE21	PPE family protein PPE21	PE/PPE	364.548	-0.11422	0.192136	-0.594478	0.552193	0.662592
Rv1549	fadD11.1	Possible fatty-acid-CoA ligase FadD11.1 (fatty-acid-CoA synthetase) (fatty-acid-CoA synthase)	lipid metabolism	117.895	-0.127361	0.220555	-0.577456	0.563631	0.673358
Rv1550	fadD11	Probable fatty-acid-CoA ligase FadD11 (fatty-acid-CoA synthetase) (fatty-acid-CoA synthase)	lipid metabolism	261.454	-0.255038	0.191486	-1.33188	0.182898	0.280872
Rv1551	plsB1	Possible acyltransferase PlsB1	lipid metabolism	196.734	0.25574	0.235607	1.08545	0.277721	0.390031
Rv1552	frdA	Probable fumarate reductase [flavoprotein subunit] FrdA (fumarate dehydrogenase) (fumaric hydrogenase)	intermediary metabolism and respiration	238.7	0.224047	0.266854	0.839585	0.401141	0.518495
Rv1553	frdB	Probable fumarate reductase [iron-sulfur subunit] FrdB (fumarate dehydrogenase) (fumaric hydrogenase)	intermediary metabolism and respiration	85.0884	0.0556839	0.282815	0.196892	0.843912	0.891535
Rv1554	frdC	Probable fumarate reductase [membrane anchor subunit] FrdC (fumarate dehydrogenase) (fumaric hydrogenase)	intermediary metabolism and respiration	71.1093	0.392385	0.266597	1.47183	0.141067	0.229108
Rv1555	frdD	Probable fumarate reductase [membrane anchor subunit] FrdD (fumarate dehydrogenase) (fumaric hydrogenase)	intermediary metabolism and respiration	101.198	0.269661	0.225473	1.19598	0.231704	0.336681
Rv1556	Rv1556	Possible regulatory protein	regulatory proteins	528.666	0.439916	0.161144	2.72996	0.00633412	0.0179921
Rv1557	mmpL6	Probable conserved transmembrane transport protein MmpL6	cell wall and cell processes	1816.28	0.57952	0.174372	3.32347	0.00088905	0.00350826
Rv1558	Rv1558	Conserved protein	conserved hypotheticals	1778.38	0.0232451	0.15171	0.153221	0.878224	0.916239
Rv1559	ilvA	Probable threonine dehydratase IlvA	intermediary metabolism and respiration	4740.06	-0.413943	0.145883	-2.83751	0.00454671	0.0137082
Rv1560	vapB11	Possible antitoxin VapB11	virulence, detoxification, adaptation	609.634	0.169827	0.168395	1.0085	0.313212	0.427349
Rv1561	vapC11	Possible toxin VapC11	virulence, detoxification, adaptation	817.979	0.673788	0.180721	3.72833	0.000192752	0.000983305
Rv1562c	treZ	Maltooligosyltrehalose trehalohydrolase TreZ	virulence, detoxification, adaptation	784.075	0.636869	0.153962	4.13653	3.52591e-05	0.000234188
Rv1563c	treY	Maltooligosyltrehalose synthase TreY	virulence, detoxification, adaptation	926.497	0.34087	0.15222	2.23932	0.025135	0.0566135
Rv1564c	treX	Probable maltooligosyltrehalose synthase TreX	virulence, detoxification, adaptation	1275.34	0.11265	0.174243	0.646508	0.51795	0.631168
Rv1565c	Rv1565c	Conserved hypothetical membrane protein	cell wall and cell processes	3393.09	0.419551	0.141844	2.95782	0.00309818	0.00995227
Rv1566c	Rv1566c	Possible Inv protein	virulence, detoxification, adaptation	1031.02	-0.127746	0.201229	-0.634828	0.525541	0.637908
Rv1567c	Rv1567c	Probable hypothetical membrane protein	cell wall and cell processes	421.478	0.507884	0.170965	2.97069	0.00297133	0.00961384
Rv1568	bioA	Adenosylmethionine-8-amino-7-oxononanoate aminotransferase BioA	intermediary metabolism and respiration	2074.85	0.0173144	0.166503	0.103988	0.917178	0.942748
Rv1569	bioF1	Probable 8-amino-7-oxononanoate synthase BioF1 (AONS) (8-amino-7-ketopelargonate synthase) (7-keto-8-amino-pelargonic acid synthetase) (7-KAP synthetase) (L-alanine--pimelyl CoA ligase)	intermediary metabolism and respiration	1087.8	-0.55159	0.15484	-3.56232	0.000367586	0.00165311
Rv1570	bioD	Dethiobiotin synthetase BioD	intermediary metabolism and respiration	666.708	-0.588438	0.166151	-3.54159	0.00039772	0.00175721
Rv1571	Rv1571	Conserved protein	conserved hypotheticals	203.82	-0.844249	0.194873	-4.33231	1.47551e-05	0.000110594
Rv1572c	Rv1572c	Conserved hypothetical protein	insertion seqs and phages	100.503	0.741144	0.302551	2.44965	0.0142994	0.0353967
Rv1573	Rv1573	Probable PhiRv1 phage protein	insertion seqs and phages	162.744	-0.412593	0.216946	-1.90182	0.0571946	0.109259
Rv1574	Rv1574	Probable PhiRv1 phage related protein	insertion seqs and phages	268.339	0.96784	0.200227	4.83373	1.34001e-06	1.45379e-05
Rv1575	Rv1575	Probable PhiRv1 phage protein	insertion seqs and phages	220.705	0.876486	0.204917	4.27727	1.89197e-05	0.000137458
Rv1576c	Rv1576c	Probable PhiRv1 phage protein	insertion seqs and phages	2290.88	-0.211552	0.141356	-1.49659	0.134499	0.22061
Rv1577c	Rv1577c	Probable PhiRv1 phage protein	insertion seqs and phages	11046	1.53075	0.18999	8.05697	7.82107e-16	8.99423e-14
Rv1578c	Rv1578c	Probable PhiRv1 phage protein	insertion seqs and phages	211.019	0.0906267	0.184873	0.49021	0.623985	0.723579
Rv1579c	Rv1579c	Probable PhiRv1 phage protein	insertion seqs and phages	83.9211	-0.309466	0.225117	-1.37469	0.169228	0.264521
Rv1580c	Rv1580c	Probable PhiRv1 phage protein	insertion seqs and phages	56.4235	-0.761114	0.281271	-2.70598	0.00681031	0.0190226
Rv1581c	Rv1581c	Probable PhiRv1 phage protein	insertion seqs and phages	98.5785	-0.276738	0.248704	-1.11272	0.265829	0.37635
Rv1582c	Rv1582c	Probable PhiRv1 phage protein	insertion seqs and phages	970.826	0.211784	0.173008	1.22413	0.220902	0.32391
Rv1583c	Rv1583c	Probable PhiRv1 phage protein	insertion seqs and phages	806.035	0.154448	0.215051	0.718196	0.472637	0.587875
Rv1584c	Rv1584c	Possible PhiRv1 phage protein	insertion seqs and phages	1570.28	0.964041	0.190732	5.05443	4.3167e-07	5.55103e-06
Rv1585c	Rv1585c	Possible phage PhiRv1 protein	insertion seqs and phages	869.273	-0.338105	0.185596	-1.82173	0.0684956	0.127685
Rv1586c	Rv1586c	Probable PhiRv1 integrase	insertion seqs and phages	4190.34	-0.117817	0.176065	-0.669165	0.50339	0.616787
Rv1587c	Rv1587c	Partial REP13E12 repeat protein	insertion seqs and phages	2541.7	0.201687	0.177766	1.13457	0.256556	0.366019
Rv1588c	Rv1588c	Partial REP13E12 repeat protein	insertion seqs and phages	535.173	0.511273	0.153425	3.33241	0.00086098	0.00341087
Rv1589	bioB	Probable biotin synthetase BioB	intermediary metabolism and respiration	2665.11	-0.447644	0.147262	-3.03977	0.00236756	0.00798455
Rv1590	Rv1590	Conserved hypothetical protein	conserved hypotheticals	1096.26	-0.233136	0.173192	-1.34611	0.178266	0.275545
Rv1591	Rv1591	Probable transmembrane protein	cell wall and cell processes	1125.92	-0.524621	0.200769	-2.61306	0.00897367	0.0238567
Rv1592c	Rv1592c	Conserved hypothetical protein	conserved hypotheticals	3280.59	0.141691	0.142921	0.991388	0.321496	0.435844
Rv1593c	Rv1593c	Conserved protein	conserved hypotheticals	2555.8	0.661443	0.200265	3.30284	0.000957117	0.00373294
Rv1594	nadA	Probable quinolinate synthetase NadA	intermediary metabolism and respiration	12485.6	0.0920718	0.162329	0.567192	0.570584	0.679467
Rv1595	nadB	Probable L-aspartate oxidase NadB	intermediary metabolism and respiration	9997.41	-0.624409	0.156388	-3.99268	6.53301e-05	0.000396014
Rv1596	nadC	Probable nicotinate-nucleotide pyrophosphatase NadC	intermediary metabolism and respiration	4362.04	-0.611533	0.188975	-3.23605	0.00121195	0.00455898
Rv1597	Rv1597	Hypothetical protein	conserved hypotheticals	1663.83	-0.326152	0.158808	-2.05375	0.04	0.0817258
Rv1598c	Rv1598c	Conserved protein	conserved hypotheticals	1159.59	0.570479	0.160489	3.55463	0.000378511	0.00168903
Rv1599	hisD	Probable histidinol dehydrogenase HisD (HDH)	intermediary metabolism and respiration	3673.74	-0.409539	0.141854	-2.88705	0.00388872	0.0120772
Rv1600	hisC1	Probable histidinol-phosphate aminotransferase HisC1	intermediary metabolism and respiration	3262.31	0.590253	0.131851	4.47666	7.58206e-06	6.22812e-05
Rv1601	hisB	Probable imidazole glycerol-phosphate dehydratase HisB	intermediary metabolism and respiration	899.142	-0.012501	0.186076	-0.067182	0.946437	0.963129
Rv1602	hisH	Probable amidotransferase HisH	intermediary metabolism and respiration	484.02	-1.08481	0.202602	-5.35436	8.5858e-08	1.39029e-06
Rv1603	hisA	Probable phosphoribosylformimino-5-aminoimidazole carboxamide ribotide isomerase HisA	intermediary metabolism and respiration	1022.07	-0.284483	0.152818	-1.86158	0.062662	0.118078
Rv1604	impA	Probable inositol-monophosphatase ImpA (imp)	intermediary metabolism and respiration	1030.34	-0.398053	0.152562	-2.60912	0.00907748	0.0241008
Rv1605	hisF	Probable cyclase HisF	intermediary metabolism and respiration	837.027	-0.708998	0.161501	-4.39005	1.13327e-05	8.80581e-05
Rv1606	hisI	Probable phosphoribosyl-AMP 1,6 cyclohydrolase HisI	intermediary metabolism and respiration	793.874	0.176089	0.135871	1.29601	0.194972	0.295024
Rv1607	chaA	Probable ionic transporter integral membrane protein ChaA	cell wall and cell processes	1174.5	-0.0260055	0.127692	-0.203658	0.838621	0.887571
Rv1608c	bcpB	Probable peroxidoxin BcpB	virulence, detoxification, adaptation	1112.97	0.585438	0.198254	2.95297	0.00314736	0.0101022
Rv1609	trpE	Anthranilate synthase component I TrpE (glutamine amidotransferase)	intermediary metabolism and respiration	2513.58	-0.392101	0.13165	-2.97835	0.00289807	0.00943747
Rv1610	Rv1610	Possible conserved membrane protein	cell wall and cell processes	773.198	-1.00567	0.184027	-5.4648	4.63435e-08	8.05237e-07
Rv1611	trpC	Probable indole-3-glycerol phosphate synthase TrpC	intermediary metabolism and respiration	5786.31	-0.0136814	0.150039	-0.0911859	0.927345	0.950487
Rv1612	trpB	Tryptophan synthase, beta subunit TrpB	intermediary metabolism and respiration	2096.52	-0.163507	0.20601	-0.793686	0.427378	0.544711
Rv1613	trpA	Probable tryptophan synthase, alpha subunit TrpA	intermediary metabolism and respiration	1005.15	-0.872071	0.185075	-4.71198	2.45323e-06	2.4183e-05
Rv1614	lgt	Possible prolipoprotein diacylglyceryl transferases Lgt	cell wall and cell processes	3127.89	-0.0509201	0.128532	-0.396168	0.691981	0.777127
Rv1615	Rv1615	Probable membrane protein	cell wall and cell processes	2646.09	0.420541	0.165355	2.54326	0.0109824	0.0282815
Rv1616	Rv1616	Conserved membrane protein	cell wall and cell processes	1591.96	-0.163231	0.171445	-0.952092	0.34105	0.457118
Rv1617	pykA	Probable pyruvate kinase PykA	intermediary metabolism and respiration	6226.97	-0.358954	0.163402	-2.19675	0.028038	0.061333
Rv1618	tesB1	Probable acyl-CoA thioesterase II TesB1	lipid metabolism	2313.2	-0.0035559	0.178251	-0.0199488	0.984084	0.988258
Rv1619	Rv1619	Conserved membrane protein	cell wall and cell processes	1240.74	-0.0392826	0.172188	-0.228137	0.819539	0.874544
Rv1620c	cydC	Probable 'component linked with the assembly of cytochrome' transport transmembrane ATP-binding protein ABC transporter CydC	intermediary metabolism and respiration	342.914	0.115208	0.218694	0.526801	0.598332	0.702739
Rv1621c	cydD	Probable 'component linked with the assembly of cytochrome' transport transmembrane ATP-binding protein ABC transporter CydD	intermediary metabolism and respiration	1268.91	0.421507	0.211175	1.99601	0.0459332	0.0912093
Rv1622c	cydB	Probable integral membrane cytochrome D ubiquinol oxidase (subunit II) CydB (cytochrome BD-I oxidase subunit II)	intermediary metabolism and respiration	329.446	0.338328	0.206554	1.63796	0.10143	0.17582
Rv1623c	cydA	Probable integral membrane cytochrome D ubiquinol oxidase (subunit I) CydA (cytochrome BD-I oxidase subunit I)	intermediary metabolism and respiration	1129.41	0.888682	0.246427	3.60627	0.000310625	0.00144707
Rv1624c	Rv1624c	Probable conserved membrane protein	cell wall and cell processes	423.335	0.3948	0.152538	2.58821	0.00964762	0.0253802
Rv1625c	cya	Membrane-anchored adenylyl cyclase Cya (ATP pyrophosphate-lyase) (adenylate cyclase)	intermediary metabolism and respiration	2793.79	0.505723	0.134415	3.7624	0.000168289	0.000871769
Rv1626	Rv1626	Probable two-component system transcriptional regulator	regulatory proteins	1650.25	0.44716	0.174808	2.558	0.0105276	0.0274084
Rv1627c	Rv1627c	Probable nonspecific lipid-transfer protein	lipid metabolism	8082.46	-0.556064	0.156593	-3.55101	0.000383761	0.00170867
Rv1628c	Rv1628c	Conserved protein	conserved hypotheticals	4389.67	-0.745333	0.134251	-5.55179	2.82753e-08	5.17309e-07
Rv1629	polA	Probable DNA polymerase I PolA	information pathways	1697.81	-0.394235	0.173383	-2.27378	0.0229794	0.0526121
Rv1630	rpsA	30S ribosomal protein S1 RpsA	information pathways	15828.7	-0.0894812	0.184042	-0.4862	0.626825	0.724892
Rv1631	coaE	Probable dephospho-CoA kinase CoaE (dephosphocoenzyme a kinase)	intermediary metabolism and respiration	3713.24	-0.830037	0.20545	-4.0401	5.34279e-05	0.000332376
Rv1632c	Rv1632c	Hypothetical protein	conserved hypotheticals	871.319	0.333355	0.156972	2.12366	0.0336986	0.0712004
Rv1633	uvrB	Probable excinuclease ABC (subunit B - helicase) UvrB	information pathways	2440.4	-0.190054	0.142217	-1.33636	0.181431	0.279091
Rv1634	Rv1634	Possible drug efflux membrane protein	cell wall and cell processes	1045.29	-0.296842	0.163102	-1.81997	0.0687629	0.12799
Rv1635c	Rv1635c	Probable mannosyltransferase. Probable conserved transmembrane protein.	cell wall and cell processes	2027.06	0.319288	0.147924	2.15846	0.0308923	0.0665455
Rv1636	TB15.3	Iron-regulated universal stress protein family protein TB15.3	virulence, detoxification, adaptation	3073.43	0.148732	0.170054	0.874613	0.381784	0.500385
Rv1637c	Rv1637c	Conserved protein	conserved hypotheticals	1268.01	0.386646	0.153658	2.51628	0.0118601	0.030175
Rv1638	uvrA	Probable excinuclease ABC (subunit A - DNA-binding ATPase) UvrA	information pathways	4411.97	-0.215127	0.1471	-1.46246	0.143616	0.23271
Rv1638A	Rv1638A	Conserved hypothetical protein	conserved hypotheticals	1738.46	-0.165135	0.223718	-0.738141	0.460429	0.576252
Rv1639c	Rv1639c	Conserved hypothetical membrane protein	cell wall and cell processes	9765.86	-0.0796073	0.170408	-0.467158	0.640387	0.736445
Rv1640c	lysX	Lysyl-tRNA synthetase 2 LysX	information pathways	1459.38	0.0734069	0.136294	0.538592	0.590168	0.695994
Rv1641	infC	Probable initiation factor if-3 InfC	information pathways	12297	-0.359835	0.143712	-2.50386	0.0122845	0.0310585
Rv1642	rpmI	50S ribosomal protein L35 RpmI	information pathways	4155.7	-1.45538	0.185074	-7.86379	3.72687e-15	4.05423e-13
Rv1643	rplT	50S ribosomal protein L20 RplT	information pathways	7554.53	-1.24529	0.168078	-7.40903	1.27231e-13	8.82941e-12
Rv1644	tsnR	Possible 23S rRNA methyltransferase TsnR	information pathways	6587.68	-1.23401	0.184452	-6.69013	2.22966e-11	8.54702e-10
Rv1645c	Rv1645c	Conserved hypothetical protein	conserved hypotheticals	628.994	0.549022	0.180308	3.04491	0.0023275	0.00786669
Rv1646	PE17	PE family protein PE17	PE/PPE	8861.36	0.229061	0.136105	1.68298	0.0923796	0.162526
Rv1647	Rv1647	Adenylate cyclase (ATP pyrophosphate-lyase) (adenylyl cyclase)	intermediary metabolism and respiration	4286.67	0.0464812	0.203011	0.228959	0.818901	0.874421
Rv1648	Rv1648	Probable transmembrane protein	cell wall and cell processes	843.595	-0.474838	0.144862	-3.27786	0.00104596	0.00401335
Rv1649	pheS	Probable phenylalanyl-tRNA synthetase, alpha chain PheS	information pathways	1188.92	-0.200134	0.13762	-1.45425	0.145878	0.235458
Rv1650	pheT	Probable phenylalanyl-tRNA synthetase, beta chain PheT	information pathways	2334.05	-0.611701	0.184558	-3.31442	0.000918351	0.00359918
Rv1651c	PE_PGRS30	PE-PGRS family protein PE_PGRS30	PE/PPE	1825.39	0.428832	0.164883	2.60083	0.00929988	0.024594
Rv1652	argC	Probable N-acetyl-gamma-glutamyl-phoshate reductase ArgC	intermediary metabolism and respiration	2718.45	0.697283	0.298774	2.33382	0.0196053	0.0461741
Rv1653	argJ	Probable glutamate N-acetyltransferase ArgJ	intermediary metabolism and respiration	1114.17	-0.442832	0.174647	-2.53559	0.0112259	0.028798
Rv1654	argB	Probable acetylglutamate kinase ArgB	intermediary metabolism and respiration	945.585	-0.833015	0.182029	-4.57626	4.73352e-06	4.16902e-05
Rv1655	argD	Probable acetylornithine aminotransferase ArgD	intermediary metabolism and respiration	979.843	-0.795745	0.195591	-4.06842	4.7334e-05	0.000301454
Rv1656	argF	Probable ornithine carbamoyltransferase, anabolic ArgF	intermediary metabolism and respiration	587.353	-0.628445	0.168607	-3.72728	0.000193557	0.00098616
Rv1657	argR	Probable arginine repressor ArgR (AHRC)	regulatory proteins	362.023	-0.715693	0.166997	-4.28567	1.82192e-05	0.00013309
Rv1658	argG	Probable argininosuccinate synthase ArgG	intermediary metabolism and respiration	1013.64	-0.48234	0.166727	-2.893	0.00381584	0.0119245
Rv1659	argH	Probable argininosuccinate lyase ArgH	intermediary metabolism and respiration	735.551	-0.376794	0.148469	-2.53786	0.0111532	0.0286481
Rv1660	pks10	Chalcone synthase Pks10	lipid metabolism	1570.74	-0.14742	0.144659	-1.01909	0.308161	0.422031
Rv1661	pks7	Probable polyketide synthase Pks7	lipid metabolism	1084.11	-0.416091	0.17504	-2.37712	0.0174484	0.0420035
Rv1662	pks8	Probable polyketide synthase Pks8	lipid metabolism	343.026	0.0505525	0.2093	0.241532	0.809143	0.867786
Rv1663	pks17	Probable polyketide synthase Pks17	lipid metabolism	1427.62	1.17205	0.168424	6.95894	3.4285e-12	1.51645e-10
Rv1664	pks9	Probable polyketide synthase Pks9	lipid metabolism	905.315	0.762258	0.185391	4.11162	3.92901e-05	0.000256725
Rv1665	pks11	Chalcone synthase Pks11	lipid metabolism	729.53	0.280475	0.253077	1.10826	0.26775	0.37867
Rv1666c	cyp139	Probable cytochrome P450 139 Cyp139	intermediary metabolism and respiration	336.432	0.000372548	0.160766	0.00231733	0.998151	0.998647
Rv1667c	Rv1667c	Probable second part of macrolide-transport ATP-binding protein ABC transporter	cell wall and cell processes	421.615	0.225613	0.163165	1.38273	0.166749	0.261458
Rv1668c	Rv1668c	Probable first part of macrolide-transport ATP-binding protein ABC transporter	cell wall and cell processes	445.302	-0.419236	0.153871	-2.72459	0.00643806	0.0182103
Rv1669	Rv1669	Hypothetical protein	conserved hypotheticals	99.7485	0.595284	0.256775	2.31831	0.0204325	0.0477895
Rv1670	Rv1670	Conserved hypothetical protein	conserved hypotheticals	380.048	0.759373	0.165519	4.58782	4.47901e-06	3.9885e-05
Rv1671	Rv1671	Probable membrane protein	cell wall and cell processes	206.483	0.365225	0.227063	1.60847	0.107732	0.184363
Rv1672c	Rv1672c	Probable conserved integral membrane transport protein	cell wall and cell processes	888.714	1.12731	0.160826	7.00949	2.39189e-12	1.08172e-10
Rv1673c	Rv1673c	Conserved hypothetical protein	conserved hypotheticals	337.02	0.51306	0.202417	2.53467	0.0112552	0.028855
Rv1674c	Rv1674c	Probable transcriptional regulatory protein	regulatory proteins	399.898	-0.0356577	0.221861	-0.160721	0.872313	0.912438
Rv1675c	cmr	Probable transcriptional regulatory protein Cmr	regulatory proteins	221.284	0.562998	0.20709	2.71861	0.00655565	0.0184521
Rv1676	Rv1676	Unknown protein	conserved hypotheticals	2573.36	0.858053	0.178861	4.79732	1.60806e-06	1.69436e-05
Rv1677	dsbF	Probable conserved lipoprotein DsbF	cell wall and cell processes	1396.32	0.393354	0.178535	2.20324	0.0275779	0.060557
Rv1678	Rv1678	Probable integral membrane protein	cell wall and cell processes	721.11	-0.938649	0.150397	-6.24116	4.3435e-10	1.24876e-08
Rv1679	fadE16	Possible acyl-CoA dehydrogenase FadE16	lipid metabolism	656.84	-0.243879	0.169751	-1.43668	0.150808	0.241929
Rv1680	Rv1680	Hypothetical protein	conserved hypotheticals	356.186	-0.0609367	0.183977	-0.331219	0.740479	0.817676
Rv1681	moeX	Possible molybdopterin biosynthesis protein MoeX	intermediary metabolism and respiration	280.128	-0.0680913	0.176539	-0.385702	0.699718	0.784065
Rv1682	Rv1682	Probable coiled-coil structural protein	conserved hypotheticals	3203.31	0.73202	0.184903	3.95894	7.52843e-05	0.000445617
Rv1683	Rv1683	Possible bifunctional enzyme; long-chain acyl-CoA synthase and lipase.	lipid metabolism	3725.61	-0.0858527	0.137827	-0.622901	0.533349	0.643891
Rv1684	Rv1684	Conserved hypothetical protein	conserved hypotheticals	597.523	-0.0636777	0.153711	-0.414268	0.678678	0.766679
Rv1685c	Rv1685c	Conserved hypothetical protein	conserved hypotheticals	356.551	0.325601	0.184447	1.76529	0.0775154	0.141368
Rv1686c	Rv1686c	Probable conserved integral membrane protein ABC transporter	cell wall and cell processes	388.002	0.451358	0.172003	2.62412	0.00868721	0.0232487
Rv1687c	Rv1687c	Probable conserved ATP-binding protein ABC transporter	cell wall and cell processes	189.767	0.197757	0.182688	1.08249	0.279036	0.391331
Rv1688	mpg	Possible 3-methyladenine DNA glycosylase Mpg	information pathways	269.222	-0.0396443	0.204726	-0.193646	0.846453	0.893516
Rv1689	tyrS	Probable tyrosyl-tRNA synthase TyrS (TYRRS)	information pathways	1571.82	0.21378	0.208682	1.02443	0.305633	0.419727
Rv1690	lprJ	Probable lipoprotein LprJ	cell wall and cell processes	8885.87	0.341515	0.251843	1.35606	0.175079	0.271558
Rv1691	Rv1691	Conserved hypothetical protein	conserved hypotheticals	5083.39	-0.452262	0.213726	-2.11608	0.0343376	0.0723607
Rv1692	Rv1692	Probable phosphatase	intermediary metabolism and respiration	1631.24	-0.987013	0.176514	-5.5917	2.24863e-08	4.24918e-07
Rv1693	Rv1693	Conserved hypothetical protein	conserved hypotheticals	1182.28	-0.0363967	0.134836	-0.269932	0.787212	0.851297
Rv1694	tlyA	2'-O-methyltransferase TlyA	virulence, detoxification, adaptation	1753.07	-0.328545	0.124424	-2.64052	0.00827782	0.0222864
Rv1695	ppnK	Inorganic polyphosphate/ATP-NAD kinase PpnK (poly(P)/ATP NAD kinase)	intermediary metabolism and respiration	1074.21	-0.658822	0.136203	-4.83704	1.31784e-06	1.4336e-05
Rv1696	recN	Probable DNA repair protein RecN (recombination protein N)	information pathways	1309.57	-0.613828	0.167892	-3.6561	0.000256083	0.00124036
Rv1697	Rv1697	Conserved hypothetical protein	conserved hypotheticals	751.503	0.216727	0.221732	0.977426	0.328358	0.443355
Rv1698	mctB	Outer membrane protein MctB	cell wall and cell processes	490.598	0.361516	0.173564	2.0829	0.0372605	0.0772264
Rv1699	pyrG	Probable CTP synthase PyrG	intermediary metabolism and respiration	3399.44	0.573757	0.154654	3.70994	0.000207311	0.00104255
Rv1700	Rv1700	NUDIX hydrolase	information pathways	867.017	0.499573	0.14642	3.41191	0.000645094	0.0026713
Rv1701	Rv1701	Probable integrase/recombinase	insertion seqs and phages	374.586	-0.154857	0.154907	-0.99968	0.317466	0.431689
Rv1702c	Rv1702c	Conserved hypothetical protein	insertion seqs and phages	391.828	0.047063	0.238392	0.197419	0.8435	0.891535
Rv1703c	Rv1703c	Probable catechol-O-methyltransferase	intermediary metabolism and respiration	2031.61	0.20652	0.158799	1.30052	0.193424	0.293343
Rv1704c	cycA	Probable D-serine/alanine/glycine transporter protein CycA	cell wall and cell processes	1693.46	0.341049	0.14884	2.29138	0.0219414	0.0506098
Rv1705c	PPE22	PPE family protein PPE22	PE/PPE	754.425	-0.0190539	0.154728	-0.123144	0.901993	0.933056
Rv1706A	Rv1706A	Conserved hypothetical protein	conserved hypotheticals	51.4446	0.62475	0.278427	2.24386	0.0248417	0.0560784
Rv1706c	PPE23	PPE family protein PPE23	PE/PPE	944.254	-0.744036	0.145962	-5.09748	3.44202e-07	4.69631e-06
Rv1707	Rv1707	Probable conserved transmembrane protein	cell wall and cell processes	10391.8	0.857115	0.178371	4.80523	1.54572e-06	1.63724e-05
Rv1708	Rv1708	Putative initiation inhibitor protein	cell wall and cell processes	1510.98	0.0834157	0.139646	0.597339	0.550281	0.660567
Rv1709	scpA	Possible segregation and condensation protein ScpA	cell wall and cell processes	1172.71	-0.0171065	0.142314	-0.120202	0.904323	0.934506
Rv1710	scpB	Possible segregation and condensation protein ScpB	cell wall and cell processes	1453.67	-0.0635714	0.130118	-0.488566	0.625149	0.724302
Rv1711	Rv1711	Conserved hypothetical protein	conserved hypotheticals	567.582	-0.663677	0.14599	-4.54603	5.4667e-06	4.73193e-05
Rv1712	cmk	Cytidylate kinase Cmk (CMP kinase) (cytidine monophosphate kinase) (ck)	intermediary metabolism and respiration	2639.42	0.995981	0.213905	4.65617	3.22142e-06	3.02243e-05
Rv1713	engA	Probable GTP-binding protein EngA	intermediary metabolism and respiration	1321.14	-0.622966	0.164275	-3.79221	0.000149312	0.000791807
Rv1714	Rv1714	Probable oxidoreductase	intermediary metabolism and respiration	211.309	-1.29983	0.233192	-5.57407	2.48854e-08	4.61583e-07
Rv1715	fadB3	Probable 3-hydroxybutyryl-CoA dehydrogenase FadB3 (beta-hydroxybutyryl-CoA dehydrogenase) (BHBD)	lipid metabolism	179.05	-0.676071	0.236065	-2.86391	0.00418442	0.0128567
Rv1716	Rv1716	Conserved hypothetical protein	conserved hypotheticals	177.122	-0.395575	0.22774	-1.73696	0.0823946	0.14845
Rv1717	Rv1717	Conserved hypothetical protein	conserved hypotheticals	96.1281	-0.148138	0.230417	-0.642914	0.52028	0.63324
Rv1718	Rv1718	Conserved hypothetical protein	conserved hypotheticals	439.194	-0.0297921	0.233773	-0.127441	0.898592	0.930494
Rv1719	Rv1719	Probable transcriptional regulatory protein	regulatory proteins	176.789	-1.04672	0.235213	-4.4501	8.58292e-06	6.89546e-05
Rv1720c	vapC12	Possible toxin VapC12	virulence, detoxification, adaptation	742.079	0.472848	0.193749	2.44051	0.0146665	0.0361276
Rv1721c	vapB12	Possible antitoxin VapB12	virulence, detoxification, adaptation	881.73	0.828964	0.183495	4.51765	6.25305e-06	5.3031e-05
Rv1722	Rv1722	Possible carboxylase	lipid metabolism	535.522	-0.531028	0.19131	-2.77574	0.00550759	0.0159253
Rv1723	Rv1723	Probable hydrolase	intermediary metabolism and respiration	299.846	-0.44212	0.188068	-2.35086	0.0187301	0.0445034
Rv1724c	Rv1724c	Hypothetical protein	conserved hypotheticals	351.652	0.22924	0.161136	1.42265	0.154837	0.24604
Rv1725c	Rv1725c	Conserved hypothetical protein	conserved hypotheticals	448.555	0.202268	0.161492	1.25249	0.21039	0.312364
Rv1726	Rv1726	Probable oxidoreductase	intermediary metabolism and respiration	87.5071	-0.930891	0.261268	-3.56297	0.000366682	0.00165089
Rv1727	Rv1727	Conserved hypothetical protein	conserved hypotheticals	51.1112	-0.166006	0.347745	-0.477377	0.633093	0.730144
Rv1728c	Rv1728c	Conserved hypothetical protein	conserved hypotheticals	677.053	0.402819	0.173112	2.32694	0.0199687	0.0468653
Rv1729c	Rv1729c	Possible S-adenosylmethionine-dependent methyltransferase	lipid metabolism	858.047	0.981986	0.181637	5.40631	6.43361e-08	1.08348e-06
Rv1730c	Rv1730c	Possible penicillin-binding protein	cell wall and cell processes	1275.21	1.19884	0.208197	5.75821	8.50103e-09	1.84121e-07
Rv1731	gabD2	Possible succinate-semialdehyde dehydrogenase [NADP+] dependent (SSDH) GabD2	intermediary metabolism and respiration	1510.04	0.364307	0.162156	2.24665	0.0246625	0.0558267
Rv1732c	Rv1732c	Conserved protein	conserved hypotheticals	1715.96	-0.706777	0.196456	-3.59764	0.000321118	0.00148734
Rv1733c	Rv1733c	Probable conserved transmembrane protein	cell wall and cell processes	3925.54	-0.827816	0.256405	-3.22855	0.00124421	0.00466289
Rv1734c	Rv1734c	Conserved hypothetical protein	conserved hypotheticals	66.0222	1.34154	0.2814	4.76736	1.86655e-06	1.91654e-05
Rv1735c	Rv1735c	Hypothetical membrane protein	cell wall and cell processes	154.405	0.401422	0.187623	2.13952	0.0323936	0.0689187
Rv1736c	narX	Probable nitrate reductase NarX	intermediary metabolism and respiration	2644.61	-0.927158	0.162623	-5.70128	1.18908e-08	2.45438e-07
Rv1737c	narK2	Possible nitrate/nitrite transporter NarK2	cell wall and cell processes	5517.74	-1.07221	0.222909	-4.81006	1.50886e-06	1.60666e-05
Rv1738	Rv1738	Conserved protein	conserved hypotheticals	7629.67	-0.561598	0.247728	-2.267	0.0233904	0.0534011
Rv1739c	Rv1739c	Probable sulphate-transport transmembrane protein ABC transporter	cell wall and cell processes	500.949	1.18639	0.173065	6.85521	7.12083e-12	3.04908e-10
Rv1740	vapB34	Possible antitoxin VapB34	virulence, detoxification, adaptation	926.954	-0.293372	0.194734	-1.50653	0.131931	0.217009
Rv1741	vapC34	Possible toxin VapC34. Contains PIN domain.	virulence, detoxification, adaptation	839.498	-0.391006	0.205991	-1.89817	0.0576733	0.110121
Rv1742	Rv1742	Unknown protein	unknown	469.103	-1.49147	0.21226	-7.02661	2.11607e-12	9.78985e-11
Rv1743	pknE	Probable transmembrane serine/threonine-protein kinase E PknE (protein kinase E) (STPK E)	regulatory proteins	1468.26	-0.00225317	0.140483	-0.0160388	0.987203	0.990047
Rv1744c	Rv1744c	Probable membrane protein	cell wall and cell processes	85.2468	0.527097	0.231911	2.27284	0.0230359	0.0526816
Rv1745c	idi	Probable isopentenyl-diphosphate delta-isomerase Idi (IPP isomerase) (isopentenyl pyrophosphate isomerase)	intermediary metabolism and respiration	132.088	0.02883	0.20532	0.140415	0.888332	0.923195
Rv1746	pknF	Anchored-membrane serine/threonine-protein kinase PknF (protein kinase F) (STPK F)	regulatory proteins	1178.68	0.0773298	0.137414	0.562751	0.573605	0.681817
Rv1747	Rv1747	Probable conserved transmembrane ATP-binding protein ABC transporter	cell wall and cell processes	4257	-0.176524	0.148349	-1.18993	0.234075	0.339673
Rv1748	Rv1748	Unknown protein	conserved hypotheticals	509.747	-0.0336045	0.148966	-0.225586	0.821524	0.875697
Rv1749c	Rv1749c	Possible integral membrane protein	cell wall and cell processes	797.095	0.421569	0.141154	2.9866	0.00282101	0.00925392
Rv1750c	fadD1	Possible fatty-acid-CoA ligase FadD1 (fatty-acid-CoA synthetase) (fatty-acid-CoA synthase)	lipid metabolism	1241.69	1.21513	0.163982	7.41013	1.26176e-13	8.82941e-12
Rv1751	Rv1751	Probable oxidoreductase	intermediary metabolism and respiration	1501.18	-0.314868	0.164387	-1.9154	0.0554414	0.106516
Rv1752	Rv1752	Conserved hypothetical protein	conserved hypotheticals	265.249	-0.185661	0.211159	-0.879244	0.379269	0.497899
Rv1753c	PPE24	PPE family protein PPE24	PE/PPE	305.547	0.331692	0.184132	1.80138	0.0716424	0.132641
Rv1754c	Rv1754c	Conserved protein	conserved hypotheticals	346.834	0.507137	0.229739	2.20745	0.0272829	0.0600662
Rv1755c	plcD	Probable phospholipase C 4 (fragment) PlcD	intermediary metabolism and respiration	98.7677	0.716238	0.26341	2.7191	0.00654605	0.018438
Rv1756c	Rv1756c	Putative transposase	insertion seqs and phages	227.282	0.414793	0.175435	2.36436	0.0180611	0.0432713
Rv1757c	Rv1757c	Putative transposase for insertion sequence element IS6110 (fragment)	insertion seqs and phages	113.269	0.1451	0.198175	0.732181	0.464058	0.579533
Rv1758	cut1	Probable cutinase Cut1	cell wall and cell processes	40.9315	-0.243737	0.357872	-0.681073	0.495825	0.610492
Rv1759c	wag22	PE-PGRS family protein Wag22	PE/PPE	290.237	-1.12096	0.200749	-5.58391	2.35167e-08	4.40255e-07
Rv1760	Rv1760	Possible triacylglycerol synthase (diacylglycerol acyltransferase)	lipid metabolism	1680.34	0.247082	0.199454	1.23879	0.215422	0.317842
Rv1761c	Rv1761c	Possible exported protein	cell wall and cell processes	129.738	0.130786	0.204031	0.641009	0.521517	0.634263
Rv1762c	Rv1762c	Unknown protein	conserved hypotheticals	253.133	-0.0510133	0.198021	-0.257616	0.796703	0.858333
Rv1763	Rv1763	Putative transposase for insertion sequence element IS6110 (fragment)	insertion seqs and phages	68.5604	0.0136542	0.245926	0.0555215	0.955723	0.967501
Rv1764	Rv1764	Putative transposase	insertion seqs and phages	208.692	0.0917292	0.186901	0.490791	0.623575	0.723311
Rv1765A	Rv1765A	Putative transposase (fragment)	insertion seqs and phages	198.566	0.773403	0.203218	3.80578	0.000141356	0.000759624
Rv1765c	Rv1765c	Conserved hypothetical protein	conserved hypotheticals	404.018	-0.7577	0.199912	-3.79016	0.00015055	0.000797321
Rv1766	Rv1766	Conserved protein	conserved hypotheticals	494.812	0.388892	0.172472	2.25481	0.024145	0.054875
Rv1767	Rv1767	Conserved protein	conserved hypotheticals	539.974	-0.0199579	0.180288	-0.110701	0.911854	0.938541
Rv1768	PE_PGRS31	PE-PGRS family protein PE_PGRS31	PE/PPE	519.175	-0.364781	0.180906	-2.01642	0.0437565	0.087972
Rv1769	Rv1769	Conserved protein	conserved hypotheticals	823.358	-0.120119	0.133644	-0.8988	0.368759	0.4876
Rv1770	Rv1770	Conserved protein	conserved hypotheticals	1343.42	0.0482902	0.144568	0.334031	0.738356	0.816227
Rv1771	Rv1771	L-gulono-1,4-lactone dehydrogenase	intermediary metabolism and respiration	832.315	0.145257	0.1643	0.884099	0.376643	0.495259
Rv1772	Rv1772	Hypothetical protein	conserved hypotheticals	13711.9	0.324282	0.195128	1.66189	0.0965348	0.169009
Rv1773c	Rv1773c	Probable transcriptional regulatory protein	regulatory proteins	387.022	0.4772	0.233001	2.04805	0.0405546	0.0827331
Rv1774	Rv1774	Probable oxidoreductase	intermediary metabolism and respiration	2083.67	-0.152116	0.170681	-0.891229	0.372806	0.491016
Rv1775	Rv1775	Conserved hypothetical protein	conserved hypotheticals	1679.13	0.143054	0.131837	1.08508	0.277888	0.390128
Rv1776c	Rv1776c	Possible transcriptional regulatory protein	regulatory proteins	138.581	0.232008	0.222478	1.04284	0.297023	0.410972
Rv1777	cyp144	Probable cytochrome P450 144 Cyp144	intermediary metabolism and respiration	380.137	-0.137612	0.167402	-0.822046	0.411051	0.528081
Rv1778c	Rv1778c	Unknown protein	conserved hypotheticals	1127.5	0.197167	0.171767	1.14787	0.251021	0.359687
Rv1779c	Rv1779c	Possible integral membrane protein	cell wall and cell processes	7025.91	-0.470102	0.12379	-3.79758	0.000146118	0.000777942
Rv1780	Rv1780	Conserved protein	conserved hypotheticals	1282.43	0.557085	0.178777	3.1161	0.00183263	0.00644221
Rv1781c	malQ	Probable 4-alpha-glucanotransferase MalQ (amylomaltase) (disproportionating enzyme) (D-enzyme)	intermediary metabolism and respiration	713.83	0.312962	0.160994	1.94393	0.0519036	0.100813
Rv1782	eccB5	ESX conserved component EccB5. ESX-5 type VII secretion system protein. Probable membrane protein.	cell wall and cell processes	3276.88	-0.429926	0.141044	-3.04817	0.00230242	0.00780072
Rv1783	eccC5	ESX conserved component EccC5. ESX-5 type VII secretion system protein.	cell wall and cell processes	8611.7	-0.146344	0.180683	-0.809945	0.417972	0.534754
Rv1785c	cyp143	Probable cytochrome P450 143 Cyp143	intermediary metabolism and respiration	491.289	0.477586	0.156784	3.04614	0.00231803	0.007847
Rv1786	Rv1786	Probable ferredoxin	intermediary metabolism and respiration	243.257	0.942516	0.232397	4.05562	5.0001e-05	0.000315315
Rv1787	PPE25	PPE family protein PPE25	PE/PPE	168.567	-0.603062	0.188192	-3.2045	0.00135295	0.00500058
Rv1788	PE18	PE family protein PE18	PE/PPE	643.836	-0.267866	0.142023	-1.88608	0.0592847	0.11261
Rv1789	PPE26	PPE family protein PPE26	PE/PPE	3432.34	-0.194658	0.134398	-1.44837	0.147514	0.237592
Rv1790	PPE27	PPE family protein PPE27	PE/PPE	259.915	-0.42333	0.1678	-2.52282	0.0116418	0.0296948
Rv1791	PE19	PE family protein PE19	PE/PPE	1355.51	0.245113	0.182716	1.3415	0.179759	0.277424
Rv1792	esxM	ESAT-6 like protein EsxM	cell wall and cell processes	1014.45	-0.219362	0.231001	-0.949615	0.342308	0.458347
Rv1793	esxN	Putative ESAT-6 like protein EsxN (ESAT-6 like protein 5)	cell wall and cell processes	4020.12	0.754643	0.192545	3.91931	8.88019e-05	0.000508614
Rv1794	Rv1794	Conserved protein	conserved hypotheticals	4054.15	0.00172687	0.212133	0.00814051	0.993505	0.994741
Rv1795	eccD5	ESX conserved component EccD5. ESX-5 type VII secretion system protein. Probable membrane protein.	cell wall and cell processes	3690.4	0.0710948	0.13566	0.524066	0.600233	0.703944
Rv1796	mycP5	Probable proline rich membrane-anchored mycosin MycP5 (serine protease) (subtilisin-like protease) (subtilase-like) (mycosin-5)	intermediary metabolism and respiration	8865.36	0.426815	0.130292	3.27584	0.00105348	0.00403835
Rv1797	eccE5	ESX conserved component EccE5. ESX-5 type VII secretion system protein. Probable membrane protein.	cell wall and cell processes	3270.15	-0.695149	0.182705	-3.80476	0.000141944	0.000761311
Rv1798	eccA5	ESX conserved component EccA5. ESX-5 type VII secretion system protein.	cell wall and cell processes	2741.4	-0.00275509	0.173643	-0.0158664	0.987341	0.990047
Rv1799	lppT	Probable lipoprotein LppT	cell wall and cell processes	232.049	0.18486	0.17808	1.03807	0.299236	0.41346
Rv1800	PPE28	PPE family protein PPE28	PE/PPE	2389.97	0.74763	0.177066	4.22232	2.41804e-05	0.000168676
Rv1801	PPE29	PPE family protein PPE29	PE/PPE	1517.79	0.12735	0.318051	0.400407	0.688857	0.774483
Rv1802	PPE30	PPE family protein PPE30	PE/PPE	425.84	-0.416003	0.206109	-2.01837	0.043553	0.0877381
Rv1803c	PE_PGRS32	PE-PGRS family protein PE_PGRS32	PE/PPE	314.176	-0.432083	0.201679	-2.14243	0.0321587	0.0686314
Rv1804c	Rv1804c	Conserved protein	conserved hypotheticals	143.114	1.02494	0.240752	4.25724	2.06968e-05	0.000147787
Rv1805c	Rv1805c	Hypothetical protein	conserved hypotheticals	31.0917	0.772297	0.436711	1.76844	0.0769875	0.140596
Rv1806	PE20	PE family protein PE20	PE/PPE	1433.93	0.0712082	0.289826	0.245693	0.80592	0.866004
Rv1807	PPE31	PPE family protein PPE31	PE/PPE	1584.08	-0.604142	0.300534	-2.01023	0.0444071	0.0889246
Rv1808	PPE32	PPE family protein PPE32	PE/PPE	1063.92	0.221141	0.180395	1.22587	0.220248	0.323201
Rv1809	PPE33	PPE family protein PPE33	PE/PPE	1140.5	0.254356	0.18334	1.38734	0.165337	0.259853
Rv1810	Rv1810	Conserved protein	conserved hypotheticals	2511.04	0.484685	0.191317	2.53342	0.0112955	0.0289398
Rv1811	mgtC	Possible Mg2+ transport P-type ATPase C MgtC	cell wall and cell processes	2172.13	-0.0823041	0.166151	-0.495356	0.620349	0.720607
Rv1812c	Rv1812c	Probable dehydrogenase	intermediary metabolism and respiration	7400.42	-1.80206	0.282755	-6.37321	1.85111e-10	5.77574e-09
Rv1813c	Rv1813c	Conserved hypothetical protein	conserved hypotheticals	11804	-1.36481	0.25183	-5.41958	5.97395e-08	1.0103e-06
Rv1814	erg3	Membrane-bound C-5 sterol desaturase Erg3 (sterol-C5-desaturase)	lipid metabolism	1086.34	0.543311	0.149201	3.64146	0.000271093	0.00129709
Rv1815	Rv1815	Conserved protein	conserved hypotheticals	1124.4	0.0934567	0.148634	0.628771	0.529499	0.640973
Rv1816	Rv1816	Possible transcriptional regulatory protein	regulatory proteins	557.34	-0.165253	0.142406	-1.16043	0.245874	0.353736
Rv1817	Rv1817	Possible flavoprotein	intermediary metabolism and respiration	784.147	0.103556	0.154349	0.670925	0.502268	0.615975
Rv1818c	PE_PGRS33	PE-PGRS family protein PE_PGRS33	PE/PPE	2529.84	-0.100512	0.149366	-0.672927	0.500994	0.615219
Rv1819c	bacA	Probable drug-transport transmembrane ATP-binding protein ABC transporter BacA	cell wall and cell processes	803.351	0.437642	0.164766	2.65614	0.00790404	0.021409
Rv1820	ilvG	Probable acetolactate synthase IlvG (acetohydroxy-acid synthase)(ALS)	intermediary metabolism and respiration	1535.12	-0.571557	0.143463	-3.98399	6.7767e-05	0.000408939
Rv1821	secA2	Possible preprotein translocase ATPase SecA2	cell wall and cell processes	7449.25	-0.0427046	0.157912	-0.270432	0.786828	0.851297
Rv1822	pgsA2	Probable CDP-diacylglycerol--glycerol-3-phosphate 3-phosphatidyltransferase PgsA2 (PGP synthase) (phosphatidylglycerophosphate synthase) (3-phosphatidyl-1'-glycerol-3'phosphate synthase)	lipid metabolism	822.789	0.039885	0.143202	0.278522	0.780612	0.847117
Rv1823	Rv1823	Conserved protein	conserved hypotheticals	853.521	0.0063557	0.140031	0.045388	0.963798	0.973472
Rv1824	Rv1824	Conserved hypothetical membrane protein	cell wall and cell processes	400.313	0.349421	0.179138	1.95057	0.0511077	0.0995686
Rv1825	Rv1825	Conserved protein	conserved hypotheticals	696.252	0.302066	0.187835	1.60814	0.107804	0.184407
Rv1826	gcvH	Probable glycine cleavage system H protein GcvH	intermediary metabolism and respiration	2813.95	0.418518	0.132293	3.16356	0.00155855	0.00564641
Rv1827	garA	Conserved protein with FHA domain, GarA	conserved hypotheticals	6639.33	-0.0578858	0.157781	-0.366873	0.713713	0.796643
Rv1828	Rv1828	Conserved protein	conserved hypotheticals	3445.88	-0.309685	0.157571	-1.96537	0.0493713	0.0966535
Rv1829	Rv1829	Conserved protein	conserved hypotheticals	2216.31	0.188325	0.131037	1.43718	0.150666	0.241798
Rv1830	Rv1830	Conserved hypothetical protein	conserved hypotheticals	3860.5	0.468787	0.159827	2.93309	0.00335602	0.0107036
Rv1831	Rv1831	Hypothetical protein	conserved hypotheticals	11194.7	0.154553	0.170528	0.906323	0.364765	0.483373
Rv1832	gcvB	Probable glycine dehydrogenase GcvB (glycine decarboxylase) (glycine cleavage system P-protein)	intermediary metabolism and respiration	16859.8	-0.231292	0.15561	-1.48636	0.137184	0.223912
Rv1833c	Rv1833c	Possible haloalkane dehalogenase	intermediary metabolism and respiration	586.387	-0.768294	0.230036	-3.33988	0.000838142	0.00333352
Rv1834	lipZ	Probable hydrolase	intermediary metabolism and respiration	518.001	-0.371777	0.162629	-2.28605	0.0222515	0.051237
Rv1835c	Rv1835c	Conserved hypothetical protein	conserved hypotheticals	1221.36	-0.115459	0.129926	-0.888647	0.374193	0.49252
Rv1836c	Rv1836c	Conserved protein	conserved hypotheticals	3462.07	-0.452646	0.145869	-3.10311	0.00191501	0.00666292
Rv1837c	glcB	Malate synthase G GlcB	intermediary metabolism and respiration	6625.36	-0.201264	0.160091	-1.25719	0.208685	0.310406
Rv1838c	vapC13	Possible toxin VapC13	virulence, detoxification, adaptation	548.83	0.69047	0.165223	4.17902	2.92769e-05	0.000199242
Rv1839c	vapB13	Possible antitoxin VapB13	virulence, detoxification, adaptation	361.628	0.682677	0.171813	3.97337	7.08614e-05	0.000426333
Rv1840c	PE_PGRS34	PE-PGRS family protein PE_PGRS34	PE/PPE	417.44	-0.557878	0.228927	-2.43693	0.0148126	0.0364072
Rv1841c	Rv1841c	Conserved hypothetical membrane protein	cell wall and cell processes	1038	0.0751168	0.185589	0.404748	0.685662	0.772618
Rv1842c	Rv1842c	Conserved hypothetical membrane protein	cell wall and cell processes	1609.83	0.197301	0.143893	1.37116	0.170325	0.26603
Rv1843c	guaB1	Probable inosine-5'-monophosphate dehydrogenase GuaB1(imp dehydrogenase) (IMPDH) (IMPD)	intermediary metabolism and respiration	2079.69	-0.306749	0.156508	-1.95996	0.0500002	0.0976922
Rv1844c	gnd1	Probable 6-phosphogluconate dehydrogenase Gnd1	intermediary metabolism and respiration	2434.72	0.0189557	0.134151	0.141302	0.887632	0.922944
Rv1845c	blaR	Possible sensor-transducer protein BlaR	cell wall and cell processes	4486.2	-0.133881	0.142912	-0.936809	0.348857	0.465721
Rv1846c	blaI	Transcriptional repressor BlaI	regulatory proteins	6057.31	-0.0313605	0.142607	-0.219909	0.825942	0.877387
Rv1847	Rv1847	Conserved protein	conserved hypotheticals	1419.38	0.811038	0.201161	4.03178	5.53549e-05	0.000341723
Rv1848	ureA	Urease gamma subunit UreA (urea amidohydrolase)	intermediary metabolism and respiration	799.814	0.23797	0.163516	1.45533	0.145579	0.235229
Rv1849	ureB	Urease beta subunit UreB (urea amidohydrolase)	intermediary metabolism and respiration	546.507	-0.427556	0.198847	-2.15017	0.0315416	0.067601
Rv1850	ureC	Urease alpha subunit UreC (urea amidohydrolase)	intermediary metabolism and respiration	1038.56	-0.250278	0.157656	-1.58749	0.112402	0.190572
Rv1851	ureF	Urease accessory protein UreF	intermediary metabolism and respiration	350.212	0.0757938	0.18713	0.405032	0.685454	0.772599
Rv1852	ureG	Urease accessory protein UreG	intermediary metabolism and respiration	250.688	-0.235059	0.17704	-1.32771	0.184273	0.282444
Rv1853	ureD	Probable urease accessory protein UreD	intermediary metabolism and respiration	706.092	0.613615	0.162513	3.77578	0.000159507	0.000833789
Rv1854c	ndh	Probable NADH dehydrogenase Ndh	intermediary metabolism and respiration	4416.2	0.171753	0.145428	1.18102	0.237595	0.343999
Rv1855c	Rv1855c	Possible oxidoreductase	intermediary metabolism and respiration	1930.14	0.127374	0.142137	0.89614	0.370178	0.488862
Rv1856c	Rv1856c	Possible oxidoreductase	intermediary metabolism and respiration	2496.5	0.194448	0.138792	1.401	0.161213	0.254564
Rv1857	modA	Probable molybdate-binding lipoprotein ModA	cell wall and cell processes	1365.07	0.72089	0.1472	4.89734	9.71407e-07	1.10138e-05
Rv1858	modB	Probable molybdenum-transport integral membrane protein ABC transporter ModB	cell wall and cell processes	214.254	-0.216507	0.174751	-1.23895	0.215366	0.317842
Rv1859	modC	Probable molybdenum-transport ATP-binding protein ABC transporter ModC	cell wall and cell processes	2510.07	-0.0408134	0.137488	-0.29685	0.766581	0.836856
Rv1860	apa	Alanine and proline rich secreted protein Apa (fibronectin attachment protein) (immunogenic protein MPT32) (antigen MPT-32) (45-kDa glycoprotein) (45/47 kDa antigen)	cell wall and cell processes	2661.8	-0.124685	0.159291	-0.782753	0.433772	0.551057
Rv1861	Rv1861	Probable conserved transmembrane protein	cell wall and cell processes	391.502	-0.785092	0.163553	-4.80023	1.58485e-06	1.67429e-05
Rv1862	adhA	Probable alcohol dehydrogenase AdhA	intermediary metabolism and respiration	1336.13	-0.145254	0.142413	-1.01995	0.307752	0.421901
Rv1863c	Rv1863c	Probable conserved integral membrane protein	cell wall and cell processes	3711.01	-0.0403005	0.145193	-0.277566	0.781346	0.84719
Rv1864c	Rv1864c	Conserved protein	conserved hypotheticals	436.044	0.252862	0.14478	1.74652	0.08072	0.146548
Rv1865c	Rv1865c	Probable short-chain type dehydrogenase	intermediary metabolism and respiration	212.443	0.0116945	0.193264	0.0605106	0.951749	0.965592
Rv1866	Rv1866	Conserved protein	lipid metabolism	807.603	0.208049	0.141172	1.47373	0.140553	0.228392
Rv1867	Rv1867	Conserved protein	lipid metabolism	328.881	-0.479329	0.168419	-2.84605	0.00442657	0.0133962
Rv1868	Rv1868	Conserved hypothetical protein	conserved hypotheticals	1297.48	0.712024	0.199326	3.57216	0.000354048	0.00161022
Rv1869c	Rv1869c	Probable reductase	intermediary metabolism and respiration	5397.22	-0.674658	0.182795	-3.69078	0.000223566	0.00110819
Rv1870c	Rv1870c	Conserved hypothetical protein	conserved hypotheticals	16310.7	-0.155373	0.19447	-0.798957	0.424315	0.541493
Rv1871c	Rv1871c	Conserved protein	conserved hypotheticals	32603.4	0.0133011	0.20197	0.065857	0.947492	0.963531
Rv1872c	lldD2	Possible L-lactate dehydrogenase (cytochrome) LldD2	intermediary metabolism and respiration	114489	0.0622774	0.145014	0.429457	0.667591	0.758036
Rv1873	Rv1873	Conserved hypothetical protein	conserved hypotheticals	140.82	0.590193	0.256587	2.30016	0.0214391	0.0497362
Rv1874	Rv1874	Unknown protein	conserved hypotheticals	1522.2	0.529728	0.231129	2.29192	0.0219105	0.0506098
Rv1875	Rv1875	Conserved protein	conserved hypotheticals	1592.66	0.112365	0.221298	0.507755	0.611625	0.712423
Rv1876	bfrA	Probable bacterioferritin BfrA	intermediary metabolism and respiration	1164.78	0.674951	0.211739	3.18766	0.0014343	0.005253
Rv1877	Rv1877	Probable conserved integral membrane protein	cell wall and cell processes	2726.27	-0.111693	0.145241	-0.769018	0.441882	0.558248
Rv1878	glnA3	Probable glutamine synthetase GlnA3 (glutamine synthase) (GS-I)	intermediary metabolism and respiration	877.867	0.108368	0.14191	0.763635	0.445085	0.561764
Rv1879	Rv1879	Conserved hypothetical protein	conserved hypotheticals	517.571	0.0987345	0.178243	0.553933	0.579625	0.687491
Rv1880c	cyp140	Probable cytochrome P450 140 Cyp140	intermediary metabolism and respiration	1984.86	0.280505	0.165233	1.69763	0.0895769	0.159121
Rv1881c	lppE	Possible conserved lipoprotein LppE	cell wall and cell processes	632.212	0.155042	0.207878	0.745834	0.455768	0.572376
Rv1882c	Rv1882c	Probable short-chain type dehydrogenase/reductase	intermediary metabolism and respiration	1059.54	-0.318912	0.15315	-2.08236	0.03731	0.0772493
Rv1883c	Rv1883c	Conserved hypothetical protein	conserved hypotheticals	1726.69	0.154434	0.172368	0.895958	0.370275	0.488862
Rv1884c	rpfC	Probable resuscitation-promoting factor RpfC	cell wall and cell processes	1291.21	0.430252	0.208979	2.05882	0.039511	0.0809285
Rv1885c	Rv1885c	Chorismate mutase	intermediary metabolism and respiration	1250.44	0.676099	0.201158	3.36103	0.000776518	0.00312236
Rv1886c	fbpB	Secreted antigen 85-B FbpB (85B) (antigen 85 complex B) (mycolyl transferase 85B) (fibronectin-binding protein B) (extracellular alpha-antigen)	lipid metabolism	2556.44	0.540387	0.173827	3.10876	0.00187876	0.00658137
Rv1887	Rv1887	Hypothetical protein	conserved hypotheticals	14620.8	0.053545	0.193605	0.276568	0.782112	0.847223
Rv1888A	Rv1888A	Conserved hypothetical protein	conserved hypotheticals	621.676	1.23231	0.203851	6.04515	1.49273e-09	3.82692e-08
Rv1888c	Rv1888c	Possible transmembrane protein	cell wall and cell processes	415.707	0.533597	0.165043	3.23308	0.00122465	0.00460243
Rv1889c	Rv1889c	Conserved hypothetical protein	conserved hypotheticals	145.92	0.203416	0.201772	1.00815	0.313383	0.427437
Rv1890c	Rv1890c	Hypothetical protein	conserved hypotheticals	162.145	-0.185501	0.206711	-0.897392	0.36951	0.488432
Rv1891	Rv1891	Conserved protein	conserved hypotheticals	2008.37	0.672363	0.139727	4.81196	1.49455e-06	1.59564e-05
Rv1892	Rv1892	Probable membrane protein	cell wall and cell processes	598.769	0.227519	0.156769	1.4513	0.146697	0.236561
Rv1893	Rv1893	Conserved hypothetical protein	conserved hypotheticals	508.106	0.592089	0.192946	3.06868	0.00215009	0.00736521
Rv1894c	Rv1894c	Conserved hypothetical protein	conserved hypotheticals	4111.84	0.132025	0.155636	0.848293	0.396275	0.514004
Rv1895	Rv1895	Possible dehydrogenase	intermediary metabolism and respiration	2494.69	0.250251	0.152839	1.63735	0.101557	0.175889
Rv1896c	Rv1896c	Conserved hypothetical protein	conserved hypotheticals	405.108	-0.200238	0.178305	-1.12301	0.261435	0.370519
Rv1897c	Rv1897c	Conserved hypothetical protein	conserved hypotheticals	336.824	-0.601507	0.165093	-3.64345	0.000269009	0.00129208
Rv1898	Rv1898	Conserved hypothetical protein	conserved hypotheticals	836.822	0.555125	0.149761	3.70674	0.000209945	0.00104896
Rv1899c	lppD	Possible lipoprotein LppD	cell wall and cell processes	5599.67	-0.230265	0.164237	-1.40203	0.160906	0.254278
Rv1900c	lipJ	Probable lignin peroxidase LipJ	intermediary metabolism and respiration	3459.53	0.410723	0.146696	2.79982	0.00511308	0.0149783
Rv1901	cinA	Probable CinA-like protein CinA	virulence, detoxification, adaptation	1360.03	-0.229981	0.139947	-1.64334	0.100312	0.174259
Rv1902c	nanT	Probable sialic acid-transport integral membrane protein NanT	cell wall and cell processes	574.349	0.4906	0.143624	3.41586	0.00063582	0.00263833
Rv1903	Rv1903	Probable conserved membrane protein	cell wall and cell processes	284.963	0.746246	0.193137	3.86381	0.000111633	0.000622328
Rv1904	Rv1904	Conserved hypothetical protein	conserved hypotheticals	9333.22	0.578157	0.15595	3.70733	0.000209456	0.00104896
Rv1905c	aao	Probable D-amino acid oxidase Aao	intermediary metabolism and respiration	1266.7	-0.273346	0.183197	-1.49209	0.135677	0.221991
Rv1906c	Rv1906c	Conserved protein	conserved hypotheticals	1925.69	0.41094	0.126319	3.25318	0.00114121	0.00433745
Rv1907c	Rv1907c	Hypothetical protein	conserved hypotheticals	2241.44	-0.457467	0.160459	-2.85099	0.0043583	0.0132194
Rv1908c	katG	Catalase-peroxidase-peroxynitritase T KatG	virulence, detoxification, adaptation	10087.7	-0.985101	0.184924	-5.32705	9.98201e-08	1.59435e-06
Rv1909c	furA	Ferric uptake regulation protein FurA (fur)	regulatory proteins	2567.67	-0.0241947	0.152036	-0.159138	0.87356	0.91303
Rv1910c	Rv1910c	Probable exported protein	cell wall and cell processes	517.92	0.314024	0.199496	1.57409	0.115467	0.194622
Rv1911c	lppC	Probable lipoprotein LppC	cell wall and cell processes	2239.34	0.796396	0.14454	5.50986	3.59126e-08	6.36777e-07
Rv1912c	fadB5	Possible oxidoreductase FadB5	lipid metabolism	395.606	0.105275	0.173201	0.60782	0.543307	0.65395
Rv1913	Rv1913	Conserved hypothetical protein	conserved hypotheticals	517.786	0.490456	0.16501	2.97229	0.0029559	0.00957929
Rv1914c	Rv1914c	Unknown protein	conserved hypotheticals	465.007	0.70609	0.166031	4.25277	2.11147e-05	0.000149888
Rv1915	aceAa	Probable isocitrate lyase AceAa [first part] (isocitrase) (isocitratase) (Icl)	intermediary metabolism and respiration	2803.56	0.427684	0.145626	2.93687	0.00331548	0.0105911
Rv1916	aceAb	Probable isocitrate lyase AceAb [second part] (isocitrase) (isocitratase) (Icl)	intermediary metabolism and respiration	844.003	0.260031	0.164889	1.57701	0.114793	0.19381
Rv1917c	PPE34	PPE family protein PPE34	PE/PPE	770.514	1.15479	0.237194	4.86855	1.12421e-06	1.25345e-05
Rv1918c	PPE35	PPE family protein PPE35	PE/PPE	1469.98	0.149944	0.145146	1.03306	0.301575	0.415415
Rv1919c	Rv1919c	Conserved protein	conserved hypotheticals	614.498	0.15205	0.140875	1.07932	0.280443	0.392523
Rv1920	Rv1920	Probable membrane protein	cell wall and cell processes	685.541	0.436517	0.135608	3.21895	0.0012866	0.00479495
Rv1921c	lppF	Probable conserved lipoprotein LppF	cell wall and cell processes	357.944	0.684728	0.183254	3.73649	0.00018661	0.000958041
Rv1922	Rv1922	Probable conserved lipoprotein	cell wall and cell processes	1128.51	0.961639	0.179155	5.36764	7.97735e-08	1.30524e-06
Rv1923	lipD	Probable lipase LipD	intermediary metabolism and respiration	2373.97	0.281902	0.127573	2.20973	0.0271242	0.0598716
Rv1924c	Rv1924c	Unknown protein	conserved hypotheticals	585.811	0.647214	0.175561	3.68656	0.000227309	0.00112398
Rv1925	fadD31	Probable acyl-CoA ligase FadD31 (acyl-CoA synthetase) (acyl-CoA synthase)	lipid metabolism	16805.9	0.228977	0.1785	1.28278	0.199568	0.299295
Rv1926c	mpt63	Immunogenic protein Mpt63 (antigen Mpt63/MPB63) (16 kDa immunoprotective extracellular protein)	cell wall and cell processes	629.616	-0.0684637	0.163048	-0.419898	0.67456	0.763742
Rv1927	Rv1927	Conserved hypothetical protein	conserved hypotheticals	893.707	0.158255	0.14833	1.06691	0.286013	0.398615
Rv1928c	Rv1928c	Probable short-chain type dehydrogenase/reductase	intermediary metabolism and respiration	952.679	-0.0425445	0.196639	-0.216358	0.828709	0.879861
Rv1929c	Rv1929c	Conserved hypothetical protein	conserved hypotheticals	5167.58	0.983846	0.18226	5.39803	6.73763e-08	1.12996e-06
Rv1930c	Rv1930c	Conserved hypothetical protein	conserved hypotheticals	58.6863	-0.392981	0.251652	-1.56161	0.118381	0.1987
Rv1931c	Rv1931c	Probable transcriptional regulatory protein	regulatory proteins	478.896	0.37399	0.220979	1.69242	0.0905656	0.160302
Rv1932	tpx	Probable thiol peroxidase Tpx	virulence, detoxification, adaptation	798.054	-0.189491	0.149979	-1.26345	0.206428	0.307529
Rv1933c	fadE18	Probable acyl-CoA dehydrogenase FadE18	lipid metabolism	30.2846	-0.0672101	0.333766	-0.201369	0.84041	0.889001
Rv1934c	fadE17	Probable acyl-CoA dehydrogenase FadE17	lipid metabolism	61.1711	-0.276514	0.292096	-0.946656	0.343814	0.460057
Rv1935c	echA13	Possible enoyl-CoA hydratase EchA13 (enoyl hydrase) (unsaturated acyl-CoA hydratase) (crotonase)	lipid metabolism	163.799	0.113277	0.258101	0.438887	0.660744	0.752758
Rv1936	Rv1936	Possible monooxygenase	intermediary metabolism and respiration	411.531	0.53689	0.21102	2.54426	0.0109509	0.0282257
Rv1937	Rv1937	Possible oxygenase	intermediary metabolism and respiration	497.474	0.616629	0.171445	3.59665	0.000322339	0.00149128
Rv1938	ephB	Probable epoxide hydrolase EphB (epoxide hydratase)	virulence, detoxification, adaptation	176.372	0.2301	0.180267	1.27644	0.201801	0.301951
Rv1939	Rv1939	Probable oxidoreductase	intermediary metabolism and respiration	77.5852	-0.0123067	0.23558	-0.0522401	0.958337	0.96966
Rv1940	ribA1	Probable riboflavin biosynthesis protein RibA1 (GTP cyclohydrolase II)	intermediary metabolism and respiration	284.988	-0.113862	0.211852	-0.537462	0.590948	0.696506
Rv1941	Rv1941	Probable short-chain type dehydrogenase/reductase	intermediary metabolism and respiration	445.309	0.102439	0.177465	0.577236	0.56378	0.673358
Rv1942c	mazF5	Possible toxin MazF5	virulence, detoxification, adaptation	1456.87	0.449882	0.192406	2.33819	0.0193775	0.0457714
Rv1943c	mazE5	Possible antitoxin MazE5	virulence, detoxification, adaptation	992.767	0.437708	0.182753	2.39509	0.0166164	0.0402413
Rv1944c	Rv1944c	Conserved protein	conserved hypotheticals	660.438	0.475893	0.161821	2.94086	0.00327302	0.0104971
Rv1945	Rv1945	Conserved hypothetical protein	insertion seqs and phages	1219.25	0.0647677	0.212771	0.304401	0.760822	0.832226
Rv1946c	lppG	Possible lipoprotein	cell wall and cell processes	361.085	1.26611	0.237617	5.32834	9.91145e-08	1.58939e-06
Rv1947	Rv1947	Hypothetical protein	conserved hypotheticals	315.47	0.367663	0.190474	1.93025	0.0535756	0.103724
Rv1948c	Rv1948c	Hypothetical protein	conserved hypotheticals	100.595	1.07643	0.284869	3.77867	0.000157665	0.000826495
Rv1949c	Rv1949c	Conserved hypothetical protein	conserved hypotheticals	564.794	0.421429	0.149034	2.82774	0.00468772	0.0140597
Rv1950c	Rv1950c	Conserved hypothetical protein	conserved hypotheticals	740.529	0.505805	0.137364	3.68223	0.000231205	0.00113765
Rv1951c	Rv1951c	Conserved hypothetical protein	conserved hypotheticals	583.053	0.196536	0.18745	1.04847	0.294422	0.408215
Rv1952	vapB14	Possible antitoxin VapB14	virulence, detoxification, adaptation	982.94	0.906133	0.189673	4.77733	1.77636e-06	1.83329e-05
Rv1953	vapC14	Possible toxin VapC14	virulence, detoxification, adaptation	576.014	0.60367	0.155267	3.88795	0.000101093	0.000569092
Rv1954A	Rv1954A	Hypothetical protein	unknown	2175.37	0.92805	0.258691	3.58748	0.00033389	0.00153239
[truncated: 2,033 more rows]
